# Supplementary material for: Novel Inhibitors of Plasmodium Phosphatidylinositol 4-kinase IIIβ with Low Propensity for Resistance: Life Cycle Stage Activity and In Vivo Efficacy in a Humanized Mouse Malaria Infection Model
Source: J Med Chem. 2025 Aug 14;68(16):17736–51. doi: 10.1021/acs.jmedchem.5c01417 (PMC12406205; doi:10.1021/acs.jmedchem.5c01417)
Supplement: Supplementary file 2 [file jm5c01417_si_002.csv]

Compound	SMILES	PvPI4K		NF54		K1		iGC		lGC
		IC50 (�M)	SD	IC50 (nM)	SE	IC50 (nM)	SE	IC50 (nM)	SE	IC50 (nM)	SE
AZD0156	CN(C)CCCOc1ccc(cn1)-c1ccc2ncc3c(c2c1)N(C1CCOCC1)C(=O)N3C	0.005	0.0024	110.72	5.79	198	48.4	1230	26.8	1298	15.5
5	CN1C(=O)N(C2CCOCC2)c2c1cnc1ccc(cc21)-c1ccc(nc1)F	0.019	0.0128	858.3	69.55	242.57	31.36	15973.33	895	3831.33	315.7
6	CNCCCOc1ccc(cn1)-c1ccc2ncc3c(c2c1)N(C1CCOCC1)C(=O)N3C	0.002	0.0012	74.65	17.92	111.93	74.25	2782	116	388	54.95
7	O=C1Nc2cnc3ccc(cc3c2N1C1CCOCC1)-c1cccnc1	0.003	0.0024	99.34	17.86	110.07	5.95	5661	359	1584.33	68.71
8	CN1C(=O)N(C2CCOCC2)c2c1cnc1ccc(cc21)-c1cccnc1	0.006	0.0046	90.2	26.06	110.63	0.2	2434	166	825.17	78.51
9	COc1ccc(cn1)-c1ccc2ncc3c(c2c1)N(C1CCOCC1)C(=O)N3C	0.003	0.0004	695.5	59.84	119.37	2.22	577.43	172.91	964.46	98.56
10	CN1C(=O)N(C2CCOCC2)c2c1cnc1ccc(cc21)-c1cccnc1F	0.002	0.0018	29.5	4.68	66.4	4.37	93.89	14.8	123	41.9
11	CN1C(=O)N(C2CCOCC2)c2c1cnc1ccc(cc21)-c1ccccc1F	0.0211	0.0165	44.93	9.61	127.96	32.03	11463.33	562	2384.67	496.99
12	CNC(=O)c1ccc(cc1)-c1ccc2ncc3c(c2c1)N(C1CCOCC1)C(=O)N3C	0.002	0.0002	13.46	0.25	32.04	5.54	234.23	73.91	287.47	6.56
13	CN1C(=O)N(C2CCOCC2)c2c1cnc1ccc(cc21)-c1ccc(cc1)C(=O)N	0.0292	0.0178	39.98	0.82	49.19	5.71	2049	353	3324.23	1393.61
14	CN1C(=O)N(C2CCOCC2)c2c1cnc1ccc(cc21)-c1ccc(cc1)S(=O)(=O)C	0.0496	0.0086	3192.33	37.18	3149.33	682.61	>20 000		>20 000
15	CN1C(=O)N(C2CCOCC2)c2c1cnc1ccc(cc21)-c1cccc(c1)S(=O)(=O)C	0.0312	0.0214	43.67	0.97	2.92	0.77	213.09	77.7	287.47	11.36
16	CN1C(=O)N(C2CCOCC2)c2c1cnc1ccc(cc21)-c1cncc(c1)S(=O)(=O)C	0.0195	0.0034	115.7	11.11	127.27	8.06	11743.33	747	5143.33	578.85
17	CN1C(=O)N(C2CCOCC2)c2c1cnc1ccc(cc21)-c1cccc(c1)S(=O)C	0.005	0.0034	55.66	2.06	37.31	1.12	482.63	29.01	741.1	256.9
18	CN1C(=O)N(C2CCOCC2)c2c1cnc1ccc(cc21)-c1cccnc1C	0.0012	0.0011	24.03	3.65	53.42	4.31	378.24	88.6	613.6	176.1
19	CN1C(=O)N(C2CCOCC2)c2c1cnc1ccc(cc21)-c1cnccc1C	0.0283	0.0047	1013.4	38.31	1462.7	82.25	>20000		8389.33	431.05
20	CN1C(=O)N(C2CCOCC2)c2c1cnc1ccc(cc21)-c1ccc(nc1C)N	0.0011	0.0009	8.37	0.23	135.63	10.83	584.53	26.19	30.67	4.12
21	CN1C(=O)N(C2CCOCC2)c2c1cnc1ccc(cc21)-c1ccc(nc1)N	0.0002	0.0001	10.94	5.5	11.36	0.83	326.7	23.47	132.77	10.36
22	CN1C(=O)N(C2CCOCC2)c2c1cnc1ccc(cc21)-c1ccc(nc1)NC(=O)C	0.0031	0.0001	21.05	6.49	34.65	2.78	876.53	46.43	401.57	77.34
23	CN1C(=O)N(C2CCOCC2)c2c1cnc1ccc(cc21)-c1ccnc(c1)N	0.002	0.0023	70.96	12.63	52.85	8.38	3043.67	81.72	1332	123.23
24	CN1C(=O)N(C2CCOCC2)c2c1cnc1ccc(cc21)-c1ccnc2[nH]ccc12	0.008	0.0056	16.28	1.42	195.73	22.26	1458.67	46.44	322.33	32.8
25	CN1C(=O)N(C2CCNCC2)c2c1cnc1ccc(cc21)-c1cccc(c1)S(=O)(=O)C	0.0015	0.0016	3.15	1.4	26.32	1.83	2314.67	70.67	193.2	22.6
26	CN1C(=O)N(C2CCNCC2F)c2c1cnc1ccc(cc21)-c1cccc(c1)S(=O)(=O)C	0.0011	0.0012	5.76	3.02	11.93	3.35	581.73	22.27	234.8	29.49
27	CC1CNCCC1N1C(=O)N(C)c2cnc3ccc(cc3c21)-c1cccc(c1)S(=O)(=O)C	0.0003	0.0003	22.33	1.67	14.04	1.07	1153.17	23.9	506	21.28
28	CN1C(=O)N(C2CNC2)c2c1cnc1ccc(cc21)-c1cccc(c1)S(=O)(=O)C	0.0023	0.0006	121.2	6.93	79.39	13.05	7127.67	799	3252.33	320.35
29	CN1C(=O)N(c2ccccc2)c2c1cnc1ccc(cc21)-c1cccnc1C	0.0001	0	9.35	3.61	12.29	0.09	336.73	73	71.81	17.73
30	CN1C(=O)N(c2ccccc2)c2c1cnc1ccc(cc21)-c1ccc(nc1)N	0.0007	0.0004	3.46	1.64	2.7	0.07	89.91	7.36	48.14	4.3
