# Supplementary material for: Novel Inhibitors of Plasmodium Phosphatidylinositol 4-kinase IIIβ with Low Propensity for Resistance: Life Cycle Stage Activity and In Vivo Efficacy in a Humanized Mouse Malaria Infection Model
Source: J Med Chem. 2025 Aug 14;68(16):17736–51. doi: 10.1021/acs.jmedchem.5c01417 (PMC12406205; doi:10.1021/acs.jmedchem.5c01417)
Supplement: Supplementary file 3 [file jm5c01417_si_003.csv]

Compound No.	SMILES
AZD0156	CN(C)CCCOc1ccc(cn1)-c1ccc2ncc3c(c2c1)N(C1CCOCC1)C(=O)N3C
5	CN1C(=O)N(C2CCOCC2)c2c1cnc1ccc(cc21)-c1ccc(nc1)F
6	CNCCCOc1ccc(cn1)-c1ccc2ncc3c(c2c1)N(C1CCOCC1)C(=O)N3C
7	O=C1Nc2cnc3ccc(cc3c2N1C1CCOCC1)-c1cccnc1
8	CN1C(=O)N(C2CCOCC2)c2c1cnc1ccc(cc21)-c1cccnc1
9	COc1ccc(cn1)-c1ccc2ncc3c(c2c1)N(C1CCOCC1)C(=O)N3C
10	CN1C(=O)N(C2CCOCC2)c2c1cnc1ccc(cc21)-c1cccnc1F
11	CN1C(=O)N(C2CCOCC2)c2c1cnc1ccc(cc21)-c1ccccc1F
12	CNC(=O)c1ccc(cc1)-c1ccc2ncc3c(c2c1)N(C1CCOCC1)C(=O)N3C
13	CN1C(=O)N(C2CCOCC2)c2c1cnc1ccc(cc21)-c1ccc(cc1)C(=O)N
14	CN1C(=O)N(C2CCOCC2)c2c1cnc1ccc(cc21)-c1ccc(cc1)S(=O)(=O)C
15	CN1C(=O)N(C2CCOCC2)c2c1cnc1ccc(cc21)-c1cccc(c1)S(=O)(=O)C
16	CN1C(=O)N(C2CCOCC2)c2c1cnc1ccc(cc21)-c1cncc(c1)S(=O)(=O)C
17	CN1C(=O)N(C2CCOCC2)c2c1cnc1ccc(cc21)-c1cccc(c1)S(=O)C
18	CN1C(=O)N(C2CCOCC2)c2c1cnc1ccc(cc21)-c1cccnc1C
19	CN1C(=O)N(C2CCOCC2)c2c1cnc1ccc(cc21)-c1cnccc1C
20	CN1C(=O)N(C2CCOCC2)c2c1cnc1ccc(cc21)-c1ccc(nc1C)N
21	CN1C(=O)N(C2CCOCC2)c2c1cnc1ccc(cc21)-c1ccc(nc1)N
22	CN1C(=O)N(C2CCOCC2)c2c1cnc1ccc(cc21)-c1ccc(nc1)NC(=O)C
23	CN1C(=O)N(C2CCOCC2)c2c1cnc1ccc(cc21)-c1ccnc(c1)N
24	CN1C(=O)N(C2CCOCC2)c2c1cnc1ccc(cc21)-c1ccnc2[nH]ccc12
25	CN1C(=O)N(C2CCNCC2)c2c1cnc1ccc(cc21)-c1cccc(c1)S(=O)(=O)C
26	CN1C(=O)N(C2CCNCC2F)c2c1cnc1ccc(cc21)-c1cccc(c1)S(=O)(=O)C
27	CC1CNCCC1N1C(=O)N(C)c2cnc3ccc(cc3c21)-c1cccc(c1)S(=O)(=O)C
28	CN1C(=O)N(C2CNC2)c2c1cnc1ccc(cc21)-c1cccc(c1)S(=O)(=O)C
29	CN1C(=O)N(c2ccccc2)c2c1cnc1ccc(cc21)-c1cccnc1C
30	CN1C(=O)N(c2ccccc2)c2c1cnc1ccc(cc21)-c1ccc(nc1)N
