# Supplementary material for: Novel Inhibitors of Plasmodium Phosphatidylinositol 4-kinase IIIβ with Low Propensity for Resistance: Life Cycle Stage Activity and In Vivo Efficacy in a Humanized Mouse Malaria Infection Model
Source: J Med Chem. 2025 Aug 14;68(16):17736–51. doi: 10.1021/acs.jmedchem.5c01417 (PMC12406205; doi:10.1021/acs.jmedchem.5c01417)
Supplement: Supplementary file 4 [file jm5c01417_si_004.pdb]

HETATM    1  C1  UNK     0       5.342 343.229   6.697  1.00  0.00           C  
HETATM    2  N1  UNK     0       5.786 344.293   7.602  1.00  0.00           N  
HETATM    3  C2  UNK     0       4.611 344.997   8.119  1.00  0.00           C  
HETATM    4  C3  UNK     0       6.553 343.764   8.735  1.00  0.00           C  
HETATM    5  C4  UNK     0       7.888 343.144   8.285  1.00  0.00           C  
HETATM    6  C5  UNK     0       8.882 342.950   9.444  1.00  0.00           C  
HETATM    7  O1  UNK     0       8.333 342.201  10.532  1.00  0.00           O  
HETATM    8  C6  UNK     0       8.096 340.845  10.415  1.00  0.00           C  
HETATM    9  C7  UNK     0       7.369 340.215  11.420  1.00  0.00           C  
HETATM   10  C8  UNK     0       7.121 338.846  11.317  1.00  0.00           C  
HETATM   11  C9  UNK     0       7.606 338.119  10.218  1.00  0.00           C  
HETATM   12  C10 UNK     0       8.346 338.834   9.265  1.00  0.00           C  
HETATM   13  N2  UNK     0       8.594 340.165   9.347  1.00  0.00           N  
HETATM   14  C11 UNK     0       7.341 336.659  10.063  1.00  0.00           C  
HETATM   15  C12 UNK     0       7.256 335.828  11.181  1.00  0.00           C  
HETATM   16  C13 UNK     0       7.044 334.460  11.057  1.00  0.00           C  
HETATM   17  C14 UNK     0       6.905 333.877   9.780  1.00  0.00           C  
HETATM   18  N3  UNK     0       6.743 332.524   9.719  1.00  0.00           N  
HETATM   19  C15 UNK     0       6.590 331.950   8.503  1.00  0.00           C  
HETATM   20  C16 UNK     0       6.596 332.690   7.329  1.00  0.00           C  
HETATM   21  C17 UNK     0       6.727 334.051   7.348  1.00  0.00           C  
HETATM   22  C18 UNK     0       6.933 334.708   8.610  1.00  0.00           C  
HETATM   23  C19 UNK     0       7.160 336.098   8.793  1.00  0.00           C  
HETATM   24  N4  UNK     0       6.627 334.451   6.006  1.00  0.00           N  
HETATM   25  C20 UNK     0       6.691 335.830   5.480  1.00  0.00           C  
HETATM   26  C21 UNK     0       7.281 336.072   4.063  1.00  0.00           C  
HETATM   27  C22 UNK     0       7.273 337.558   3.671  1.00  0.00           C  
HETATM   28  O2  UNK     0       5.952 338.074   3.807  1.00  0.00           O  
HETATM   29  C23 UNK     0       5.480 338.073   5.151  1.00  0.00           C  
HETATM   30  C24 UNK     0       5.379 336.626   5.661  1.00  0.00           C  
HETATM   31  C25 UNK     0       6.228 333.397   5.231  1.00  0.00           C  
HETATM   32  O3  UNK     0       5.835 333.393   4.057  1.00  0.00           O  
HETATM   33  N5  UNK     0       6.399 332.315   6.026  1.00  0.00           N  
HETATM   34  C26 UNK     0       6.350 330.954   5.510  1.00  0.00           C  
ATOM     35  N   GLY A 372      -4.103 342.311  59.036  1.00105.81           N1+
ATOM     36  CA  GLY A 372      -4.489 340.886  59.235  1.00107.34           C  
ATOM     37  C   GLY A 372      -5.012 340.296  57.913  1.00110.54           C  
ATOM     38  O   GLY A 372      -4.427 339.334  57.415  1.00108.64           O  
ATOM     39  N   SER A 373      -6.126 340.830  57.372  1.00113.05           N  
ATOM     40  CA  SER A 373      -6.830 340.339  56.181  1.00101.70           C  
ATOM     41  C   SER A 373      -6.017 340.338  54.868  1.00 86.25           C  
ATOM     42  O   SER A 373      -6.292 339.501  54.009  1.00 81.17           O  
ATOM     43  CB  SER A 373      -8.154 341.117  56.037  1.00  0.00           C  
ATOM     44  OG  SER A 373      -7.934 342.476  55.708  1.00  0.00           O  
ATOM     45  N   LEU A 374      -5.032 341.244  54.736  1.00 73.94           N  
ATOM     46  CA  LEU A 374      -4.141 341.317  53.576  1.00 67.69           C  
ATOM     47  C   LEU A 374      -3.108 340.175  53.565  1.00 63.94           C  
ATOM     48  O   LEU A 374      -2.870 339.593  52.509  1.00 66.52           O  
ATOM     49  CB  LEU A 374      -3.470 342.708  53.534  1.00 66.43           C  
ATOM     50  CG  LEU A 374      -2.637 342.991  52.263  1.00 65.90           C  
ATOM     51  CD1 LEU A 374      -3.526 343.096  51.006  1.00 65.95           C  
ATOM     52  CD2 LEU A 374      -1.731 344.223  52.444  1.00 61.08           C  
ATOM     53  N   LEU A 375      -2.541 339.857  54.742  1.00 63.50           N  
ATOM     54  CA  LEU A 375      -1.623 338.734  54.941  1.00 63.44           C  
ATOM     55  C   LEU A 375      -2.337 337.372  54.827  1.00 62.52           C  
ATOM     56  O   LEU A 375      -1.726 336.414  54.360  1.00 59.67           O  
ATOM     57  CB  LEU A 375      -0.903 338.922  56.297  1.00 64.58           C  
ATOM     58  CG  LEU A 375       0.173 337.868  56.646  1.00 67.18           C  
ATOM     59  CD1 LEU A 375       1.281 337.783  55.575  1.00 69.70           C  
ATOM     60  CD2 LEU A 375       0.746 338.117  58.058  1.00 67.41           C  
ATOM     61  N   ARG A 376      -3.625 337.328  55.210  1.00 66.94           N  
ATOM     62  CA  ARG A 376      -4.525 336.184  55.061  1.00 70.05           C  
ATOM     63  C   ARG A 376      -4.801 335.843  53.582  1.00 64.42           C  
ATOM     64  O   ARG A 376      -4.805 334.663  53.236  1.00 61.69           O  
ATOM     65  CB  ARG A 376      -5.816 336.498  55.841  1.00 80.91           C  
ATOM     66  CG  ARG A 376      -6.830 335.345  55.972  1.00 91.17           C  
ATOM     67  CD  ARG A 376      -8.168 335.798  56.589  1.00101.23           C  
ATOM     68  NE  ARG A 376      -8.027 336.240  57.992  1.00110.17           N  
ATOM     69  CZ  ARG A 376      -8.802 337.115  58.664  1.00113.35           C  
ATOM     70  NH1 ARG A 376      -9.870 337.708  58.108  1.00110.98           N1+
ATOM     71  NH2 ARG A 376      -8.494 337.403  59.935  1.00116.39           N1+
ATOM     72  N   LEU A 377      -4.970 336.881  52.739  1.00 64.20           N  
ATOM     73  CA  LEU A 377      -5.063 336.779  51.279  1.00 64.54           C  
ATOM     74  C   LEU A 377      -3.755 336.267  50.647  1.00 66.20           C  
ATOM     75  O   LEU A 377      -3.814 335.453  49.727  1.00 68.21           O  
ATOM     76  CB  LEU A 377      -5.513 338.146  50.699  1.00 65.27           C  
ATOM     77  CG  LEU A 377      -5.483 338.304  49.155  1.00 63.79           C  
ATOM     78  CD1 LEU A 377      -6.385 337.277  48.434  1.00 65.04           C  
ATOM     79  CD2 LEU A 377      -5.791 339.759  48.741  1.00 62.21           C  
ATOM     80  N   PHE A 378      -2.605 336.724  51.170  1.00 65.49           N  
ATOM     81  CA  PHE A 378      -1.276 336.323  50.707  1.00 63.86           C  
ATOM     82  C   PHE A 378      -0.833 334.917  51.167  1.00 67.74           C  
ATOM     83  O   PHE A 378       0.236 334.471  50.752  1.00 73.24           O  
ATOM     84  CB  PHE A 378      -0.236 337.369  51.145  1.00 59.86           C  
ATOM     85  CG  PHE A 378      -0.394 338.805  50.664  1.00 58.98           C  
ATOM     86  CD1 PHE A 378      -1.071 339.132  49.466  1.00 61.69           C  
ATOM     87  CD2 PHE A 378       0.308 339.822  51.344  1.00 56.69           C  
ATOM     88  CE1 PHE A 378      -1.080 340.442  49.006  1.00 62.67           C  
ATOM     89  CE2 PHE A 378       0.287 341.125  50.868  1.00 54.22           C  
ATOM     90  CZ  PHE A 378      -0.404 341.434  49.704  1.00 58.03           C  
ATOM     91  N   ARG A 379      -1.632 334.248  52.012  1.00 68.00           N  
ATOM     92  CA  ARG A 379      -1.391 332.884  52.491  1.00 69.72           C  
ATOM     93  C   ARG A 379      -2.484 331.906  52.019  1.00 72.70           C  
ATOM     94  O   ARG A 379      -2.323 330.707  52.246  1.00 76.41           O  
ATOM     95  CB  ARG A 379      -1.262 332.902  54.029  1.00  0.00           C  
ATOM     96  CG  ARG A 379       0.020 333.601  54.519  1.00  0.00           C  
ATOM     97  CD  ARG A 379       0.073 333.734  56.048  1.00  0.00           C  
ATOM     98  NE  ARG A 379       1.367 334.274  56.501  1.00  0.00           N  
ATOM     99  CZ  ARG A 379       1.762 334.486  57.771  1.00  0.00           C  
ATOM    100  NH1 ARG A 379       0.977 334.199  58.821  1.00  0.00           N1+
ATOM    101  NH2 ARG A 379       2.979 334.999  57.992  1.00  0.00           N1+
ATOM    102  N   CYS A 380      -3.542 332.402  51.350  1.00 73.64           N  
ATOM    103  CA  CYS A 380      -4.575 331.584  50.709  1.00 74.11           C  
ATOM    104  C   CYS A 380      -4.163 331.205  49.270  1.00 78.85           C  
ATOM    105  O   CYS A 380      -3.206 331.764  48.728  1.00 73.47           O  
ATOM    106  CB  CYS A 380      -5.966 332.261  50.803  1.00  0.00           C  
ATOM    107  SG  CYS A 380      -6.304 333.495  49.512  1.00  0.00           S  
ATOM    108  N   GLU A 381      -4.914 330.258  48.681  1.00 85.69           N  
ATOM    109  CA  GLU A 381      -4.691 329.691  47.345  1.00 87.73           C  
ATOM    110  C   GLU A 381      -4.756 330.689  46.169  1.00 78.51           C  
ATOM    111  O   GLU A 381      -4.208 330.381  45.112  1.00 76.57           O  
ATOM    112  CB  GLU A 381      -5.670 328.517  47.118  1.00  0.00           C  
ATOM    113  CG  GLU A 381      -7.172 328.899  47.176  1.00  0.00           C  
ATOM    114  CD  GLU A 381      -8.160 327.762  46.862  1.00  0.00           C  
ATOM    115  OE1 GLU A 381      -9.356 327.974  47.159  1.00  0.00           O  
ATOM    116  OE2 GLU A 381      -7.735 326.712  46.330  1.00  0.00           O1-
ATOM    117  N   TYR A 382      -5.407 331.852  46.360  1.00 69.06           N  
ATOM    118  CA  TYR A 382      -5.565 332.891  45.336  1.00 68.17           C  
ATOM    119  C   TYR A 382      -4.263 333.646  44.996  1.00 65.36           C  
ATOM    120  O   TYR A 382      -4.249 334.344  43.983  1.00 57.33           O  
ATOM    121  CB  TYR A 382      -6.653 333.903  45.769  1.00  0.00           C  
ATOM    122  CG  TYR A 382      -8.035 333.369  46.135  1.00  0.00           C  
ATOM    123  CD1 TYR A 382      -8.549 332.181  45.567  1.00  0.00           C  
ATOM    124  CD2 TYR A 382      -8.832 334.095  47.046  1.00  0.00           C  
ATOM    125  CE1 TYR A 382      -9.828 331.715  45.927  1.00  0.00           C  
ATOM    126  CE2 TYR A 382     -10.115 333.635  47.400  1.00  0.00           C  
ATOM    127  CZ  TYR A 382     -10.613 332.442  46.843  1.00  0.00           C  
ATOM    128  OH  TYR A 382     -11.854 331.993  47.189  1.00  0.00           O  
ATOM    129  N   PHE A 383      -3.213 333.521  45.832  1.00 67.27           N  
ATOM    130  CA  PHE A 383      -1.952 334.255  45.702  1.00 66.29           C  
ATOM    131  C   PHE A 383      -0.985 333.562  44.719  1.00 65.07           C  
ATOM    132  O   PHE A 383       0.000 332.951  45.134  1.00 65.85           O  
ATOM    133  CB  PHE A 383      -1.366 334.479  47.114  1.00 64.06           C  
ATOM    134  CG  PHE A 383      -0.238 335.497  47.214  1.00 62.46           C  
ATOM    135  CD1 PHE A 383      -0.421 336.817  46.744  1.00 64.58           C  
ATOM    136  CD2 PHE A 383       0.966 335.171  47.874  1.00 61.53           C  
ATOM    137  CE1 PHE A 383       0.582 337.762  46.909  1.00 64.69           C  
ATOM    138  CE2 PHE A 383       1.950 336.136  48.046  1.00 62.94           C  
ATOM    139  CZ  PHE A 383       1.761 337.424  47.561  1.00 62.32           C  
ATOM    140  N   ASP A 384      -1.305 333.694  43.423  1.00 64.61           N  
ATOM    141  CA  ASP A 384      -0.512 333.262  42.267  1.00 61.75           C  
ATOM    142  C   ASP A 384       0.409 334.403  41.787  1.00 62.56           C  
ATOM    143  O   ASP A 384       0.254 335.537  42.237  1.00 56.11           O  
ATOM    144  CB  ASP A 384      -1.419 332.760  41.104  1.00 62.57           C  
ATOM    145  CG  ASP A 384      -2.514 333.698  40.540  1.00 66.24           C  
ATOM    146  OD1 ASP A 384      -2.711 334.820  41.060  1.00 66.52           O  
ATOM    147  OD2 ASP A 384      -3.168 333.250  39.574  1.00 70.72           O1-
ATOM    148  N   THR A 385       1.322 334.095  40.848  1.00 63.09           N  
ATOM    149  CA  THR A 385       2.269 335.034  40.221  1.00 60.01           C  
ATOM    150  C   THR A 385       1.639 336.334  39.649  1.00 66.03           C  
ATOM    151  O   THR A 385       2.283 337.383  39.699  1.00 59.17           O  
ATOM    152  CB  THR A 385       3.094 334.320  39.109  1.00  0.00           C  
ATOM    153  CG2 THR A 385       2.257 333.783  37.935  1.00  0.00           C  
ATOM    154  OG1 THR A 385       4.079 335.168  38.545  1.00  0.00           O  
ATOM    155  N   HIS A 386       0.376 336.252  39.186  1.00 73.26           N  
ATOM    156  CA  HIS A 386      -0.452 337.381  38.753  1.00 73.32           C  
ATOM    157  C   HIS A 386      -0.740 338.356  39.908  1.00 71.43           C  
ATOM    158  O   HIS A 386      -0.488 339.551  39.759  1.00 75.06           O  
ATOM    159  CB  HIS A 386      -1.786 336.886  38.142  1.00  0.00           C  
ATOM    160  CG  HIS A 386      -1.718 335.960  36.948  1.00  0.00           C  
ATOM    161  CD2 HIS A 386      -2.364 336.092  35.736  1.00  0.00           C  
ATOM    162  ND1 HIS A 386      -0.975 334.774  36.926  1.00  0.00           N  
ATOM    163  CE1 HIS A 386      -1.192 334.251  35.726  1.00  0.00           C  
ATOM    164  NE2 HIS A 386      -2.005 334.994  34.975  1.00  0.00           N  
ATOM    165  N   LEU A 387      -1.245 337.823  41.038  1.00 71.30           N  
ATOM    166  CA  LEU A 387      -1.587 338.591  42.236  1.00 67.90           C  
ATOM    167  C   LEU A 387      -0.354 339.120  42.994  1.00 58.81           C  
ATOM    168  O   LEU A 387      -0.438 340.220  43.536  1.00 57.95           O  
ATOM    169  CB  LEU A 387      -2.527 337.772  43.155  1.00  0.00           C  
ATOM    170  CG  LEU A 387      -3.297 338.625  44.195  1.00  0.00           C  
ATOM    171  CD1 LEU A 387      -4.241 339.636  43.506  1.00  0.00           C  
ATOM    172  CD2 LEU A 387      -4.047 337.752  45.224  1.00  0.00           C  
ATOM    173  N   HIS A 388       0.774 338.381  42.978  1.00 52.39           N  
ATOM    174  CA  HIS A 388       2.074 338.843  43.491  1.00 51.17           C  
ATOM    175  C   HIS A 388       2.490 340.171  42.841  1.00 49.79           C  
ATOM    176  O   HIS A 388       2.712 341.151  43.547  1.00 45.72           O  
ATOM    177  CB  HIS A 388       3.190 337.802  43.237  1.00  0.00           C  
ATOM    178  CG  HIS A 388       3.184 336.546  44.069  1.00  0.00           C  
ATOM    179  CD2 HIS A 388       2.123 335.812  44.550  1.00  0.00           C  
ATOM    180  ND1 HIS A 388       4.370 335.919  44.465  1.00  0.00           N  
ATOM    181  CE1 HIS A 388       3.983 334.849  45.144  1.00  0.00           C  
ATOM    182  NE2 HIS A 388       2.661 334.720  45.202  1.00  0.00           N  
ATOM    183  N   ILE A 389       2.544 340.162  41.502  1.00 51.89           N  
ATOM    184  CA  ILE A 389       3.023 341.259  40.668  1.00 52.26           C  
ATOM    185  C   ILE A 389       2.051 342.453  40.563  1.00 53.82           C  
ATOM    186  O   ILE A 389       2.514 343.576  40.355  1.00 52.18           O  
ATOM    187  CB  ILE A 389       3.457 340.704  39.282  1.00 57.04           C  
ATOM    188  CG1 ILE A 389       4.749 339.876  39.490  1.00 63.30           C  
ATOM    189  CG2 ILE A 389       3.641 341.747  38.157  1.00 58.53           C  
ATOM    190  CD1 ILE A 389       5.179 339.059  38.277  1.00 67.93           C  
ATOM    191  N   ARG A 390       0.746 342.218  40.786  1.00 55.87           N  
ATOM    192  CA  ARG A 390      -0.263 343.269  40.935  1.00 55.78           C  
ATOM    193  C   ARG A 390      -0.019 344.113  42.201  1.00 55.11           C  
ATOM    194  O   ARG A 390       0.075 345.334  42.099  1.00 52.53           O  
ATOM    195  CB  ARG A 390      -1.672 342.644  40.898  1.00  0.00           C  
ATOM    196  CG  ARG A 390      -2.817 343.673  40.902  1.00  0.00           C  
ATOM    197  CD  ARG A 390      -4.201 343.007  40.822  1.00  0.00           C  
ATOM    198  NE  ARG A 390      -5.298 343.979  40.977  1.00  0.00           N  
ATOM    199  CZ  ARG A 390      -5.775 344.500  42.124  1.00  0.00           C  
ATOM    200  NH1 ARG A 390      -5.274 344.170  43.326  1.00  0.00           N1+
ATOM    201  NH2 ARG A 390      -6.785 345.376  42.062  1.00  0.00           N1+
ATOM    202  N   TYR A 391       0.145 343.447  43.358  1.00 55.96           N  
ATOM    203  CA  TYR A 391       0.498 344.086  44.631  1.00 54.07           C  
ATOM    204  C   TYR A 391       1.940 344.638  44.680  1.00 53.65           C  
ATOM    205  O   TYR A 391       2.198 345.519  45.496  1.00 60.12           O  
ATOM    206  CB  TYR A 391       0.191 343.122  45.800  1.00 50.55           C  
ATOM    207  CG  TYR A 391      -1.274 343.104  46.222  1.00 50.90           C  
ATOM    208  CD1 TYR A 391      -1.717 343.957  47.253  1.00 49.14           C  
ATOM    209  CD2 TYR A 391      -2.205 342.253  45.592  1.00 53.22           C  
ATOM    210  CE1 TYR A 391      -3.071 343.978  47.634  1.00 46.83           C  
ATOM    211  CE2 TYR A 391      -3.555 342.247  45.995  1.00 51.74           C  
ATOM    212  CZ  TYR A 391      -3.991 343.113  47.013  1.00 48.71           C  
ATOM    213  OH  TYR A 391      -5.302 343.114  47.391  1.00 56.28           O  
ATOM    214  N   LEU A 392       2.841 344.168  43.799  1.00 50.69           N  
ATOM    215  CA  LEU A 392       4.199 344.703  43.626  1.00 52.15           C  
ATOM    216  C   LEU A 392       4.174 346.077  42.932  1.00 53.61           C  
ATOM    217  O   LEU A 392       4.944 346.960  43.308  1.00 58.86           O  
ATOM    218  CB  LEU A 392       5.041 343.665  42.844  1.00 53.25           C  
ATOM    219  CG  LEU A 392       6.581 343.825  42.892  1.00 54.12           C  
ATOM    220  CD1 LEU A 392       7.299 342.480  42.627  1.00 58.73           C  
ATOM    221  CD2 LEU A 392       7.089 344.922  41.934  1.00 53.41           C  
ATOM    222  N   TYR A 393       3.276 346.219  41.942  1.00 52.32           N  
ATOM    223  CA  TYR A 393       3.081 347.419  41.137  1.00 50.18           C  
ATOM    224  C   TYR A 393       2.334 348.531  41.899  1.00 50.86           C  
ATOM    225  O   TYR A 393       2.835 349.654  41.940  1.00 53.48           O  
ATOM    226  CB  TYR A 393       2.382 347.007  39.822  1.00 47.00           C  
ATOM    227  CG  TYR A 393       2.099 348.119  38.826  1.00 44.79           C  
ATOM    228  CD1 TYR A 393       3.156 348.697  38.092  1.00 45.42           C  
ATOM    229  CD2 TYR A 393       0.775 348.553  38.604  1.00 44.64           C  
ATOM    230  CE1 TYR A 393       2.888 349.689  37.127  1.00 44.72           C  
ATOM    231  CE2 TYR A 393       0.507 349.546  37.643  1.00 45.36           C  
ATOM    232  CZ  TYR A 393       1.563 350.108  36.897  1.00 44.37           C  
ATOM    233  OH  TYR A 393       1.300 351.053  35.948  1.00 40.91           O  
ATOM    234  N   ASP A 394       1.161 348.206  42.475  1.00 53.23           N  
ATOM    235  CA  ASP A 394       0.254 349.173  43.108  1.00 52.75           C  
ATOM    236  C   ASP A 394       0.681 349.665  44.503  1.00 49.95           C  
ATOM    237  O   ASP A 394       0.496 350.852  44.775  1.00 49.94           O  
ATOM    238  CB  ASP A 394      -1.216 348.686  43.162  1.00  0.00           C  
ATOM    239  CG  ASP A 394      -1.886 348.579  41.784  1.00  0.00           C  
ATOM    240  OD1 ASP A 394      -1.902 347.463  41.221  1.00  0.00           O  
ATOM    241  OD2 ASP A 394      -2.272 349.647  41.261  1.00  0.00           O1-
ATOM    242  N   ARG A 395       1.186 348.775  45.379  1.00 47.12           N  
ATOM    243  CA  ARG A 395       1.425 349.109  46.790  1.00 50.45           C  
ATOM    244  C   ARG A 395       2.626 350.040  46.999  1.00 52.46           C  
ATOM    245  O   ARG A 395       3.729 349.749  46.536  1.00 55.27           O  
ATOM    246  CB  ARG A 395       1.583 347.842  47.652  1.00  0.00           C  
ATOM    247  CG  ARG A 395       0.359 346.906  47.638  1.00  0.00           C  
ATOM    248  CD  ARG A 395      -0.889 347.412  48.389  1.00  0.00           C  
ATOM    249  NE  ARG A 395      -0.716 347.434  49.855  1.00  0.00           N  
ATOM    250  CZ  ARG A 395      -1.661 347.717  50.774  1.00  0.00           C  
ATOM    251  NH1 ARG A 395      -2.929 347.994  50.434  1.00  0.00           N1+
ATOM    252  NH2 ARG A 395      -1.330 347.727  52.071  1.00  0.00           N1+
ATOM    253  N   LYS A 396       2.363 351.118  47.753  1.00 57.41           N  
ATOM    254  CA  LYS A 396       3.349 352.079  48.244  1.00 62.44           C  
ATOM    255  C   LYS A 396       4.032 351.596  49.540  1.00 64.30           C  
ATOM    256  O   LYS A 396       5.106 352.099  49.867  1.00 59.96           O  
ATOM    257  CB  LYS A 396       2.636 353.426  48.486  1.00 67.03           C  
ATOM    258  CG  LYS A 396       2.042 354.048  47.206  1.00 71.43           C  
ATOM    259  CD  LYS A 396       1.309 355.380  47.439  1.00 84.14           C  
ATOM    260  CE  LYS A 396       0.005 355.234  48.248  1.00 88.43           C  
ATOM    261  NZ  LYS A 396      -0.704 356.519  48.380  1.00 93.17           N1+
ATOM    262  N   GLU A 397       3.398 350.641  50.247  1.00 67.81           N  
ATOM    263  CA  GLU A 397       3.883 350.028  51.481  1.00 67.16           C  
ATOM    264  C   GLU A 397       5.117 349.156  51.229  1.00 60.78           C  
ATOM    265  O   GLU A 397       5.008 348.130  50.555  1.00 64.06           O  
ATOM    266  CB  GLU A 397       2.750 349.195  52.124  1.00 69.72           C  
ATOM    267  CG  GLU A 397       1.548 350.026  52.626  1.00 70.53           C  
ATOM    268  CD  GLU A 397       1.829 350.972  53.805  1.00 74.14           C  
ATOM    269  OE1 GLU A 397       2.804 350.731  54.554  1.00 76.04           O  
ATOM    270  OE2 GLU A 397       1.035 351.926  53.951  1.00 82.49           O1-
ATOM    271  N   VAL A 398       6.258 349.580  51.796  1.00 54.70           N  
ATOM    272  CA  VAL A 398       7.540 348.883  51.696  1.00 55.84           C  
ATOM    273  C   VAL A 398       7.581 347.552  52.474  1.00 57.75           C  
ATOM    274  O   VAL A 398       8.329 346.670  52.066  1.00 65.75           O  
ATOM    275  CB  VAL A 398       8.724 349.773  52.168  1.00  0.00           C  
ATOM    276  CG1 VAL A 398       8.892 351.008  51.265  1.00  0.00           C  
ATOM    277  CG2 VAL A 398       8.676 350.179  53.656  1.00  0.00           C  
ATOM    278  N   GLY A 399       6.759 347.403  53.530  1.00 54.89           N  
ATOM    279  CA  GLY A 399       6.663 346.171  54.317  1.00 55.27           C  
ATOM    280  C   GLY A 399       5.894 345.078  53.557  1.00 53.45           C  
ATOM    281  O   GLY A 399       6.262 343.907  53.645  1.00 47.61           O  
ATOM    282  N   VAL A 400       4.863 345.463  52.781  1.00 54.00           N  
ATOM    283  CA  VAL A 400       4.138 344.581  51.859  1.00 57.00           C  
ATOM    284  C   VAL A 400       5.000 344.206  50.639  1.00 56.41           C  
ATOM    285  O   VAL A 400       4.906 343.074  50.162  1.00 50.27           O  
ATOM    286  CB  VAL A 400       2.815 345.239  51.366  1.00 57.50           C  
ATOM    287  CG1 VAL A 400       2.105 344.500  50.209  1.00 60.79           C  
ATOM    288  CG2 VAL A 400       1.840 345.428  52.540  1.00 57.21           C  
ATOM    289  N   HIS A 401       5.848 345.150  50.196  1.00 56.26           N  
ATOM    290  CA  HIS A 401       6.837 344.938  49.149  1.00 57.27           C  
ATOM    291  C   HIS A 401       7.896 343.912  49.575  1.00 54.14           C  
ATOM    292  O   HIS A 401       8.006 342.891  48.906  1.00 57.85           O  
ATOM    293  CB  HIS A 401       7.445 346.281  48.700  1.00  0.00           C  
ATOM    294  CG  HIS A 401       7.839 346.258  47.251  1.00  0.00           C  
ATOM    295  CD2 HIS A 401       7.185 346.814  46.173  1.00  0.00           C  
ATOM    296  ND1 HIS A 401       8.962 345.560  46.798  1.00  0.00           N  
ATOM    297  CE1 HIS A 401       8.929 345.690  45.482  1.00  0.00           C  
ATOM    298  NE2 HIS A 401       7.899 346.424  45.057  1.00  0.00           N  
ATOM    299  N   GLU A 402       8.591 344.159  50.701  1.00 51.27           N  
ATOM    300  CA  GLU A 402       9.607 343.281  51.298  1.00 53.62           C  
ATOM    301  C   GLU A 402       9.119 341.864  51.662  1.00 49.80           C  
ATOM    302  O   GLU A 402       9.926 340.935  51.614  1.00 51.26           O  
ATOM    303  CB  GLU A 402      10.252 343.967  52.517  1.00  0.00           C  
ATOM    304  CG  GLU A 402      11.206 345.114  52.125  1.00  0.00           C  
ATOM    305  CD  GLU A 402      11.809 345.811  53.349  1.00  0.00           C  
ATOM    306  OE1 GLU A 402      13.032 345.643  53.557  1.00  0.00           O  
ATOM    307  OE2 GLU A 402      11.044 346.505  54.056  1.00  0.00           O1-
ATOM    308  N   TYR A 403       7.818 341.712  51.965  1.00 48.45           N  
ATOM    309  CA  TYR A 403       7.161 340.416  52.129  1.00 48.74           C  
ATOM    310  C   TYR A 403       7.115 339.626  50.807  1.00 53.88           C  
ATOM    311  O   TYR A 403       7.584 338.488  50.766  1.00 55.74           O  
ATOM    312  CB  TYR A 403       5.758 340.607  52.755  1.00 47.99           C  
ATOM    313  CG  TYR A 403       4.891 339.356  52.772  1.00 51.35           C  
ATOM    314  CD1 TYR A 403       4.983 338.438  53.838  1.00 56.95           C  
ATOM    315  CD2 TYR A 403       4.042 339.073  51.681  1.00 52.40           C  
ATOM    316  CE1 TYR A 403       4.242 337.240  53.804  1.00 56.87           C  
ATOM    317  CE2 TYR A 403       3.335 337.860  51.630  1.00 52.63           C  
ATOM    318  CZ  TYR A 403       3.420 336.945  52.698  1.00 54.03           C  
ATOM    319  OH  TYR A 403       2.716 335.776  52.663  1.00 57.04           O  
ATOM    320  N   LEU A 404       6.531 340.244  49.764  1.00 55.68           N  
ATOM    321  CA  LEU A 404       6.293 339.610  48.465  1.00 54.48           C  
ATOM    322  C   LEU A 404       7.586 339.432  47.640  1.00 51.22           C  
ATOM    323  O   LEU A 404       7.656 338.515  46.822  1.00 48.11           O  
ATOM    324  CB  LEU A 404       5.117 340.328  47.753  1.00  0.00           C  
ATOM    325  CG  LEU A 404       5.461 341.320  46.617  1.00  0.00           C  
ATOM    326  CD1 LEU A 404       5.756 340.585  45.287  1.00  0.00           C  
ATOM    327  CD2 LEU A 404       4.369 342.402  46.470  1.00  0.00           C  
ATOM    328  N   VAL A 405       8.595 340.272  47.927  1.00 50.93           N  
ATOM    329  CA  VAL A 405       9.991 340.183  47.499  1.00 53.14           C  
ATOM    330  C   VAL A 405      10.629 338.812  47.813  1.00 54.41           C  
ATOM    331  O   VAL A 405      11.389 338.295  46.995  1.00 55.18           O  
ATOM    332  CB  VAL A 405      10.809 341.342  48.160  1.00  0.00           C  
ATOM    333  CG1 VAL A 405      12.289 341.094  48.521  1.00  0.00           C  
ATOM    334  CG2 VAL A 405      10.660 342.666  47.386  1.00  0.00           C  
ATOM    335  N   ASN A 406      10.262 338.241  48.972  1.00 53.19           N  
ATOM    336  CA  ASN A 406      10.662 336.907  49.410  1.00 50.12           C  
ATOM    337  C   ASN A 406       9.770 335.796  48.814  1.00 48.84           C  
ATOM    338  O   ASN A 406      10.262 334.687  48.613  1.00 48.83           O  
ATOM    339  CB  ASN A 406      10.615 336.860  50.957  1.00 51.66           C  
ATOM    340  CG  ASN A 406      11.622 335.884  51.570  1.00 54.26           C  
ATOM    341  ND2 ASN A 406      11.136 334.929  52.365  1.00 50.28           N  
ATOM    342  OD1 ASN A 406      12.824 336.001  51.345  1.00 62.89           O  
ATOM    343  N   SER A 407       8.484 336.096  48.548  1.00 53.68           N  
ATOM    344  CA  SER A 407       7.476 335.126  48.099  1.00 55.76           C  
ATOM    345  C   SER A 407       7.630 334.648  46.638  1.00 53.55           C  
ATOM    346  O   SER A 407       7.125 333.572  46.323  1.00 52.13           O  
ATOM    347  CB  SER A 407       6.061 335.665  48.412  1.00  0.00           C  
ATOM    348  OG  SER A 407       5.541 336.498  47.396  1.00  0.00           O  
ATOM    349  N   LEU A 408       8.345 335.406  45.784  1.00 52.76           N  
ATOM    350  CA  LEU A 408       8.668 335.003  44.407  1.00 52.23           C  
ATOM    351  C   LEU A 408       9.723 333.874  44.326  1.00 52.84           C  
ATOM    352  O   LEU A 408       9.892 333.301  43.248  1.00 57.81           O  
ATOM    353  CB  LEU A 408       9.075 336.243  43.572  1.00 51.28           C  
ATOM    354  CG  LEU A 408       7.930 337.247  43.283  1.00 48.88           C  
ATOM    355  CD1 LEU A 408       8.460 338.572  42.704  1.00 49.11           C  
ATOM    356  CD2 LEU A 408       6.868 336.672  42.330  1.00 49.78           C  
ATOM    357  N   TYR A 409      10.368 333.534  45.459  1.00 49.51           N  
ATOM    358  CA  TYR A 409      11.164 332.316  45.635  1.00 51.20           C  
ATOM    359  C   TYR A 409      10.274 331.061  45.765  1.00 54.17           C  
ATOM    360  O   TYR A 409      10.659 330.004  45.266  1.00 54.43           O  
ATOM    361  CB  TYR A 409      12.092 332.484  46.864  1.00  0.00           C  
ATOM    362  CG  TYR A 409      13.117 331.380  47.087  1.00  0.00           C  
ATOM    363  CD1 TYR A 409      14.446 331.546  46.641  1.00  0.00           C  
ATOM    364  CD2 TYR A 409      12.756 330.188  47.752  1.00  0.00           C  
ATOM    365  CE1 TYR A 409      15.391 330.516  46.818  1.00  0.00           C  
ATOM    366  CE2 TYR A 409      13.699 329.156  47.927  1.00  0.00           C  
ATOM    367  CZ  TYR A 409      15.015 329.317  47.454  1.00  0.00           C  
ATOM    368  OH  TYR A 409      15.926 328.314  47.619  1.00  0.00           O  
ATOM    369  N   THR A 410       9.118 331.201  46.441  1.00 60.02           N  
ATOM    370  CA  THR A 410       8.187 330.112  46.768  1.00 67.25           C  
ATOM    371  C   THR A 410       7.378 329.606  45.554  1.00 65.50           C  
ATOM    372  O   THR A 410       7.045 328.422  45.510  1.00 73.39           O  
ATOM    373  CB  THR A 410       7.191 330.547  47.881  1.00  0.00           C  
ATOM    374  CG2 THR A 410       6.195 329.470  48.353  1.00  0.00           C  
ATOM    375  OG1 THR A 410       7.921 330.973  49.017  1.00  0.00           O  
ATOM    376  N   GLN A 411       7.123 330.493  44.574  1.00 66.18           N  
ATOM    377  CA  GLN A 411       6.543 330.172  43.265  1.00 62.50           C  
ATOM    378  C   GLN A 411       7.465 329.272  42.421  1.00 62.14           C  
ATOM    379  O   GLN A 411       8.663 329.197  42.703  1.00 58.98           O  
ATOM    380  CB  GLN A 411       6.272 331.496  42.518  1.00  0.00           C  
ATOM    381  CG  GLN A 411       5.162 332.365  43.140  1.00  0.00           C  
ATOM    382  CD  GLN A 411       3.756 331.796  42.930  1.00  0.00           C  
ATOM    383  NE2 GLN A 411       3.023 331.562  44.020  1.00  0.00           N  
ATOM    384  OE1 GLN A 411       3.327 331.594  41.797  1.00  0.00           O  
ATOM    385  N   ARG A 412       6.901 328.635  41.378  1.00 60.80           N  
ATOM    386  CA  ARG A 412       7.659 327.860  40.388  1.00 62.15           C  
ATOM    387  C   ARG A 412       8.509 328.811  39.528  1.00 60.78           C  
ATOM    388  O   ARG A 412       8.008 329.387  38.562  1.00 55.93           O  
ATOM    389  CB  ARG A 412       6.724 326.970  39.540  1.00 66.04           C  
ATOM    390  CG  ARG A 412       5.829 326.035  40.380  1.00 73.50           C  
ATOM    391  CD  ARG A 412       5.044 324.995  39.557  1.00 81.45           C  
ATOM    392  NE  ARG A 412       3.998 325.604  38.717  1.00 91.41           N  
ATOM    393  CZ  ARG A 412       2.999 324.984  38.062  1.00104.45           C  
ATOM    394  NH1 ARG A 412       2.810 323.657  38.130  1.00106.76           N1+
ATOM    395  NH2 ARG A 412       2.170 325.722  37.315  1.00111.35           N1+
ATOM    396  N   LYS A 413       9.764 329.000  39.971  1.00 74.05           N  
ATOM    397  CA  LYS A 413      10.682 330.064  39.563  1.00 62.87           C  
ATOM    398  C   LYS A 413      11.002 330.109  38.062  1.00 59.18           C  
ATOM    399  O   LYS A 413      11.182 331.194  37.511  1.00 59.42           O  
ATOM    400  CB  LYS A 413      11.984 329.935  40.385  1.00  0.00           C  
ATOM    401  CG  LYS A 413      11.778 330.149  41.899  1.00  0.00           C  
ATOM    402  CD  LYS A 413      13.063 330.493  42.671  1.00  0.00           C  
ATOM    403  CE  LYS A 413      13.529 331.937  42.417  1.00  0.00           C  
ATOM    404  NZ  LYS A 413      14.642 332.334  43.290  1.00  0.00           N1+
ATOM    405  N   TYR A 414      11.077 328.926  37.448  1.00 61.02           N  
ATOM    406  CA  TYR A 414      11.517 328.730  36.071  1.00 50.85           C  
ATOM    407  C   TYR A 414      10.338 328.759  35.087  1.00 46.91           C  
ATOM    408  O   TYR A 414      10.573 328.954  33.901  1.00 43.18           O  
ATOM    409  CB  TYR A 414      12.278 327.387  35.999  1.00  0.00           C  
ATOM    410  CG  TYR A 414      13.220 327.159  37.169  1.00  0.00           C  
ATOM    411  CD1 TYR A 414      14.438 327.866  37.260  1.00  0.00           C  
ATOM    412  CD2 TYR A 414      12.824 326.307  38.221  1.00  0.00           C  
ATOM    413  CE1 TYR A 414      15.242 327.736  38.409  1.00  0.00           C  
ATOM    414  CE2 TYR A 414      13.624 326.182  39.370  1.00  0.00           C  
ATOM    415  CZ  TYR A 414      14.831 326.897  39.466  1.00  0.00           C  
ATOM    416  OH  TYR A 414      15.605 326.755  40.579  1.00  0.00           O  
ATOM    417  N   GLU A 415       9.102 328.564  35.580  1.00 69.04           N  
ATOM    418  CA  GLU A 415       7.909 328.395  34.751  1.00 70.09           C  
ATOM    419  C   GLU A 415       7.044 329.666  34.825  1.00 66.32           C  
ATOM    420  O   GLU A 415       6.935 330.387  33.833  1.00 69.43           O  
ATOM    421  CB  GLU A 415       7.120 327.123  35.184  1.00 74.69           C  
ATOM    422  CG  GLU A 415       7.928 325.902  35.694  1.00 86.77           C  
ATOM    423  CD  GLU A 415       9.009 325.348  34.762  1.00 98.73           C  
ATOM    424  OE1 GLU A 415       9.998 324.741  35.167  1.00112.32           O  
ATOM    425  OE2 GLU A 415       8.747 325.557  33.444  1.00 97.49           O1-
ATOM    426  N   ASP A 416       6.440 329.898  36.002  1.00 64.75           N  
ATOM    427  CA  ASP A 416       5.403 330.901  36.262  1.00 60.88           C  
ATOM    428  C   ASP A 416       5.944 332.336  36.286  1.00 56.28           C  
ATOM    429  O   ASP A 416       5.292 333.235  35.753  1.00 53.07           O  
ATOM    430  CB  ASP A 416       4.630 330.622  37.580  1.00 59.87           C  
ATOM    431  CG  ASP A 416       4.007 329.223  37.743  1.00 57.14           C  
ATOM    432  OD1 ASP A 416       3.794 328.524  36.727  1.00 53.59           O  
ATOM    433  OD2 ASP A 416       3.652 328.901  38.898  1.00 56.91           O1-
ATOM    434  N   ILE A 417       7.117 332.524  36.910  1.00 50.64           N  
ATOM    435  CA  ILE A 417       7.744 333.834  37.094  1.00 49.54           C  
ATOM    436  C   ILE A 417       8.512 334.290  35.832  1.00 53.53           C  
ATOM    437  O   ILE A 417       8.625 335.496  35.612  1.00 51.54           O  
ATOM    438  CB  ILE A 417       8.725 333.829  38.305  1.00  0.00           C  
ATOM    439  CG1 ILE A 417       8.115 333.201  39.581  1.00  0.00           C  
ATOM    440  CG2 ILE A 417       9.301 335.225  38.632  1.00  0.00           C  
ATOM    441  CD1 ILE A 417       6.823 333.866  40.075  1.00  0.00           C  
ATOM    442  N   LEU A 418       8.986 333.331  35.012  1.00 58.39           N  
ATOM    443  CA  LEU A 418       9.683 333.574  33.744  1.00 56.72           C  
ATOM    444  C   LEU A 418       8.808 334.283  32.694  1.00 52.05           C  
ATOM    445  O   LEU A 418       9.322 335.138  31.971  1.00 45.57           O  
ATOM    446  CB  LEU A 418      10.225 332.237  33.193  1.00  0.00           C  
ATOM    447  CG  LEU A 418      11.073 332.356  31.902  1.00  0.00           C  
ATOM    448  CD1 LEU A 418      12.468 332.929  32.193  1.00  0.00           C  
ATOM    449  CD2 LEU A 418      11.152 331.020  31.157  1.00  0.00           C  
ATOM    450  N   PHE A 419       7.510 333.933  32.639  1.00 48.78           N  
ATOM    451  CA  PHE A 419       6.517 334.555  31.756  1.00 45.06           C  
ATOM    452  C   PHE A 419       6.289 336.054  32.048  1.00 47.85           C  
ATOM    453  O   PHE A 419       5.926 336.796  31.138  1.00 49.33           O  
ATOM    454  CB  PHE A 419       5.210 333.731  31.816  1.00 45.03           C  
ATOM    455  CG  PHE A 419       4.053 334.214  30.950  1.00 46.31           C  
ATOM    456  CD1 PHE A 419       4.232 334.417  29.563  1.00 49.07           C  
ATOM    457  CD2 PHE A 419       2.766 334.383  31.504  1.00 48.13           C  
ATOM    458  CE1 PHE A 419       3.161 334.814  28.774  1.00 49.49           C  
ATOM    459  CE2 PHE A 419       1.705 334.767  30.692  1.00 52.50           C  
ATOM    460  CZ  PHE A 419       1.904 334.992  29.337  1.00 51.80           C  
ATOM    461  N   TYR A 420       6.562 336.463  33.297  1.00 49.93           N  
ATOM    462  CA  TYR A 420       6.502 337.835  33.787  1.00 49.52           C  
ATOM    463  C   TYR A 420       7.881 338.519  33.883  1.00 48.86           C  
ATOM    464  O   TYR A 420       7.935 339.633  34.404  1.00 46.13           O  
ATOM    465  CB  TYR A 420       5.801 337.817  35.156  1.00 47.53           C  
ATOM    466  CG  TYR A 420       4.288 337.772  35.094  1.00 46.88           C  
ATOM    467  CD1 TYR A 420       3.572 338.974  34.915  1.00 48.67           C  
ATOM    468  CD2 TYR A 420       3.591 336.556  35.249  1.00 45.10           C  
ATOM    469  CE1 TYR A 420       2.166 338.967  34.915  1.00 45.62           C  
ATOM    470  CE2 TYR A 420       2.182 336.548  35.240  1.00 46.03           C  
ATOM    471  CZ  TYR A 420       1.472 337.755  35.082  1.00 44.81           C  
ATOM    472  OH  TYR A 420       0.110 337.761  35.071  1.00 45.86           O  
ATOM    473  N   LEU A 421       8.965 337.897  33.376  1.00 47.46           N  
ATOM    474  CA  LEU A 421      10.311 338.489  33.377  1.00 48.18           C  
ATOM    475  C   LEU A 421      10.438 339.867  32.674  1.00 46.63           C  
ATOM    476  O   LEU A 421      11.147 340.705  33.230  1.00 46.93           O  
ATOM    477  CB  LEU A 421      11.382 337.467  32.911  1.00 50.72           C  
ATOM    478  CG  LEU A 421      12.852 337.965  32.932  1.00 55.28           C  
ATOM    479  CD1 LEU A 421      13.313 338.401  34.337  1.00 57.72           C  
ATOM    480  CD2 LEU A 421      13.810 336.930  32.309  1.00 59.92           C  
ATOM    481  N   PRO A 422       9.703 340.139  31.565  1.00 48.33           N  
ATOM    482  CA  PRO A 422       9.609 341.500  31.003  1.00 47.40           C  
ATOM    483  C   PRO A 422       9.013 342.552  31.955  1.00 45.04           C  
ATOM    484  O   PRO A 422       9.607 343.619  32.082  1.00 49.99           O  
ATOM    485  CB  PRO A 422       8.780 341.327  29.718  1.00 48.45           C  
ATOM    486  CG  PRO A 422       9.029 339.885  29.315  1.00 48.42           C  
ATOM    487  CD  PRO A 422       9.076 339.172  30.660  1.00 48.76           C  
ATOM    488  N   GLN A 423       7.886 342.232  32.617  1.00 42.95           N  
ATOM    489  CA  GLN A 423       7.189 343.108  33.570  1.00 42.22           C  
ATOM    490  C   GLN A 423       8.027 343.443  34.815  1.00 43.56           C  
ATOM    491  O   GLN A 423       8.029 344.594  35.247  1.00 46.17           O  
ATOM    492  CB  GLN A 423       5.819 342.509  33.978  1.00 44.04           C  
ATOM    493  CG  GLN A 423       4.690 342.661  32.934  1.00 45.20           C  
ATOM    494  CD  GLN A 423       4.867 341.812  31.674  1.00 45.45           C  
ATOM    495  NE2 GLN A 423       4.378 342.309  30.537  1.00 46.92           N  
ATOM    496  OE1 GLN A 423       5.426 340.718  31.724  1.00 48.00           O  
ATOM    497  N   LEU A 424       8.744 342.436  35.338  1.00 45.63           N  
ATOM    498  CA  LEU A 424       9.653 342.552  36.478  1.00 45.63           C  
ATOM    499  C   LEU A 424      10.927 343.348  36.137  1.00 45.43           C  
ATOM    500  O   LEU A 424      11.382 344.128  36.975  1.00 46.69           O  
ATOM    501  CB  LEU A 424       9.989 341.132  36.986  1.00 48.29           C  
ATOM    502  CG  LEU A 424       8.781 340.410  37.632  1.00 53.50           C  
ATOM    503  CD1 LEU A 424       9.009 338.886  37.736  1.00 54.56           C  
ATOM    504  CD2 LEU A 424       8.387 341.052  38.981  1.00 55.95           C  
ATOM    505  N   SER A 425      11.449 343.173  34.908  1.00 49.10           N  
ATOM    506  CA  SER A 425      12.591 343.922  34.375  1.00 54.32           C  
ATOM    507  C   SER A 425      12.252 345.387  34.053  1.00 52.76           C  
ATOM    508  O   SER A 425      13.121 346.244  34.196  1.00 49.55           O  
ATOM    509  CB  SER A 425      13.154 343.222  33.121  1.00  0.00           C  
ATOM    510  OG  SER A 425      13.820 342.026  33.471  1.00  0.00           O  
ATOM    511  N   GLN A 426      10.998 345.649  33.649  1.00 51.85           N  
ATOM    512  CA  GLN A 426      10.482 346.983  33.358  1.00 52.32           C  
ATOM    513  C   GLN A 426      10.249 347.804  34.634  1.00 53.70           C  
ATOM    514  O   GLN A 426      10.739 348.928  34.695  1.00 58.58           O  
ATOM    515  CB  GLN A 426       9.236 346.863  32.449  1.00  0.00           C  
ATOM    516  CG  GLN A 426       8.415 348.140  32.150  1.00  0.00           C  
ATOM    517  CD  GLN A 426       9.133 349.237  31.359  1.00  0.00           C  
ATOM    518  NE2 GLN A 426       8.362 350.078  30.668  1.00  0.00           N  
ATOM    519  OE1 GLN A 426      10.354 349.351  31.375  1.00  0.00           O  
ATOM    520  N   ILE A 427       9.566 347.218  35.638  1.00 53.04           N  
ATOM    521  CA  ILE A 427       9.304 347.833  36.948  1.00 52.26           C  
ATOM    522  C   ILE A 427      10.587 348.260  37.688  1.00 52.28           C  
ATOM    523  O   ILE A 427      10.639 349.381  38.192  1.00 48.56           O  
ATOM    524  CB  ILE A 427       8.431 346.917  37.864  1.00  0.00           C  
ATOM    525  CG1 ILE A 427       6.968 346.906  37.363  1.00  0.00           C  
ATOM    526  CG2 ILE A 427       8.460 347.257  39.376  1.00  0.00           C  
ATOM    527  CD1 ILE A 427       6.111 345.771  37.946  1.00  0.00           C  
ATOM    528  N   SER A 428      11.604 347.382  37.690  1.00 55.28           N  
ATOM    529  CA  SER A 428      12.919 347.630  38.288  1.00 56.45           C  
ATOM    530  C   SER A 428      13.722 348.788  37.658  1.00 53.83           C  
ATOM    531  O   SER A 428      14.595 349.335  38.331  1.00 57.40           O  
ATOM    532  CB  SER A 428      13.716 346.311  38.298  1.00  0.00           C  
ATOM    533  OG  SER A 428      14.066 345.877  37.002  1.00  0.00           O  
ATOM    534  N   LEU A 429      13.405 349.141  36.402  1.00 52.42           N  
ATOM    535  CA  LEU A 429      14.054 350.207  35.642  1.00 58.66           C  
ATOM    536  C   LEU A 429      13.342 351.561  35.815  1.00 59.62           C  
ATOM    537  O   LEU A 429      14.021 352.584  35.892  1.00 62.28           O  
ATOM    538  CB  LEU A 429      14.095 349.800  34.147  1.00  0.00           C  
ATOM    539  CG  LEU A 429      15.413 349.155  33.661  1.00  0.00           C  
ATOM    540  CD1 LEU A 429      15.957 348.024  34.559  1.00  0.00           C  
ATOM    541  CD2 LEU A 429      15.258 348.689  32.202  1.00  0.00           C  
ATOM    542  N   VAL A 430      11.999 351.557  35.828  1.00 63.21           N  
ATOM    543  CA  VAL A 430      11.181 352.758  35.622  1.00 65.09           C  
ATOM    544  C   VAL A 430      10.528 353.322  36.900  1.00 63.15           C  
ATOM    545  O   VAL A 430      10.325 354.534  36.964  1.00 66.25           O  
ATOM    546  CB  VAL A 430      10.050 352.461  34.604  1.00  0.00           C  
ATOM    547  CG1 VAL A 430      10.622 352.109  33.218  1.00  0.00           C  
ATOM    548  CG2 VAL A 430       9.031 351.409  35.082  1.00  0.00           C  
ATOM    549  N   ARG A 431      10.229 352.464  37.889  1.00 62.34           N  
ATOM    550  CA  ARG A 431       9.617 352.839  39.168  1.00 67.98           C  
ATOM    551  C   ARG A 431      10.713 353.164  40.215  1.00 71.73           C  
ATOM    552  O   ARG A 431      11.894 353.212  39.867  1.00 74.43           O  
ATOM    553  CB  ARG A 431       8.659 351.703  39.609  1.00  0.00           C  
ATOM    554  CG  ARG A 431       7.565 351.297  38.599  1.00  0.00           C  
ATOM    555  CD  ARG A 431       6.361 352.246  38.496  1.00  0.00           C  
ATOM    556  NE  ARG A 431       5.454 352.127  39.654  1.00  0.00           N  
ATOM    557  CZ  ARG A 431       4.330 352.834  39.879  1.00  0.00           C  
ATOM    558  NH1 ARG A 431       3.914 353.799  39.044  1.00  0.00           N1+
ATOM    559  NH2 ARG A 431       3.598 352.562  40.967  1.00  0.00           N1+
ATOM    560  N   TYR A 432      10.307 353.415  41.475  1.00 74.72           N  
ATOM    561  CA  TYR A 432      11.166 353.764  42.624  1.00 79.06           C  
ATOM    562  C   TYR A 432      12.306 352.765  42.921  1.00 77.10           C  
ATOM    563  O   TYR A 432      12.291 351.639  42.431  1.00 76.03           O  
ATOM    564  CB  TYR A 432      10.268 353.927  43.872  1.00  0.00           C  
ATOM    565  CG  TYR A 432       9.477 355.222  43.911  1.00  0.00           C  
ATOM    566  CD1 TYR A 432      10.035 356.363  44.526  1.00  0.00           C  
ATOM    567  CD2 TYR A 432       8.188 355.294  43.342  1.00  0.00           C  
ATOM    568  CE1 TYR A 432       9.309 357.568  44.575  1.00  0.00           C  
ATOM    569  CE2 TYR A 432       7.464 356.502  43.388  1.00  0.00           C  
ATOM    570  CZ  TYR A 432       8.023 357.638  44.005  1.00  0.00           C  
ATOM    571  OH  TYR A 432       7.317 358.805  44.052  1.00  0.00           O  
ATOM    572  N   GLU A 433      13.274 353.179  43.757  1.00 75.87           N  
ATOM    573  CA  GLU A 433      14.364 352.313  44.227  1.00 83.88           C  
ATOM    574  C   GLU A 433      13.865 351.128  45.086  1.00 80.78           C  
ATOM    575  O   GLU A 433      14.394 350.024  44.958  1.00 82.16           O  
ATOM    576  CB  GLU A 433      15.417 353.178  44.950  1.00 90.76           C  
ATOM    577  CG  GLU A 433      16.682 352.407  45.398  1.00 98.99           C  
ATOM    578  CD  GLU A 433      17.799 353.288  45.982  1.00 98.77           C  
ATOM    579  OE1 GLU A 433      17.486 354.363  46.543  1.00103.68           O  
ATOM    580  OE2 GLU A 433      18.968 352.860  45.865  1.00 94.91           O1-
ATOM    581  N   SER A 434      12.815 351.373  45.889  1.00 79.35           N  
ATOM    582  CA  SER A 434      12.104 350.382  46.700  1.00 83.42           C  
ATOM    583  C   SER A 434      11.180 349.437  45.900  1.00 77.81           C  
ATOM    584  O   SER A 434      10.766 348.421  46.456  1.00 78.03           O  
ATOM    585  CB  SER A 434      11.332 351.131  47.806  1.00  0.00           C  
ATOM    586  OG  SER A 434      10.268 351.906  47.282  1.00  0.00           O  
ATOM    587  N   SER A 435      10.868 349.774  44.634  1.00 31.02           N  
ATOM    588  CA  SER A 435       9.980 348.996  43.761  1.00 32.28           C  
ATOM    589  C   SER A 435      10.586 347.677  43.245  1.00 31.44           C  
ATOM    590  O   SER A 435       9.839 346.858  42.709  1.00 32.07           O  
ATOM    591  CB  SER A 435       9.527 349.870  42.576  1.00  0.00           C  
ATOM    592  OG  SER A 435      10.480 349.868  41.530  1.00  0.00           O  
ATOM    593  N   SER A 436      11.915 347.531  43.348  1.00 31.02           N  
ATOM    594  CA  SER A 436      12.648 346.407  42.791  1.00 30.54           C  
ATOM    595  C   SER A 436      13.024 345.404  43.885  1.00 30.29           C  
ATOM    596  O   SER A 436      13.263 345.778  45.034  1.00 30.82           O  
ATOM    597  CB  SER A 436      13.894 346.935  42.068  1.00  0.00           C  
ATOM    598  OG  SER A 436      14.520 345.878  41.370  1.00  0.00           O  
ATOM    599  N   LEU A 437      13.088 344.140  43.456  1.00 27.98           N  
ATOM    600  CA  LEU A 437      13.452 342.986  44.256  1.00 27.56           C  
ATOM    601  C   LEU A 437      14.981 342.807  44.230  1.00 27.51           C  
ATOM    602  O   LEU A 437      15.618 342.977  45.268  1.00 28.08           O  
ATOM    603  CB  LEU A 437      12.655 341.788  43.685  1.00  0.00           C  
ATOM    604  CG  LEU A 437      12.435 340.599  44.637  1.00  0.00           C  
ATOM    605  CD1 LEU A 437      11.446 339.597  44.016  1.00  0.00           C  
ATOM    606  CD2 LEU A 437      13.738 339.926  45.073  1.00  0.00           C  
ATOM    607  N   TYR A 438      15.524 342.463  43.047  1.00 65.63           N  
ATOM    608  CA  TYR A 438      16.921 342.123  42.736  1.00 70.02           C  
ATOM    609  C   TYR A 438      17.389 340.759  43.285  1.00 67.92           C  
ATOM    610  O   TYR A 438      18.048 340.036  42.543  1.00 73.26           O  
ATOM    611  CB  TYR A 438      17.925 343.240  43.116  1.00  0.00           C  
ATOM    612  CG  TYR A 438      17.720 344.589  42.443  1.00  0.00           C  
ATOM    613  CD1 TYR A 438      17.474 345.739  43.223  1.00  0.00           C  
ATOM    614  CD2 TYR A 438      17.818 344.709  41.039  1.00  0.00           C  
ATOM    615  CE1 TYR A 438      17.330 346.997  42.605  1.00  0.00           C  
ATOM    616  CE2 TYR A 438      17.660 345.965  40.420  1.00  0.00           C  
ATOM    617  CZ  TYR A 438      17.410 347.110  41.203  1.00  0.00           C  
ATOM    618  OH  TYR A 438      17.223 348.324  40.607  1.00  0.00           O  
ATOM    619  N   ARG A 439      17.049 340.416  44.542  1.00 64.81           N  
ATOM    620  CA  ARG A 439      17.464 339.194  45.253  1.00 67.85           C  
ATOM    621  C   ARG A 439      17.156 337.884  44.498  1.00 65.00           C  
ATOM    622  O   ARG A 439      18.039 337.036  44.379  1.00 60.42           O  
ATOM    623  CB  ARG A 439      16.853 339.140  46.677  1.00  0.00           C  
ATOM    624  CG  ARG A 439      16.848 340.469  47.456  1.00  0.00           C  
ATOM    625  CD  ARG A 439      16.204 340.343  48.849  1.00  0.00           C  
ATOM    626  NE  ARG A 439      15.852 341.657  49.421  1.00  0.00           N  
ATOM    627  CZ  ARG A 439      16.657 342.583  49.979  1.00  0.00           C  
ATOM    628  NH1 ARG A 439      17.981 342.407  50.108  1.00  0.00           N1+
ATOM    629  NH2 ARG A 439      16.112 343.724  50.419  1.00  0.00           N1+
ATOM    630  N   PHE A 440      15.923 337.773  43.971  1.00 62.85           N  
ATOM    631  CA  PHE A 440      15.434 336.647  43.171  1.00 58.65           C  
ATOM    632  C   PHE A 440      16.074 336.597  41.769  1.00 59.71           C  
ATOM    633  O   PHE A 440      16.170 335.515  41.200  1.00 59.14           O  
ATOM    634  CB  PHE A 440      13.883 336.710  43.092  1.00  0.00           C  
ATOM    635  CG  PHE A 440      13.219 337.538  41.987  1.00  0.00           C  
ATOM    636  CD1 PHE A 440      12.038 337.062  41.380  1.00  0.00           C  
ATOM    637  CD2 PHE A 440      13.657 338.841  41.652  1.00  0.00           C  
ATOM    638  CE1 PHE A 440      11.403 337.808  40.397  1.00  0.00           C  
ATOM    639  CE2 PHE A 440      13.016 339.569  40.659  1.00  0.00           C  
ATOM    640  CZ  PHE A 440      11.899 339.049  40.026  1.00  0.00           C  
ATOM    641  N   LEU A 441      16.468 337.765  41.243  1.00 60.58           N  
ATOM    642  CA  LEU A 441      16.925 337.993  39.877  1.00 60.29           C  
ATOM    643  C   LEU A 441      18.399 337.594  39.731  1.00 59.73           C  
ATOM    644  O   LEU A 441      18.752 336.952  38.743  1.00 59.73           O  
ATOM    645  CB  LEU A 441      16.673 339.487  39.557  1.00  0.00           C  
ATOM    646  CG  LEU A 441      16.434 339.846  38.081  1.00  0.00           C  
ATOM    647  CD1 LEU A 441      15.174 339.183  37.489  1.00  0.00           C  
ATOM    648  CD2 LEU A 441      16.350 341.372  37.938  1.00  0.00           C  
ATOM    649  N   LEU A 442      19.199 337.916  40.765  1.00 58.63           N  
ATOM    650  CA  LEU A 442      20.556 337.421  40.989  1.00 55.16           C  
ATOM    651  C   LEU A 442      20.562 335.901  41.240  1.00 51.48           C  
ATOM    652  O   LEU A 442      21.426 335.220  40.694  1.00 50.07           O  
ATOM    653  CB  LEU A 442      21.200 338.154  42.195  1.00  0.00           C  
ATOM    654  CG  LEU A 442      21.903 339.500  41.891  1.00  0.00           C  
ATOM    655  CD1 LEU A 442      20.946 340.637  41.499  1.00  0.00           C  
ATOM    656  CD2 LEU A 442      22.801 339.941  43.066  1.00  0.00           C  
ATOM    657  N   GLU A 443      19.605 335.406  42.047  1.00 52.71           N  
ATOM    658  CA  GLU A 443      19.463 333.998  42.426  1.00 56.43           C  
ATOM    659  C   GLU A 443      19.151 333.061  41.243  1.00 55.38           C  
ATOM    660  O   GLU A 443      19.789 332.016  41.134  1.00 56.19           O  
ATOM    661  CB  GLU A 443      18.447 333.887  43.591  1.00  0.00           C  
ATOM    662  CG  GLU A 443      17.993 332.472  44.027  1.00  0.00           C  
ATOM    663  CD  GLU A 443      19.057 331.551  44.647  1.00  0.00           C  
ATOM    664  OE1 GLU A 443      20.163 332.030  44.979  1.00  0.00           O  
ATOM    665  OE2 GLU A 443      18.722 330.355  44.798  1.00  0.00           O1-
ATOM    666  N   LYS A 444      18.210 333.464  40.370  1.00 59.72           N  
ATOM    667  CA  LYS A 444      17.867 332.761  39.127  1.00 62.89           C  
ATOM    668  C   LYS A 444      19.019 332.773  38.107  1.00 63.60           C  
ATOM    669  O   LYS A 444      19.279 331.741  37.493  1.00 57.07           O  
ATOM    670  CB  LYS A 444      16.628 333.410  38.488  1.00  0.00           C  
ATOM    671  CG  LYS A 444      15.303 333.228  39.244  1.00  0.00           C  
ATOM    672  CD  LYS A 444      14.270 334.259  38.752  1.00  0.00           C  
ATOM    673  CE  LYS A 444      13.036 334.448  39.637  1.00  0.00           C  
ATOM    674  NZ  LYS A 444      12.083 333.338  39.533  1.00  0.00           N1+
ATOM    675  N   ALA A 445      19.690 333.931  37.965  1.00 59.84           N  
ATOM    676  CA  ALA A 445      20.845 334.132  37.086  1.00 61.24           C  
ATOM    677  C   ALA A 445      22.091 333.329  37.503  1.00 68.79           C  
ATOM    678  O   ALA A 445      22.886 332.967  36.636  1.00 77.47           O  
ATOM    679  CB  ALA A 445      21.163 335.633  37.023  1.00  0.00           C  
ATOM    680  N   SER A 446      22.222 333.043  38.810  1.00 73.61           N  
ATOM    681  CA  SER A 446      23.308 332.260  39.403  1.00 70.15           C  
ATOM    682  C   SER A 446      23.196 330.742  39.162  1.00 68.44           C  
ATOM    683  O   SER A 446      24.172 330.042  39.419  1.00 68.33           O  
ATOM    684  CB  SER A 446      23.385 332.562  40.914  1.00  0.00           C  
ATOM    685  OG  SER A 446      23.951 333.837  41.133  1.00  0.00           O  
ATOM    686  N   LYS A 447      22.038 330.260  38.680  1.00 65.43           N  
ATOM    687  CA  LYS A 447      21.763 328.845  38.405  1.00 72.27           C  
ATOM    688  C   LYS A 447      21.162 328.622  37.005  1.00 72.84           C  
ATOM    689  O   LYS A 447      20.719 327.511  36.715  1.00 74.01           O  
ATOM    690  CB  LYS A 447      20.906 328.259  39.549  1.00  0.00           C  
ATOM    691  CG  LYS A 447      19.502 328.876  39.708  1.00  0.00           C  
ATOM    692  CD  LYS A 447      18.853 328.466  41.038  1.00  0.00           C  
ATOM    693  CE  LYS A 447      17.569 329.245  41.354  1.00  0.00           C  
ATOM    694  NZ  LYS A 447      16.974 328.791  42.623  1.00  0.00           N1+
ATOM    695  N   SER A 448      21.190 329.658  36.153  1.00 68.71           N  
ATOM    696  CA  SER A 448      20.748 329.601  34.768  1.00 67.68           C  
ATOM    697  C   SER A 448      21.449 330.716  33.987  1.00 69.37           C  
ATOM    698  O   SER A 448      21.144 331.890  34.200  1.00 64.47           O  
ATOM    699  CB  SER A 448      19.203 329.651  34.686  1.00 67.08           C  
ATOM    700  OG  SER A 448      18.738 329.766  33.356  1.00 63.58           O  
ATOM    701  N   MET A 449      22.359 330.319  33.077  1.00 70.69           N  
ATOM    702  CA  MET A 449      23.025 331.225  32.139  1.00 70.97           C  
ATOM    703  C   MET A 449      22.059 331.779  31.075  1.00 66.40           C  
ATOM    704  O   MET A 449      22.287 332.889  30.600  1.00 66.56           O  
ATOM    705  CB  MET A 449      24.275 330.551  31.523  1.00  0.00           C  
ATOM    706  CG  MET A 449      24.051 329.539  30.384  1.00  0.00           C  
ATOM    707  SD  MET A 449      25.606 328.972  29.641  1.00  0.00           S  
ATOM    708  CE  MET A 449      24.994 328.303  28.074  1.00  0.00           C  
ATOM    709  N   HIS A 450      20.993 331.021  30.755  1.00 58.36           N  
ATOM    710  CA  HIS A 450      19.894 331.453  29.895  1.00 58.05           C  
ATOM    711  C   HIS A 450      19.063 332.580  30.535  1.00 61.01           C  
ATOM    712  O   HIS A 450      18.702 333.525  29.833  1.00 64.74           O  
ATOM    713  CB  HIS A 450      19.017 330.237  29.529  1.00  0.00           C  
ATOM    714  CG  HIS A 450      17.835 330.569  28.650  1.00  0.00           C  
ATOM    715  CD2 HIS A 450      17.651 330.505  27.288  1.00  0.00           C  
ATOM    716  ND1 HIS A 450      16.648 331.064  29.158  1.00  0.00           N  
ATOM    717  CE1 HIS A 450      15.845 331.324  28.128  1.00  0.00           C  
ATOM    718  NE2 HIS A 450      16.382 330.990  26.965  1.00  0.00           N  
ATOM    719  N   PHE A 451      18.777 332.465  31.845  1.00 59.35           N  
ATOM    720  CA  PHE A 451      18.049 333.482  32.601  1.00 57.27           C  
ATOM    721  C   PHE A 451      18.860 334.782  32.714  1.00 57.07           C  
ATOM    722  O   PHE A 451      18.292 335.847  32.495  1.00 60.12           O  
ATOM    723  CB  PHE A 451      17.646 332.949  33.991  1.00 56.47           C  
ATOM    724  CG  PHE A 451      16.710 333.872  34.751  1.00 55.00           C  
ATOM    725  CD1 PHE A 451      17.217 334.956  35.501  1.00 53.62           C  
ATOM    726  CD2 PHE A 451      15.319 333.775  34.543  1.00 55.96           C  
ATOM    727  CE1 PHE A 451      16.347 335.878  36.061  1.00 54.59           C  
ATOM    728  CE2 PHE A 451      14.463 334.701  35.120  1.00 56.44           C  
ATOM    729  CZ  PHE A 451      14.976 335.747  35.877  1.00 54.54           C  
ATOM    730  N   ALA A 452      20.163 334.653  33.024  1.00 56.98           N  
ATOM    731  CA  ALA A 452      21.135 335.746  33.110  1.00 61.63           C  
ATOM    732  C   ALA A 452      21.317 336.508  31.786  1.00 62.62           C  
ATOM    733  O   ALA A 452      21.440 337.731  31.810  1.00 57.78           O  
ATOM    734  CB  ALA A 452      22.479 335.168  33.572  1.00  0.00           C  
ATOM    735  N   LEU A 453      21.296 335.767  30.666  1.00 62.83           N  
ATOM    736  CA  LEU A 453      21.342 336.271  29.295  1.00 60.91           C  
ATOM    737  C   LEU A 453      20.094 337.104  28.941  1.00 59.07           C  
ATOM    738  O   LEU A 453      20.240 338.215  28.431  1.00 58.16           O  
ATOM    739  CB  LEU A 453      21.537 335.058  28.353  1.00 60.32           C  
ATOM    740  CG  LEU A 453      21.523 335.355  26.842  1.00 58.21           C  
ATOM    741  CD1 LEU A 453      22.776 336.146  26.413  1.00 55.71           C  
ATOM    742  CD2 LEU A 453      21.307 334.060  26.031  1.00 57.15           C  
ATOM    743  N   LYS A 454      18.900 336.554  29.226  1.00 57.29           N  
ATOM    744  CA  LYS A 454      17.604 337.190  28.973  1.00 61.35           C  
ATOM    745  C   LYS A 454      17.371 338.429  29.864  1.00 62.95           C  
ATOM    746  O   LYS A 454      16.840 339.422  29.371  1.00 70.15           O  
ATOM    747  CB  LYS A 454      16.489 336.131  29.110  1.00  0.00           C  
ATOM    748  CG  LYS A 454      15.091 336.622  28.689  1.00  0.00           C  
ATOM    749  CD  LYS A 454      14.004 335.548  28.851  1.00  0.00           C  
ATOM    750  CE  LYS A 454      12.591 336.121  28.641  1.00  0.00           C  
ATOM    751  NZ  LYS A 454      11.550 335.096  28.824  1.00  0.00           N1+
ATOM    752  N   LEU A 455      17.828 338.361  31.128  1.00 58.12           N  
ATOM    753  CA  LEU A 455      17.909 339.460  32.095  1.00 57.08           C  
ATOM    754  C   LEU A 455      18.765 340.627  31.574  1.00 55.01           C  
ATOM    755  O   LEU A 455      18.280 341.757  31.566  1.00 57.20           O  
ATOM    756  CB  LEU A 455      18.398 338.887  33.456  1.00  0.00           C  
ATOM    757  CG  LEU A 455      19.097 339.836  34.462  1.00  0.00           C  
ATOM    758  CD1 LEU A 455      18.231 341.051  34.843  1.00  0.00           C  
ATOM    759  CD2 LEU A 455      19.586 339.050  35.698  1.00  0.00           C  
ATOM    760  N   SER A 456      20.000 340.321  31.137  1.00 53.90           N  
ATOM    761  CA  SER A 456      20.972 341.281  30.607  1.00 53.29           C  
ATOM    762  C   SER A 456      20.466 342.021  29.356  1.00 54.43           C  
ATOM    763  O   SER A 456      20.646 343.236  29.271  1.00 55.78           O  
ATOM    764  CB  SER A 456      22.313 340.559  30.356  1.00  0.00           C  
ATOM    765  OG  SER A 456      23.313 341.437  29.879  1.00  0.00           O  
ATOM    766  N   TRP A 457      19.811 341.282  28.441  1.00 53.39           N  
ATOM    767  CA  TRP A 457      19.146 341.833  27.265  1.00 52.90           C  
ATOM    768  C   TRP A 457      17.961 342.743  27.618  1.00 52.81           C  
ATOM    769  O   TRP A 457      18.006 343.902  27.219  1.00 50.50           O  
ATOM    770  CB  TRP A 457      18.761 340.718  26.270  1.00  0.00           C  
ATOM    771  CG  TRP A 457      19.878 340.075  25.495  1.00  0.00           C  
ATOM    772  CD1 TRP A 457      21.009 340.687  25.068  1.00  0.00           C  
ATOM    773  CD2 TRP A 457      19.924 338.731  24.924  1.00  0.00           C  
ATOM    774  CE2 TRP A 457      21.128 338.597  24.166  1.00  0.00           C  
ATOM    775  CE3 TRP A 457      19.067 337.608  24.964  1.00  0.00           C  
ATOM    776  NE1 TRP A 457      21.755 339.815  24.305  1.00  0.00           N  
ATOM    777  CZ2 TRP A 457      21.462 337.417  23.481  1.00  0.00           C  
ATOM    778  CZ3 TRP A 457      19.402 336.412  24.297  1.00  0.00           C  
ATOM    779  CH2 TRP A 457      20.592 336.316  23.555  1.00  0.00           C  
ATOM    780  N   LEU A 458      16.963 342.249  28.378  1.00 51.31           N  
ATOM    781  CA  LEU A 458      15.772 343.013  28.795  1.00 52.05           C  
ATOM    782  C   LEU A 458      16.071 344.285  29.611  1.00 52.39           C  
ATOM    783  O   LEU A 458      15.259 345.208  29.590  1.00 48.93           O  
ATOM    784  CB  LEU A 458      14.804 342.106  29.590  1.00 50.52           C  
ATOM    785  CG  LEU A 458      14.016 341.088  28.738  1.00 52.92           C  
ATOM    786  CD1 LEU A 458      13.311 340.072  29.649  1.00 54.78           C  
ATOM    787  CD2 LEU A 458      13.010 341.765  27.783  1.00 52.96           C  
ATOM    788  N   TYR A 459      17.223 344.324  30.296  1.00 52.10           N  
ATOM    789  CA  TYR A 459      17.695 345.485  31.041  1.00 56.61           C  
ATOM    790  C   TYR A 459      18.253 346.606  30.151  1.00 56.64           C  
ATOM    791  O   TYR A 459      18.001 347.760  30.474  1.00 63.59           O  
ATOM    792  CB  TYR A 459      18.732 345.026  32.089  1.00  0.00           C  
ATOM    793  CG  TYR A 459      18.173 344.806  33.485  1.00  0.00           C  
ATOM    794  CD1 TYR A 459      16.952 344.129  33.701  1.00  0.00           C  
ATOM    795  CD2 TYR A 459      18.878 345.324  34.589  1.00  0.00           C  
ATOM    796  CE1 TYR A 459      16.437 344.005  35.006  1.00  0.00           C  
ATOM    797  CE2 TYR A 459      18.352 345.222  35.887  1.00  0.00           C  
ATOM    798  CZ  TYR A 459      17.131 344.562  36.098  1.00  0.00           C  
ATOM    799  OH  TYR A 459      16.629 344.466  37.362  1.00  0.00           O  
ATOM    800  N   HIS A 460      18.992 346.259  29.077  1.00 54.03           N  
ATOM    801  CA  HIS A 460      19.887 347.117  28.265  1.00 52.85           C  
ATOM    802  C   HIS A 460      19.244 348.414  27.768  1.00 51.79           C  
ATOM    803  O   HIS A 460      18.035 348.636  27.739  1.00 48.41           O  
ATOM    804  CB  HIS A 460      20.405 346.280  27.067  1.00  0.00           C  
ATOM    805  CG  HIS A 460      21.407 346.951  26.152  1.00  0.00           C  
ATOM    806  CD2 HIS A 460      22.464 347.798  26.406  1.00  0.00           C  
ATOM    807  ND1 HIS A 460      21.378 346.794  24.778  1.00  0.00           N  
ATOM    808  CE1 HIS A 460      22.370 347.532  24.275  1.00  0.00           C  
ATOM    809  NE2 HIS A 460      23.072 348.169  25.204  1.00  0.00           N  
ATOM    810  N   GLU A 559      16.585 346.343  26.719  1.00 54.49           N  
ATOM    811  CA  GLU A 559      15.970 347.186  25.678  1.00 57.66           C  
ATOM    812  C   GLU A 559      15.120 348.294  26.332  1.00 57.38           C  
ATOM    813  O   GLU A 559      14.922 349.337  25.709  1.00 54.93           O  
ATOM    814  CB  GLU A 559      15.080 346.391  24.705  1.00  0.00           C  
ATOM    815  CG  GLU A 559      15.825 345.288  23.949  1.00  0.00           C  
ATOM    816  CD  GLU A 559      15.951 343.943  24.655  1.00  0.00           C  
ATOM    817  OE1 GLU A 559      16.976 343.273  24.615  1.00  0.00           O  
ATOM    818  OE2 GLU A 559      14.814 343.542  25.290  1.00  0.00           O1-
ATOM    819  N   MET A 560      14.576 348.022  27.530  1.00 59.25           N  
ATOM    820  CA  MET A 560      13.586 348.818  28.243  1.00 61.81           C  
ATOM    821  C   MET A 560      14.126 350.130  28.857  1.00 65.25           C  
ATOM    822  O   MET A 560      13.335 350.860  29.455  1.00 67.89           O  
ATOM    823  CB  MET A 560      12.896 347.908  29.285  1.00  0.00           C  
ATOM    824  CG  MET A 560      12.371 346.559  28.742  1.00  0.00           C  
ATOM    825  SD  MET A 560      11.180 346.629  27.378  1.00  0.00           S  
ATOM    826  CE  MET A 560       9.741 347.255  28.269  1.00  0.00           C  
ATOM    827  N   ASP A 561      15.425 350.432  28.669  1.00 67.12           N  
ATOM    828  CA  ASP A 561      16.057 351.699  29.032  1.00 69.43           C  
ATOM    829  C   ASP A 561      16.878 352.184  27.825  1.00 78.02           C  
ATOM    830  O   ASP A 561      17.865 351.554  27.447  1.00 87.29           O  
ATOM    831  CB  ASP A 561      16.843 351.584  30.367  1.00  0.00           C  
ATOM    832  CG  ASP A 561      17.496 352.854  30.958  1.00  0.00           C  
ATOM    833  OD1 ASP A 561      17.484 352.950  32.205  1.00  0.00           O  
ATOM    834  OD2 ASP A 561      18.075 353.672  30.209  1.00  0.00           O1-
ATOM    835  N   THR A 562      16.452 353.327  27.272  1.00 87.36           N  
ATOM    836  CA  THR A 562      17.151 354.090  26.244  1.00 88.84           C  
ATOM    837  C   THR A 562      17.045 355.571  26.668  1.00 80.93           C  
ATOM    838  O   THR A 562      16.216 356.323  26.153  1.00 81.52           O  
ATOM    839  CB  THR A 562      16.551 353.839  24.826  1.00  0.00           C  
ATOM    840  CG2 THR A 562      16.743 352.398  24.327  1.00  0.00           C  
ATOM    841  OG1 THR A 562      15.167 354.140  24.758  1.00  0.00           O  
ATOM    842  N   THR A 563      17.864 355.920  27.677  1.00 11.82           N  
ATOM    843  CA  THR A 563      17.858 357.168  28.450  1.00 12.72           C  
ATOM    844  C   THR A 563      17.774 358.484  27.642  1.00 14.25           C  
ATOM    845  O   THR A 563      16.890 359.294  27.922  1.00 13.87           O  
ATOM    846  CB  THR A 563      19.061 357.214  29.445  1.00  0.00           C  
ATOM    847  CG2 THR A 563      20.453 357.041  28.805  1.00  0.00           C  
ATOM    848  OG1 THR A 563      19.106 358.425  30.180  1.00  0.00           O  
ATOM    849  N   SER A 564      18.666 358.657  26.653  1.00 15.64           N  
ATOM    850  CA  SER A 564      18.771 359.862  25.824  1.00 17.67           C  
ATOM    851  C   SER A 564      17.751 359.916  24.670  1.00 17.39           C  
ATOM    852  O   SER A 564      17.521 360.998  24.131  1.00 18.55           O  
ATOM    853  CB  SER A 564      20.227 359.983  25.327  1.00  0.00           C  
ATOM    854  OG  SER A 564      20.559 358.983  24.381  1.00  0.00           O  
ATOM    855  N   PHE A 565      17.164 358.761  24.316  1.00 16.48           N  
ATOM    856  CA  PHE A 565      16.140 358.622  23.280  1.00 16.65           C  
ATOM    857  C   PHE A 565      14.746 358.992  23.834  1.00 17.19           C  
ATOM    858  O   PHE A 565      13.928 359.528  23.088  1.00 16.97           O  
ATOM    859  CB  PHE A 565      16.199 357.165  22.769  1.00  0.00           C  
ATOM    860  CG  PHE A 565      15.483 356.845  21.467  1.00  0.00           C  
ATOM    861  CD1 PHE A 565      14.585 355.758  21.398  1.00  0.00           C  
ATOM    862  CD2 PHE A 565      15.802 357.545  20.284  1.00  0.00           C  
ATOM    863  CE1 PHE A 565      14.008 355.408  20.184  1.00  0.00           C  
ATOM    864  CE2 PHE A 565      15.217 357.177  19.079  1.00  0.00           C  
ATOM    865  CZ  PHE A 565      14.323 356.115  19.030  1.00  0.00           C  
ATOM    866  N   LEU A 566      14.521 358.727  25.133  1.00 17.55           N  
ATOM    867  CA  LEU A 566      13.319 359.068  25.894  1.00 19.53           C  
ATOM    868  C   LEU A 566      13.411 360.501  26.454  1.00 18.26           C  
ATOM    869  O   LEU A 566      14.501 360.953  26.803  1.00 18.30           O  
ATOM    870  CB  LEU A 566      13.172 357.999  27.010  1.00  0.00           C  
ATOM    871  CG  LEU A 566      12.019 358.174  28.031  1.00  0.00           C  
ATOM    872  CD1 LEU A 566      10.627 358.268  27.367  1.00  0.00           C  
ATOM    873  CD2 LEU A 566      12.078 357.072  29.111  1.00  0.00           C  
ATOM    874  N   ARG A 567      12.251 361.175  26.556  1.00 18.16           N  
ATOM    875  CA  ARG A 567      12.113 362.493  27.182  1.00 16.86           C  
ATOM    876  C   ARG A 567      12.105 362.393  28.717  1.00 17.11           C  
ATOM    877  O   ARG A 567      12.970 362.982  29.364  1.00 18.09           O  
ATOM    878  CB  ARG A 567      10.822 363.187  26.695  1.00  0.00           C  
ATOM    879  CG  ARG A 567      10.830 363.581  25.211  1.00  0.00           C  
ATOM    880  CD  ARG A 567       9.518 364.276  24.805  1.00  0.00           C  
ATOM    881  NE  ARG A 567       9.608 364.921  23.484  1.00  0.00           N  
ATOM    882  CZ  ARG A 567      10.025 366.176  23.226  1.00  0.00           C  
ATOM    883  NH1 ARG A 567      10.426 367.013  24.196  1.00  0.00           N1+
ATOM    884  NH2 ARG A 567      10.039 366.605  21.958  1.00  0.00           N1+
ATOM    885  N   ASN A 568      11.106 361.676  29.260  1.00 16.91           N  
ATOM    886  CA  ASN A 568      10.806 361.601  30.691  1.00 15.94           C  
ATOM    887  C   ASN A 568      11.515 360.392  31.318  1.00 17.65           C  
ATOM    888  O   ASN A 568      10.865 359.413  31.686  1.00 18.83           O  
ATOM    889  CB  ASN A 568       9.271 361.566  30.894  1.00  0.00           C  
ATOM    890  CG  ASN A 568       8.578 362.848  30.421  1.00  0.00           C  
ATOM    891  ND2 ASN A 568       8.324 363.782  31.340  1.00  0.00           N  
ATOM    892  OD1 ASN A 568       8.273 362.993  29.239  1.00  0.00           O  
ATOM    893  N   HIS A 569      12.848 360.506  31.423  1.00 16.20           N  
ATOM    894  CA  HIS A 569      13.724 359.551  32.093  1.00 17.24           C  
ATOM    895  C   HIS A 569      14.228 360.160  33.420  1.00 16.91           C  
ATOM    896  O   HIS A 569      13.469 360.846  34.106  1.00 18.66           O  
ATOM    897  CB  HIS A 569      14.826 359.099  31.101  1.00  0.00           C  
ATOM    898  CG  HIS A 569      15.527 357.819  31.491  1.00  0.00           C  
ATOM    899  CD2 HIS A 569      15.060 356.523  31.419  1.00  0.00           C  
ATOM    900  ND1 HIS A 569      16.815 357.803  32.039  1.00  0.00           N  
ATOM    901  CE1 HIS A 569      17.067 356.525  32.284  1.00  0.00           C  
ATOM    902  NE2 HIS A 569      16.063 355.725  31.938  1.00  0.00           N  
ATOM    903  N   LYS A 570      15.476 359.841  33.786  1.00 15.49           N  
ATOM    904  CA  LYS A 570      16.136 360.130  35.054  1.00 15.21           C  
ATOM    905  C   LYS A 570      17.630 359.819  34.856  1.00 14.65           C  
ATOM    906  O   LYS A 570      18.243 360.404  33.962  1.00 15.18           O  
ATOM    907  CB  LYS A 570      15.433 359.385  36.227  1.00  0.00           C  
ATOM    908  CG  LYS A 570      15.082 357.905  35.955  1.00  0.00           C  
ATOM    909  CD  LYS A 570      14.621 357.154  37.211  1.00  0.00           C  
ATOM    910  CE  LYS A 570      13.990 355.797  36.865  1.00  0.00           C  
ATOM    911  NZ  LYS A 570      13.728 354.990  38.069  1.00  0.00           N1+
ATOM    912  N   ASN A 571      18.184 358.902  35.662  1.00 13.85           N  
ATOM    913  CA  ASN A 571      19.513 358.313  35.482  1.00 13.89           C  
ATOM    914  C   ASN A 571      19.355 356.803  35.258  1.00 13.31           C  
ATOM    915  O   ASN A 571      18.346 356.223  35.664  1.00 13.54           O  
ATOM    916  CB  ASN A 571      20.388 358.567  36.733  1.00  0.00           C  
ATOM    917  CG  ASN A 571      20.617 360.051  37.031  1.00  0.00           C  
ATOM    918  ND2 ASN A 571      21.464 360.712  36.239  1.00  0.00           N  
ATOM    919  OD1 ASN A 571      20.036 360.595  37.967  1.00  0.00           O  
ATOM    920  N   SER A 572      20.379 356.188  34.641  1.00 11.96           N  
ATOM    921  CA  SER A 572      20.475 354.740  34.448  1.00 11.91           C  
ATOM    922  C   SER A 572      20.585 353.966  35.776  1.00 11.63           C  
ATOM    923  O   SER A 572      21.034 354.505  36.788  1.00 12.13           O  
ATOM    924  CB  SER A 572      21.653 354.419  33.505  1.00  0.00           C  
ATOM    925  OG  SER A 572      21.226 354.473  32.160  1.00  0.00           O  
ATOM    926  N   ASN A 573      20.128 352.711  35.725  1.00110.88           N  
ATOM    927  CA  ASN A 573      19.889 351.829  36.875  1.00116.61           C  
ATOM    928  C   ASN A 573      19.958 350.356  36.447  1.00111.22           C  
ATOM    929  O   ASN A 573      20.370 349.514  37.244  1.00106.86           O  
ATOM    930  CB  ASN A 573      18.554 352.199  37.578  1.00  0.00           C  
ATOM    931  CG  ASN A 573      17.398 352.532  36.621  1.00  0.00           C  
ATOM    932  ND2 ASN A 573      16.797 353.710  36.776  1.00  0.00           N  
ATOM    933  OD1 ASN A 573      17.070 351.749  35.736  1.00  0.00           O  
ATOM    934  N   ASP A 574      19.628 350.105  35.169  1.00107.67           N  
ATOM    935  CA  ASP A 574      19.879 348.893  34.400  1.00111.15           C  
ATOM    936  C   ASP A 574      21.365 348.487  34.411  1.00107.14           C  
ATOM    937  O   ASP A 574      21.684 347.337  34.703  1.00 98.69           O  
ATOM    938  CB  ASP A 574      19.418 349.022  32.919  1.00  0.00           C  
ATOM    939  CG  ASP A 574      20.008 350.167  32.051  1.00  0.00           C  
ATOM    940  OD1 ASP A 574      20.261 351.274  32.580  1.00  0.00           O  
ATOM    941  OD2 ASP A 574      20.150 349.933  30.832  1.00  0.00           O1-
ATOM    942  N   SER A 575      22.230 349.450  34.056  1.00100.28           N  
ATOM    943  CA  SER A 575      23.622 349.260  33.666  1.00 93.85           C  
ATOM    944  C   SER A 575      24.509 348.712  34.797  1.00 91.61           C  
ATOM    945  O   SER A 575      25.448 347.972  34.515  1.00 93.56           O  
ATOM    946  CB  SER A 575      24.136 350.591  33.081  1.00  0.00           C  
ATOM    947  OG  SER A 575      25.393 350.439  32.457  1.00  0.00           O  
ATOM    948  N   THR A 576      24.155 349.035  36.051  1.00 86.08           N  
ATOM    949  CA  THR A 576      24.808 348.548  37.267  1.00 84.89           C  
ATOM    950  C   THR A 576      24.694 347.017  37.470  1.00 81.59           C  
ATOM    951  O   THR A 576      25.609 346.434  38.049  1.00 78.23           O  
ATOM    952  CB  THR A 576      24.243 349.265  38.527  1.00  0.00           C  
ATOM    953  CG2 THR A 576      24.226 350.798  38.404  1.00  0.00           C  
ATOM    954  OG1 THR A 576      22.949 348.820  38.898  1.00  0.00           O  
ATOM    955  N   LEU A 577      23.608 346.402  36.965  1.00 82.44           N  
ATOM    956  CA  LEU A 577      23.353 344.961  37.023  1.00 80.97           C  
ATOM    957  C   LEU A 577      23.635 344.274  35.670  1.00 79.83           C  
ATOM    958  O   LEU A 577      24.033 343.110  35.672  1.00 73.09           O  
ATOM    959  CB  LEU A 577      21.902 344.745  37.521  1.00 81.06           C  
ATOM    960  CG  LEU A 577      21.409 343.279  37.615  1.00 82.24           C  
ATOM    961  CD1 LEU A 577      22.341 342.394  38.463  1.00 85.85           C  
ATOM    962  CD2 LEU A 577      19.959 343.212  38.136  1.00 78.10           C  
ATOM    963  N   SER A 578      23.441 344.988  34.547  1.00 85.10           N  
ATOM    964  CA  SER A 578      23.623 344.470  33.187  1.00 83.49           C  
ATOM    965  C   SER A 578      25.100 344.238  32.801  1.00 83.83           C  
ATOM    966  O   SER A 578      25.367 343.321  32.025  1.00 81.20           O  
ATOM    967  CB  SER A 578      22.894 345.406  32.199  1.00  0.00           C  
ATOM    968  OG  SER A 578      22.926 344.933  30.867  1.00  0.00           O  
ATOM    969  N   GLN A 579      26.034 345.036  33.361  1.00 86.15           N  
ATOM    970  CA  GLN A 579      27.497 344.887  33.208  1.00 87.23           C  
ATOM    971  C   GLN A 579      28.008 343.652  33.944  1.00 83.68           C  
ATOM    972  O   GLN A 579      27.323 342.910  34.649  1.00 78.35           O  
ATOM    973  CB  GLN A 579      28.227 346.145  33.745  1.00  0.00           C  
ATOM    974  CG  GLN A 579      28.116 347.380  32.827  1.00  0.00           C  
ATOM    975  CD  GLN A 579      28.820 348.602  33.427  1.00  0.00           C  
ATOM    976  NE2 GLN A 579      28.149 349.755  33.451  1.00  0.00           N  
ATOM    977  OE1 GLN A 579      29.971 348.516  33.848  1.00  0.00           O  
ATOM    978  N   PHE A 729      29.744 334.690  29.216  1.00 90.81           N  
ATOM    979  CA  PHE A 729      28.760 334.386  28.150  1.00 84.28           C  
ATOM    980  C   PHE A 729      29.341 334.789  26.762  1.00 84.46           C  
ATOM    981  O   PHE A 729      28.562 334.942  25.822  1.00 84.43           O  
ATOM    982  CB  PHE A 729      27.371 335.031  28.424  1.00  0.00           C  
ATOM    983  CG  PHE A 729      26.828 334.911  29.844  1.00  0.00           C  
ATOM    984  CD1 PHE A 729      26.193 336.016  30.452  1.00  0.00           C  
ATOM    985  CD2 PHE A 729      26.863 333.679  30.535  1.00  0.00           C  
ATOM    986  CE1 PHE A 729      25.689 335.907  31.741  1.00  0.00           C  
ATOM    987  CE2 PHE A 729      26.365 333.596  31.828  1.00  0.00           C  
ATOM    988  CZ  PHE A 729      25.788 334.706  32.431  1.00  0.00           C  
ATOM    989  N   SER A 730      30.676 334.930  26.633  1.00 86.09           N  
ATOM    990  CA  SER A 730      31.385 335.488  25.476  1.00 84.44           C  
ATOM    991  C   SER A 730      31.170 334.737  24.147  1.00 83.93           C  
ATOM    992  O   SER A 730      31.071 335.393  23.114  1.00 84.93           O  
ATOM    993  CB  SER A 730      32.883 335.614  25.827  1.00  0.00           C  
ATOM    994  OG  SER A 730      33.619 336.267  24.811  1.00  0.00           O  
ATOM    995  N   LEU A 731      31.092 333.397  24.191  1.00 75.84           N  
ATOM    996  CA  LEU A 731      30.894 332.535  23.019  1.00 76.10           C  
ATOM    997  C   LEU A 731      29.474 332.666  22.429  1.00 80.22           C  
ATOM    998  O   LEU A 731      29.321 332.669  21.209  1.00 82.27           O  
ATOM    999  CB  LEU A 731      31.185 331.063  23.401  1.00  0.00           C  
ATOM   1000  CG  LEU A 731      32.631 330.716  23.830  1.00  0.00           C  
ATOM   1001  CD1 LEU A 731      33.692 331.108  22.784  1.00  0.00           C  
ATOM   1002  CD2 LEU A 731      32.981 331.191  25.255  1.00  0.00           C  
ATOM   1003  N   LEU A 732      28.482 332.796  23.322  1.00 79.66           N  
ATOM   1004  CA  LEU A 732      27.065 333.016  23.039  1.00 74.96           C  
ATOM   1005  C   LEU A 732      26.785 334.452  22.549  1.00 72.37           C  
ATOM   1006  O   LEU A 732      26.000 334.629  21.616  1.00 79.05           O  
ATOM   1007  CB  LEU A 732      26.306 332.618  24.330  1.00  0.00           C  
ATOM   1008  CG  LEU A 732      24.832 333.040  24.501  1.00  0.00           C  
ATOM   1009  CD1 LEU A 732      23.925 332.529  23.358  1.00  0.00           C  
ATOM   1010  CD2 LEU A 732      24.336 332.607  25.901  1.00  0.00           C  
ATOM   1011  N   ASN A 733      27.469 335.436  23.161  1.00 65.40           N  
ATOM   1012  CA  ASN A 733      27.442 336.857  22.809  1.00 68.78           C  
ATOM   1013  C   ASN A 733      28.046 337.115  21.416  1.00 71.07           C  
ATOM   1014  O   ASN A 733      27.414 337.804  20.618  1.00 71.03           O  
ATOM   1015  CB  ASN A 733      28.172 337.646  23.925  1.00  0.00           C  
ATOM   1016  CG  ASN A 733      28.210 339.165  23.714  1.00  0.00           C  
ATOM   1017  ND2 ASN A 733      29.408 339.754  23.732  1.00  0.00           N  
ATOM   1018  OD1 ASN A 733      27.171 339.799  23.547  1.00  0.00           O  
ATOM   1019  N   ASN A 734      29.237 336.545  21.150  1.00 78.07           N  
ATOM   1020  CA  ASN A 734      29.957 336.658  19.879  1.00 83.72           C  
ATOM   1021  C   ASN A 734      29.208 335.992  18.709  1.00 76.11           C  
ATOM   1022  O   ASN A 734      29.259 336.519  17.600  1.00 79.14           O  
ATOM   1023  CB  ASN A 734      31.383 336.079  20.030  1.00  0.00           C  
ATOM   1024  CG  ASN A 734      32.299 336.393  18.839  1.00  0.00           C  
ATOM   1025  ND2 ASN A 734      32.892 335.361  18.236  1.00  0.00           N  
ATOM   1026  OD1 ASN A 734      32.467 337.553  18.469  1.00  0.00           O  
ATOM   1027  N   PHE A 735      28.511 334.876  18.981  1.00 67.76           N  
ATOM   1028  CA  PHE A 735      27.646 334.183  18.029  1.00 64.95           C  
ATOM   1029  C   PHE A 735      26.488 335.052  17.506  1.00 63.09           C  
ATOM   1030  O   PHE A 735      26.344 335.182  16.293  1.00 63.27           O  
ATOM   1031  CB  PHE A 735      27.202 332.828  18.623  1.00 63.94           C  
ATOM   1032  CG  PHE A 735      26.011 332.144  17.972  1.00 63.43           C  
ATOM   1033  CD1 PHE A 735      26.075 331.710  16.630  1.00 66.11           C  
ATOM   1034  CD2 PHE A 735      24.814 331.970  18.698  1.00 69.07           C  
ATOM   1035  CE1 PHE A 735      24.976 331.086  16.054  1.00 67.81           C  
ATOM   1036  CE2 PHE A 735      23.733 331.331  18.109  1.00 66.88           C  
ATOM   1037  CZ  PHE A 735      23.818 330.887  16.797  1.00 66.41           C  
ATOM   1038  N   ILE A 736      25.719 335.654  18.427  1.00 65.77           N  
ATOM   1039  CA  ILE A 736      24.580 336.522  18.109  1.00 65.51           C  
ATOM   1040  C   ILE A 736      24.990 337.923  17.600  1.00 69.28           C  
ATOM   1041  O   ILE A 736      24.245 338.510  16.816  1.00 69.48           O  
ATOM   1042  CB  ILE A 736      23.584 336.581  19.306  1.00 61.90           C  
ATOM   1043  CG1 ILE A 736      22.831 335.231  19.381  1.00 62.56           C  
ATOM   1044  CG2 ILE A 736      22.576 337.753  19.303  1.00 63.91           C  
ATOM   1045  CD1 ILE A 736      22.107 334.977  20.705  1.00 65.38           C  
ATOM   1046  N   ASN A 737      26.198 338.388  17.967  1.00 69.08           N  
ATOM   1047  CA  ASN A 737      26.871 339.548  17.372  1.00 68.72           C  
ATOM   1048  C   ASN A 737      27.182 339.312  15.879  1.00 66.24           C  
ATOM   1049  O   ASN A 737      26.944 340.213  15.080  1.00 68.01           O  
ATOM   1050  CB  ASN A 737      28.127 339.868  18.221  1.00  0.00           C  
ATOM   1051  CG  ASN A 737      29.074 340.919  17.628  1.00  0.00           C  
ATOM   1052  ND2 ASN A 737      30.340 340.550  17.418  1.00  0.00           N  
ATOM   1053  OD1 ASN A 737      28.669 342.050  17.371  1.00  0.00           O  
ATOM   1054  N   LEU A 738      27.667 338.105  15.533  1.00 63.82           N  
ATOM   1055  CA  LEU A 738      27.945 337.671  14.160  1.00 63.48           C  
ATOM   1056  C   LEU A 738      26.668 337.518  13.309  1.00 63.14           C  
ATOM   1057  O   LEU A 738      26.728 337.781  12.108  1.00 64.07           O  
ATOM   1058  CB  LEU A 738      28.786 336.368  14.178  1.00  0.00           C  
ATOM   1059  CG  LEU A 738      30.293 336.564  13.891  1.00  0.00           C  
ATOM   1060  CD1 LEU A 738      30.977 337.586  14.830  1.00  0.00           C  
ATOM   1061  CD2 LEU A 738      31.031 335.207  13.864  1.00  0.00           C  
ATOM   1062  N   LEU A 739      25.540 337.142  13.940  1.00 62.13           N  
ATOM   1063  CA  LEU A 739      24.220 337.069  13.307  1.00 63.81           C  
ATOM   1064  C   LEU A 739      23.629 338.462  13.007  1.00 60.33           C  
ATOM   1065  O   LEU A 739      22.994 338.632  11.968  1.00 54.47           O  
ATOM   1066  CB  LEU A 739      23.260 336.241  14.186  1.00 66.88           C  
ATOM   1067  CG  LEU A 739      23.603 334.738  14.280  1.00 69.64           C  
ATOM   1068  CD1 LEU A 739      22.750 334.049  15.367  1.00 66.09           C  
ATOM   1069  CD2 LEU A 739      23.506 334.033  12.913  1.00 70.27           C  
ATOM   1070  N   ILE A 740      23.871 339.446  13.887  1.00 55.56           N  
ATOM   1071  CA  ILE A 740      23.488 340.844  13.664  1.00 54.76           C  
ATOM   1072  C   ILE A 740      24.414 341.543  12.640  1.00 53.47           C  
ATOM   1073  O   ILE A 740      23.934 342.378  11.873  1.00 51.45           O  
ATOM   1074  CB  ILE A 740      23.434 341.629  15.012  1.00  0.00           C  
ATOM   1075  CG1 ILE A 740      22.241 341.127  15.864  1.00  0.00           C  
ATOM   1076  CG2 ILE A 740      23.372 343.169  14.881  1.00  0.00           C  
ATOM   1077  CD1 ILE A 740      22.318 341.512  17.347  1.00  0.00           C  
ATOM   1078  N   SER A 741      25.704 341.161  12.618  1.00 58.72           N  
ATOM   1079  CA  SER A 741      26.727 341.689  11.713  1.00 60.05           C  
ATOM   1080  C   SER A 741      26.529 341.251  10.250  1.00 54.52           C  
ATOM   1081  O   SER A 741      26.718 342.084   9.362  1.00 52.94           O  
ATOM   1082  CB  SER A 741      28.126 341.316  12.245  1.00  0.00           C  
ATOM   1083  OG  SER A 741      29.162 341.880  11.464  1.00  0.00           O  
ATOM   1084  N   VAL A 742      26.134 339.984  10.012  1.00 55.25           N  
ATOM   1085  CA  VAL A 742      25.808 339.499   8.666  1.00 58.15           C  
ATOM   1086  C   VAL A 742      24.499 340.118   8.134  1.00 61.00           C  
ATOM   1087  O   VAL A 742      24.469 340.484   6.963  1.00 67.89           O  
ATOM   1088  CB  VAL A 742      25.767 337.943   8.553  1.00  0.00           C  
ATOM   1089  CG1 VAL A 742      24.632 337.263   9.337  1.00  0.00           C  
ATOM   1090  CG2 VAL A 742      25.732 337.459   7.090  1.00  0.00           C  
ATOM   1091  N   SER A 743      23.488 340.302   9.005  1.00 64.72           N  
ATOM   1092  CA  SER A 743      22.209 340.956   8.696  1.00 65.14           C  
ATOM   1093  C   SER A 743      22.374 342.412   8.215  1.00 67.16           C  
ATOM   1094  O   SER A 743      21.705 342.817   7.264  1.00 74.84           O  
ATOM   1095  CB  SER A 743      21.307 340.879   9.943  1.00  0.00           C  
ATOM   1096  OG  SER A 743      19.987 341.320   9.685  1.00  0.00           O  
ATOM   1097  N   ASN A 744      23.301 343.138   8.863  1.00 67.32           N  
ATOM   1098  CA  ASN A 744      23.742 344.491   8.526  1.00 74.32           C  
ATOM   1099  C   ASN A 744      24.423 344.556   7.142  1.00 72.87           C  
ATOM   1100  O   ASN A 744      24.133 345.478   6.379  1.00 70.39           O  
ATOM   1101  CB  ASN A 744      24.639 344.969   9.702  1.00  0.00           C  
ATOM   1102  CG  ASN A 744      25.470 346.230   9.440  1.00  0.00           C  
ATOM   1103  ND2 ASN A 744      26.794 346.082   9.343  1.00  0.00           N  
ATOM   1104  OD1 ASN A 744      24.925 347.326   9.339  1.00  0.00           O  
ATOM   1105  N   LEU A 745      25.307 343.584   6.854  1.00 69.20           N  
ATOM   1106  CA  LEU A 745      26.128 343.526   5.642  1.00 66.13           C  
ATOM   1107  C   LEU A 745      25.333 343.251   4.349  1.00 63.28           C  
ATOM   1108  O   LEU A 745      25.758 343.703   3.285  1.00 67.54           O  
ATOM   1109  CB  LEU A 745      27.257 342.493   5.872  1.00  0.00           C  
ATOM   1110  CG  LEU A 745      28.353 342.434   4.783  1.00  0.00           C  
ATOM   1111  CD1 LEU A 745      29.064 343.788   4.575  1.00  0.00           C  
ATOM   1112  CD2 LEU A 745      29.358 341.305   5.078  1.00  0.00           C  
ATOM   1113  N   LEU A 746      24.186 342.555   4.458  1.00 58.22           N  
ATOM   1114  CA  LEU A 746      23.295 342.235   3.336  1.00 57.67           C  
ATOM   1115  C   LEU A 746      22.613 343.455   2.685  1.00 58.67           C  
ATOM   1116  O   LEU A 746      22.127 343.317   1.564  1.00 57.52           O  
ATOM   1117  CB  LEU A 746      22.231 341.213   3.794  1.00 57.89           C  
ATOM   1118  CG  LEU A 746      22.767 339.800   4.099  1.00 58.33           C  
ATOM   1119  CD1 LEU A 746      21.639 338.888   4.619  1.00 57.50           C  
ATOM   1120  CD2 LEU A 746      23.541 339.172   2.927  1.00 60.27           C  
ATOM   1121  N   ALA A 747      22.608 344.620   3.359  1.00 62.42           N  
ATOM   1122  CA  ALA A 747      22.048 345.884   2.869  1.00 61.67           C  
ATOM   1123  C   ALA A 747      22.638 346.394   1.539  1.00 58.65           C  
ATOM   1124  O   ALA A 747      21.938 347.108   0.821  1.00 63.51           O  
ATOM   1125  CB  ALA A 747      22.217 346.950   3.964  1.00 63.93           C  
ATOM   1126  N   ALA A 748      23.890 346.008   1.235  1.00 57.43           N  
ATOM   1127  CA  ALA A 748      24.610 346.360   0.010  1.00 57.71           C  
ATOM   1128  C   ALA A 748      24.084 345.662  -1.258  1.00 57.09           C  
ATOM   1129  O   ALA A 748      24.156 346.261  -2.331  1.00 58.75           O  
ATOM   1130  CB  ALA A 748      26.099 346.043   0.213  1.00  0.00           C  
ATOM   1131  N   GLU A 749      23.570 344.428  -1.119  1.00 55.91           N  
ATOM   1132  CA  GLU A 749      23.041 343.618  -2.218  1.00 59.73           C  
ATOM   1133  C   GLU A 749      21.555 343.960  -2.438  1.00 60.81           C  
ATOM   1134  O   GLU A 749      20.777 343.727  -1.518  1.00 69.12           O  
ATOM   1135  CB  GLU A 749      23.206 342.126  -1.846  1.00  0.00           C  
ATOM   1136  CG  GLU A 749      24.670 341.660  -1.681  1.00  0.00           C  
ATOM   1137  CD  GLU A 749      25.570 341.919  -2.902  1.00  0.00           C  
ATOM   1138  OE1 GLU A 749      25.127 341.620  -4.033  1.00  0.00           O  
ATOM   1139  OE2 GLU A 749      26.695 342.420  -2.685  1.00  0.00           O1-
ATOM   1140  N   PRO A 750      21.181 344.541  -3.603  1.00 61.31           N  
ATOM   1141  CA  PRO A 750      19.840 345.131  -3.798  1.00 59.47           C  
ATOM   1142  C   PRO A 750      18.668 344.138  -3.918  1.00 58.29           C  
ATOM   1143  O   PRO A 750      17.538 344.540  -3.635  1.00 59.99           O  
ATOM   1144  CB  PRO A 750      19.999 345.967  -5.079  1.00 65.62           C  
ATOM   1145  CG  PRO A 750      21.078 345.244  -5.867  1.00 65.22           C  
ATOM   1146  CD  PRO A 750      22.028 344.766  -4.777  1.00 65.61           C  
ATOM   1147  N   ASP A 751      18.943 342.884  -4.315  1.00 59.93           N  
ATOM   1148  CA  ASP A 751      17.932 341.849  -4.566  1.00 64.95           C  
ATOM   1149  C   ASP A 751      17.950 340.772  -3.473  1.00 68.35           C  
ATOM   1150  O   ASP A 751      18.996 340.489  -2.890  1.00 68.40           O  
ATOM   1151  CB  ASP A 751      18.110 341.178  -5.952  1.00  0.00           C  
ATOM   1152  CG  ASP A 751      18.049 342.117  -7.172  1.00  0.00           C  
ATOM   1153  OD1 ASP A 751      17.398 343.182  -7.080  1.00  0.00           O  
ATOM   1154  OD2 ASP A 751      18.531 341.673  -8.237  1.00  0.00           O1-
ATOM   1155  N   ILE A 752      16.767 340.177  -3.251  1.00 74.55           N  
ATOM   1156  CA  ILE A 752      16.487 339.069  -2.334  1.00 75.61           C  
ATOM   1157  C   ILE A 752      17.330 337.797  -2.603  1.00 76.44           C  
ATOM   1158  O   ILE A 752      17.739 337.141  -1.645  1.00 79.03           O  
ATOM   1159  CB  ILE A 752      14.966 338.722  -2.393  1.00  0.00           C  
ATOM   1160  CG1 ILE A 752      14.504 337.743  -1.291  1.00  0.00           C  
ATOM   1161  CG2 ILE A 752      14.493 338.249  -3.789  1.00  0.00           C  
ATOM   1162  CD1 ILE A 752      12.977 337.601  -1.205  1.00  0.00           C  
ATOM   1163  N   ASP A 753      17.606 337.507  -3.888  1.00 70.71           N  
ATOM   1164  CA  ASP A 753      18.427 336.389  -4.362  1.00 75.20           C  
ATOM   1165  C   ASP A 753      19.920 336.607  -4.039  1.00 73.09           C  
ATOM   1166  O   ASP A 753      20.577 335.687  -3.552  1.00 76.54           O  
ATOM   1167  CB  ASP A 753      18.211 336.171  -5.883  1.00  0.00           C  
ATOM   1168  CG  ASP A 753      18.916 334.962  -6.527  1.00  0.00           C  
ATOM   1169  OD1 ASP A 753      19.072 333.924  -5.844  1.00  0.00           O  
ATOM   1170  OD2 ASP A 753      19.164 335.047  -7.749  1.00  0.00           O1-
ATOM   1171  N   LEU A 754      20.411 337.832  -4.294  1.00 73.20           N  
ATOM   1172  CA  LEU A 754      21.787 338.257  -4.029  1.00 76.73           C  
ATOM   1173  C   LEU A 754      22.120 338.281  -2.528  1.00 74.36           C  
ATOM   1174  O   LEU A 754      23.231 337.898  -2.159  1.00 74.65           O  
ATOM   1175  CB  LEU A 754      22.027 339.643  -4.661  1.00  0.00           C  
ATOM   1176  CG  LEU A 754      21.955 339.679  -6.203  1.00  0.00           C  
ATOM   1177  CD1 LEU A 754      21.991 341.132  -6.716  1.00  0.00           C  
ATOM   1178  CD2 LEU A 754      23.041 338.806  -6.864  1.00  0.00           C  
ATOM   1179  N   ARG A 755      21.136 338.664  -1.691  1.00 70.35           N  
ATOM   1180  CA  ARG A 755      21.212 338.544  -0.237  1.00 60.79           C  
ATOM   1181  C   ARG A 755      21.266 337.079   0.230  1.00 62.32           C  
ATOM   1182  O   ARG A 755      22.037 336.801   1.140  1.00 60.23           O  
ATOM   1183  CB  ARG A 755      20.043 339.281   0.447  1.00  0.00           C  
ATOM   1184  CG  ARG A 755      20.124 340.811   0.365  1.00  0.00           C  
ATOM   1185  CD  ARG A 755      19.059 341.489   1.248  1.00  0.00           C  
ATOM   1186  NE  ARG A 755      19.052 342.954   1.112  1.00  0.00           N  
ATOM   1187  CZ  ARG A 755      18.439 343.671   0.155  1.00  0.00           C  
ATOM   1188  NH1 ARG A 755      17.741 343.076  -0.818  1.00  0.00           N1+
ATOM   1189  NH2 ARG A 755      18.530 345.007   0.168  1.00  0.00           N1+
ATOM   1190  N   ASN A 756      20.503 336.170  -0.406  1.00 59.03           N  
ATOM   1191  CA  ASN A 756      20.498 334.732  -0.102  1.00 55.94           C  
ATOM   1192  C   ASN A 756      21.870 334.065  -0.332  1.00 55.54           C  
ATOM   1193  O   ASN A 756      22.282 333.247   0.492  1.00 56.22           O  
ATOM   1194  CB  ASN A 756      19.414 334.007  -0.944  1.00  0.00           C  
ATOM   1195  CG  ASN A 756      18.735 332.815  -0.255  1.00  0.00           C  
ATOM   1196  ND2 ASN A 756      19.502 331.925   0.380  1.00  0.00           N  
ATOM   1197  OD1 ASN A 756      17.514 332.689  -0.311  1.00  0.00           O  
ATOM   1198  N   GLU A 757      22.545 334.426  -1.438  1.00 60.73           N  
ATOM   1199  CA  GLU A 757      23.844 333.876  -1.824  1.00 66.68           C  
ATOM   1200  C   GLU A 757      25.003 334.358  -0.933  1.00 64.71           C  
ATOM   1201  O   GLU A 757      25.854 333.541  -0.582  1.00 67.24           O  
ATOM   1202  CB  GLU A 757      24.082 334.111  -3.331  1.00  0.00           C  
ATOM   1203  CG  GLU A 757      25.451 333.596  -3.843  1.00  0.00           C  
ATOM   1204  CD  GLU A 757      25.662 333.627  -5.365  1.00  0.00           C  
ATOM   1205  OE1 GLU A 757      26.776 333.223  -5.768  1.00  0.00           O  
ATOM   1206  OE2 GLU A 757      24.739 334.034  -6.105  1.00  0.00           O1-
ATOM   1207  N   LEU A 758      24.999 335.651  -0.554  1.00 64.60           N  
ATOM   1208  CA  LEU A 758      25.962 336.218   0.397  1.00 67.12           C  
ATOM   1209  C   LEU A 758      25.757 335.671   1.816  1.00 66.72           C  
ATOM   1210  O   LEU A 758      26.747 335.329   2.462  1.00 63.43           O  
ATOM   1211  CB  LEU A 758      25.909 337.766   0.400  1.00  0.00           C  
ATOM   1212  CG  LEU A 758      27.048 338.426  -0.404  1.00  0.00           C  
ATOM   1213  CD1 LEU A 758      26.876 338.238  -1.927  1.00  0.00           C  
ATOM   1214  CD2 LEU A 758      27.233 339.902   0.004  1.00  0.00           C  
ATOM   1215  N   LEU A 759      24.487 335.568   2.250  1.00 66.86           N  
ATOM   1216  CA  LEU A 759      24.070 335.031   3.547  1.00 62.63           C  
ATOM   1217  C   LEU A 759      24.639 333.626   3.778  1.00 65.21           C  
ATOM   1218  O   LEU A 759      25.374 333.456   4.744  1.00 65.85           O  
ATOM   1219  CB  LEU A 759      22.527 335.099   3.653  1.00 60.64           C  
ATOM   1220  CG  LEU A 759      21.859 334.640   4.966  1.00 59.00           C  
ATOM   1221  CD1 LEU A 759      22.329 335.448   6.194  1.00 60.30           C  
ATOM   1222  CD2 LEU A 759      20.323 334.640   4.814  1.00 58.06           C  
ATOM   1223  N   ARG A 760      24.375 332.711   2.825  1.00 62.81           N  
ATOM   1224  CA  ARG A 760      24.893 331.342   2.705  1.00 60.51           C  
ATOM   1225  C   ARG A 760      26.419 331.192   2.894  1.00 58.55           C  
ATOM   1226  O   ARG A 760      26.840 330.226   3.530  1.00 52.33           O  
ATOM   1227  CB  ARG A 760      24.400 330.784   1.345  1.00  0.00           C  
ATOM   1228  CG  ARG A 760      25.100 329.529   0.791  1.00  0.00           C  
ATOM   1229  CD  ARG A 760      24.502 329.101  -0.560  1.00  0.00           C  
ATOM   1230  NE  ARG A 760      25.420 328.236  -1.319  1.00  0.00           N  
ATOM   1231  CZ  ARG A 760      26.428 328.657  -2.110  1.00  0.00           C  
ATOM   1232  NH1 ARG A 760      26.732 329.957  -2.263  1.00  0.00           N1+
ATOM   1233  NH2 ARG A 760      27.160 327.751  -2.764  1.00  0.00           N1+
ATOM   1234  N   ARG A 761      27.213 332.129   2.347  1.00 57.64           N  
ATOM   1235  CA  ARG A 761      28.676 332.124   2.455  1.00 63.62           C  
ATOM   1236  C   ARG A 761      29.178 332.567   3.841  1.00 67.29           C  
ATOM   1237  O   ARG A 761      30.081 331.922   4.373  1.00 64.72           O  
ATOM   1238  CB  ARG A 761      29.291 333.009   1.353  1.00  0.00           C  
ATOM   1239  CG  ARG A 761      29.186 332.412  -0.061  1.00  0.00           C  
ATOM   1240  CD  ARG A 761      29.752 333.371  -1.123  1.00  0.00           C  
ATOM   1241  NE  ARG A 761      29.978 332.714  -2.422  1.00  0.00           N  
ATOM   1242  CZ  ARG A 761      31.068 332.006  -2.783  1.00  0.00           C  
ATOM   1243  NH1 ARG A 761      32.104 331.809  -1.952  1.00  0.00           N1+
ATOM   1244  NH2 ARG A 761      31.121 331.483  -4.015  1.00  0.00           N1+
ATOM   1245  N   PHE A 762      28.606 333.647   4.401  1.00 70.76           N  
ATOM   1246  CA  PHE A 762      29.016 334.198   5.699  1.00 66.94           C  
ATOM   1247  C   PHE A 762      28.619 333.350   6.917  1.00 66.03           C  
ATOM   1248  O   PHE A 762      29.348 333.352   7.908  1.00 68.99           O  
ATOM   1249  CB  PHE A 762      28.533 335.655   5.849  1.00  0.00           C  
ATOM   1250  CG  PHE A 762      29.389 336.668   5.111  1.00  0.00           C  
ATOM   1251  CD1 PHE A 762      30.713 336.910   5.537  1.00  0.00           C  
ATOM   1252  CD2 PHE A 762      28.915 337.307   3.947  1.00  0.00           C  
ATOM   1253  CE1 PHE A 762      31.527 337.772   4.816  1.00  0.00           C  
ATOM   1254  CE2 PHE A 762      29.747 338.158   3.235  1.00  0.00           C  
ATOM   1255  CZ  PHE A 762      31.047 338.389   3.667  1.00  0.00           C  
ATOM   1256  N   ILE A 763      27.493 332.632   6.821  1.00 62.74           N  
ATOM   1257  CA  ILE A 763      26.987 331.756   7.879  1.00 69.29           C  
ATOM   1258  C   ILE A 763      27.599 330.338   7.845  1.00 74.76           C  
ATOM   1259  O   ILE A 763      27.473 329.616   8.833  1.00 79.33           O  
ATOM   1260  CB  ILE A 763      25.448 331.639   7.809  1.00  0.00           C  
ATOM   1261  CG1 ILE A 763      24.979 330.913   6.521  1.00  0.00           C  
ATOM   1262  CG2 ILE A 763      24.793 333.019   8.038  1.00  0.00           C  
ATOM   1263  CD1 ILE A 763      23.479 330.981   6.245  1.00  0.00           C  
ATOM   1264  N   TYR A 764      28.276 329.972   6.740  1.00 75.93           N  
ATOM   1265  CA  TYR A 764      29.111 328.771   6.646  1.00 66.01           C  
ATOM   1266  C   TYR A 764      30.366 328.866   7.537  1.00 62.46           C  
ATOM   1267  O   TYR A 764      30.818 327.844   8.051  1.00 65.42           O  
ATOM   1268  CB  TYR A 764      29.468 328.520   5.167  1.00  0.00           C  
ATOM   1269  CG  TYR A 764      30.409 327.358   4.892  1.00  0.00           C  
ATOM   1270  CD1 TYR A 764      30.051 326.046   5.268  1.00  0.00           C  
ATOM   1271  CD2 TYR A 764      31.652 327.589   4.266  1.00  0.00           C  
ATOM   1272  CE1 TYR A 764      30.925 324.972   5.019  1.00  0.00           C  
ATOM   1273  CE2 TYR A 764      32.529 326.516   4.019  1.00  0.00           C  
ATOM   1274  CZ  TYR A 764      32.164 325.210   4.394  1.00  0.00           C  
ATOM   1275  OH  TYR A 764      33.010 324.172   4.153  1.00  0.00           O  
ATOM   1276  N   SER A 765      30.870 330.097   7.740  1.00 63.34           N  
ATOM   1277  CA  SER A 765      31.985 330.408   8.634  1.00 66.02           C  
ATOM   1278  C   SER A 765      31.634 330.281  10.132  1.00 67.36           C  
ATOM   1279  O   SER A 765      32.558 330.215  10.942  1.00 67.26           O  
ATOM   1280  CB  SER A 765      32.522 331.815   8.307  1.00  0.00           C  
ATOM   1281  OG  SER A 765      33.170 331.816   7.051  1.00  0.00           O  
ATOM   1282  N   LEU A 766      30.333 330.200  10.482  1.00 68.57           N  
ATOM   1283  CA  LEU A 766      29.871 329.902  11.843  1.00 67.45           C  
ATOM   1284  C   LEU A 766      30.172 328.453  12.264  1.00 67.55           C  
ATOM   1285  O   LEU A 766      30.443 328.221  13.442  1.00 68.22           O  
ATOM   1286  CB  LEU A 766      28.360 330.174  11.998  1.00 66.95           C  
ATOM   1287  CG  LEU A 766      27.917 331.636  11.777  1.00 67.32           C  
ATOM   1288  CD1 LEU A 766      26.378 331.736  11.745  1.00 66.92           C  
ATOM   1289  CD2 LEU A 766      28.531 332.610  12.802  1.00 65.27           C  
ATOM   1290  N   ASN A 767      30.145 327.518  11.296  1.00 61.18           N  
ATOM   1291  CA  ASN A 767      30.422 326.087  11.484  1.00 56.09           C  
ATOM   1292  C   ASN A 767      31.890 325.787  11.844  1.00 60.10           C  
ATOM   1293  O   ASN A 767      32.157 324.707  12.371  1.00 60.06           O  
ATOM   1294  CB  ASN A 767      30.007 325.295  10.222  1.00 54.23           C  
ATOM   1295  CG  ASN A 767      28.519 325.415   9.867  1.00 53.37           C  
ATOM   1296  ND2 ASN A 767      28.202 325.460   8.573  1.00 52.75           N  
ATOM   1297  OD1 ASN A 767      27.662 325.431  10.747  1.00 57.66           O  
ATOM   1298  N   SER A 768      32.803 326.743  11.587  1.00 68.18           N  
ATOM   1299  CA  SER A 768      34.201 326.692  12.021  1.00 77.55           C  
ATOM   1300  C   SER A 768      34.365 326.951  13.532  1.00 75.30           C  
ATOM   1301  O   SER A 768      35.332 326.454  14.108  1.00 77.69           O  
ATOM   1302  CB  SER A 768      35.034 327.704  11.212  1.00  0.00           C  
ATOM   1303  OG  SER A 768      35.173 327.272   9.874  1.00  0.00           O  
ATOM   1304  N   TRP A 769      33.426 327.701  14.141  1.00 77.03           N  
ATOM   1305  CA  TRP A 769      33.413 327.992  15.577  1.00 75.31           C  
ATOM   1306  C   TRP A 769      32.663 326.914  16.374  1.00 71.05           C  
ATOM   1307  O   TRP A 769      33.152 326.530  17.435  1.00 68.60           O  
ATOM   1308  CB  TRP A 769      32.775 329.370  15.863  1.00  0.00           C  
ATOM   1309  CG  TRP A 769      33.138 330.522  14.973  1.00  0.00           C  
ATOM   1310  CD1 TRP A 769      32.241 331.331  14.367  1.00  0.00           C  
ATOM   1311  CD2 TRP A 769      34.454 331.043  14.606  1.00  0.00           C  
ATOM   1312  CE2 TRP A 769      34.266 332.159  13.732  1.00  0.00           C  
ATOM   1313  CE3 TRP A 769      35.789 330.690  14.915  1.00  0.00           C  
ATOM   1314  NE1 TRP A 769      32.898 332.283  13.620  1.00  0.00           N  
ATOM   1315  CZ2 TRP A 769      35.343 332.881  13.191  1.00  0.00           C  
ATOM   1316  CZ3 TRP A 769      36.878 331.411  14.383  1.00  0.00           C  
ATOM   1317  CH2 TRP A 769      36.657 332.504  13.521  1.00  0.00           C  
ATOM   1318  N   MET A 770      31.489 326.488  15.863  1.00 69.99           N  
ATOM   1319  CA  MET A 770      30.485 325.644  16.528  1.00 74.02           C  
ATOM   1320  C   MET A 770      31.039 324.379  17.205  1.00 81.33           C  
ATOM   1321  O   MET A 770      31.896 323.696  16.642  1.00 92.48           O  
ATOM   1322  CB  MET A 770      29.361 325.301  15.530  1.00  0.00           C  
ATOM   1323  CG  MET A 770      28.345 326.440  15.372  1.00  0.00           C  
ATOM   1324  SD  MET A 770      27.307 326.321  13.896  1.00  0.00           S  
ATOM   1325  CE  MET A 770      26.243 327.761  14.148  1.00  0.00           C  
ATOM   1326  N   ASN A 771      30.532 324.140  18.425  1.00 82.66           N  
ATOM   1327  CA  ASN A 771      31.092 323.233  19.430  1.00 78.55           C  
ATOM   1328  C   ASN A 771      31.297 323.971  20.769  1.00 70.70           C  
ATOM   1329  O   ASN A 771      32.164 323.540  21.526  1.00 68.54           O  
ATOM   1330  CB  ASN A 771      30.195 321.977  19.567  1.00  0.00           C  
ATOM   1331  CG  ASN A 771      30.416 320.940  18.456  1.00  0.00           C  
ATOM   1332  ND2 ASN A 771      29.352 320.267  18.020  1.00  0.00           N  
ATOM   1333  OD1 ASN A 771      31.540 320.720  18.011  1.00  0.00           O  
ATOM   1334  N   MET A 772      30.584 325.092  21.010  1.00 68.52           N  
ATOM   1335  CA  MET A 772      30.857 326.052  22.089  1.00 72.28           C  
ATOM   1336  C   MET A 772      29.749 326.089  23.162  1.00 78.35           C  
ATOM   1337  O   MET A 772      28.997 325.126  23.301  1.00 70.65           O  
ATOM   1338  CB  MET A 772      31.146 327.448  21.484  1.00  0.00           C  
ATOM   1339  CG  MET A 772      32.150 327.431  20.322  1.00  0.00           C  
ATOM   1340  SD  MET A 772      32.913 329.030  19.941  1.00  0.00           S  
ATOM   1341  CE  MET A 772      31.483 329.944  19.317  1.00  0.00           C  
ATOM   1342  N   ARG A 773      29.707 327.188  23.938  1.00 84.46           N  
ATOM   1343  CA  ARG A 773      28.901 327.357  25.157  1.00 84.84           C  
ATOM   1344  C   ARG A 773      28.328 328.772  25.148  1.00 71.41           C  
ATOM   1345  O   ARG A 773      28.370 329.551  24.194  1.00 62.73           O  
ATOM   1346  CB  ARG A 773      29.821 327.171  26.387  1.00 97.07           C  
ATOM   1347  CG  ARG A 773      29.081 327.129  27.747  1.00111.14           C  
ATOM   1348  CD  ARG A 773      29.973 327.331  28.989  1.00117.29           C  
ATOM   1349  NE  ARG A 773      30.774 328.574  28.945  1.00124.32           N  
ATOM   1350  CZ  ARG A 773      30.350 329.854  28.971  1.00141.83           C  
ATOM   1351  NH1 ARG A 773      29.056 330.189  29.097  1.00142.06           N1+
ATOM   1352  NH2 ARG A 773      31.255 330.836  28.867  1.00156.18           N1+
ATOM   1353  N   GLU A 794      26.571 327.835  22.633  1.00 62.11           N  
ATOM   1354  CA  GLU A 794      25.836 328.873  21.892  1.00 62.03           C  
ATOM   1355  C   GLU A 794      24.444 328.291  21.559  1.00 58.51           C  
ATOM   1356  O   GLU A 794      24.337 327.146  21.120  1.00 59.99           O  
ATOM   1357  CB  GLU A 794      26.619 329.357  20.650  1.00  0.00           C  
ATOM   1358  CG  GLU A 794      27.061 328.257  19.662  1.00  0.00           C  
ATOM   1359  CD  GLU A 794      27.490 328.831  18.318  1.00  0.00           C  
ATOM   1360  OE1 GLU A 794      28.538 329.441  18.133  1.00  0.00           O  
ATOM   1361  OE2 GLU A 794      26.564 328.602  17.346  1.00  0.00           O1-
ATOM   1362  N   SER A 795      23.386 329.077  21.815  1.00 58.41           N  
ATOM   1363  CA  SER A 795      22.018 328.563  21.860  1.00 59.29           C  
ATOM   1364  C   SER A 795      20.969 329.634  21.539  1.00 56.29           C  
ATOM   1365  O   SER A 795      21.219 330.826  21.721  1.00 48.74           O  
ATOM   1366  CB  SER A 795      21.800 327.929  23.248  1.00  0.00           C  
ATOM   1367  OG  SER A 795      21.870 328.896  24.281  1.00  0.00           O  
ATOM   1368  N   MET A 796      19.795 329.155  21.096  1.00 55.10           N  
ATOM   1369  CA  MET A 796      18.608 329.958  20.813  1.00 54.77           C  
ATOM   1370  C   MET A 796      17.701 329.965  22.045  1.00 59.41           C  
ATOM   1371  O   MET A 796      17.249 328.903  22.473  1.00 61.35           O  
ATOM   1372  CB  MET A 796      17.831 329.334  19.642  1.00  0.00           C  
ATOM   1373  CG  MET A 796      18.590 329.277  18.313  1.00  0.00           C  
ATOM   1374  SD  MET A 796      17.982 327.941  17.262  1.00  0.00           S  
ATOM   1375  CE  MET A 796      18.820 326.540  18.055  1.00  0.00           C  
ATOM   1376  N   SER A 797      17.403 331.163  22.562  1.00 57.78           N  
ATOM   1377  CA  SER A 797      16.517 331.356  23.710  1.00 57.19           C  
ATOM   1378  C   SER A 797      15.033 331.005  23.457  1.00 56.78           C  
ATOM   1379  O   SER A 797      14.298 330.802  24.422  1.00 57.80           O  
ATOM   1380  CB  SER A 797      16.695 332.800  24.213  1.00  0.00           C  
ATOM   1381  OG  SER A 797      16.142 333.721  23.299  1.00  0.00           O  
ATOM   1382  N   SER A 798      14.625 330.946  22.177  1.00 56.65           N  
ATOM   1383  CA  SER A 798      13.263 330.648  21.733  1.00 56.76           C  
ATOM   1384  C   SER A 798      12.899 329.147  21.752  1.00 56.52           C  
ATOM   1385  O   SER A 798      11.712 328.836  21.663  1.00 59.35           O  
ATOM   1386  CB  SER A 798      13.070 331.278  20.336  1.00  0.00           C  
ATOM   1387  OG  SER A 798      13.784 330.586  19.327  1.00  0.00           O  
ATOM   1388  N   SER A 799      13.901 328.252  21.844  1.00 57.61           N  
ATOM   1389  CA  SER A 799      13.721 326.798  21.808  1.00 63.78           C  
ATOM   1390  C   SER A 799      13.110 326.282  23.120  1.00 66.76           C  
ATOM   1391  O   SER A 799      13.583 326.666  24.186  1.00 66.13           O  
ATOM   1392  CB  SER A 799      15.085 326.127  21.569  1.00  0.00           C  
ATOM   1393  OG  SER A 799      15.603 326.479  20.308  1.00  0.00           O  
ATOM   1394  N   THR A 800      12.100 325.399  23.021  1.00 70.92           N  
ATOM   1395  CA  THR A 800      11.308 324.866  24.143  1.00 78.73           C  
ATOM   1396  C   THR A 800      12.087 324.033  25.195  1.00 76.58           C  
ATOM   1397  O   THR A 800      11.524 323.718  26.241  1.00 77.04           O  
ATOM   1398  CB  THR A 800      10.085 324.035  23.636  1.00  0.00           C  
ATOM   1399  CG2 THR A 800       9.428 324.577  22.354  1.00  0.00           C  
ATOM   1400  OG1 THR A 800      10.330 322.648  23.478  1.00  0.00           O  
ATOM   1401  N   PHE A 801      13.347 323.700  24.887  1.00 73.00           N  
ATOM   1402  CA  PHE A 801      14.301 322.937  25.693  1.00 72.09           C  
ATOM   1403  C   PHE A 801      15.635 323.691  25.859  1.00 69.15           C  
ATOM   1404  O   PHE A 801      16.676 323.067  26.038  1.00 73.05           O  
ATOM   1405  CB  PHE A 801      14.441 321.498  25.132  1.00 75.63           C  
ATOM   1406  CG  PHE A 801      14.320 321.389  23.624  1.00 77.76           C  
ATOM   1407  CD1 PHE A 801      15.333 321.891  22.782  1.00 81.84           C  
ATOM   1408  CD2 PHE A 801      13.106 320.946  23.058  1.00 78.92           C  
ATOM   1409  CE1 PHE A 801      15.127 321.934  21.410  1.00 86.04           C  
ATOM   1410  CE2 PHE A 801      12.920 320.997  21.686  1.00 79.49           C  
ATOM   1411  CZ  PHE A 801      13.923 321.496  20.870  1.00 84.05           C  
ATOM   1412  N   ASN A 802      15.583 325.028  25.800  1.00 16.55           N  
ATOM   1413  CA  ASN A 802      16.656 325.966  26.153  1.00 20.98           C  
ATOM   1414  C   ASN A 802      16.048 326.992  27.121  1.00 23.48           C  
ATOM   1415  O   ASN A 802      16.623 327.256  28.177  1.00 23.26           O  
ATOM   1416  CB  ASN A 802      17.201 326.683  24.889  1.00  0.00           C  
ATOM   1417  CG  ASN A 802      18.045 325.853  23.904  1.00  0.00           C  
ATOM   1418  ND2 ASN A 802      18.184 324.544  24.096  1.00  0.00           N  
ATOM   1419  OD1 ASN A 802      18.581 326.398  22.945  1.00  0.00           O  
ATOM   1420  N   HIS A 803      14.865 327.501  26.733  1.00 27.11           N  
ATOM   1421  CA  HIS A 803      13.911 328.308  27.490  1.00 31.30           C  
ATOM   1422  C   HIS A 803      13.483 327.594  28.784  1.00 32.86           C  
ATOM   1423  O   HIS A 803      13.118 326.416  28.729  1.00 34.54           O  
ATOM   1424  CB  HIS A 803      12.722 328.553  26.531  1.00  0.00           C  
ATOM   1425  CG  HIS A 803      11.870 329.782  26.707  1.00  0.00           C  
ATOM   1426  CD2 HIS A 803      10.958 330.287  25.804  1.00  0.00           C  
ATOM   1427  ND1 HIS A 803      11.874 330.594  27.846  1.00  0.00           N  
ATOM   1428  CE1 HIS A 803      10.971 331.533  27.589  1.00  0.00           C  
ATOM   1429  NE2 HIS A 803      10.395 331.400  26.395  1.00  0.00           N  
ATOM   1430  N   ASP A 804      13.540 328.315  29.919  1.00 34.10           N  
ATOM   1431  CA  ASP A 804      13.248 327.792  31.265  1.00 35.19           C  
ATOM   1432  C   ASP A 804      11.797 327.307  31.467  1.00 35.98           C  
ATOM   1433  O   ASP A 804      11.553 326.523  32.384  1.00 34.65           O  
ATOM   1434  CB  ASP A 804      13.672 328.693  32.472  1.00  0.00           C  
ATOM   1435  CG  ASP A 804      14.856 329.668  32.327  1.00  0.00           C  
ATOM   1436  OD1 ASP A 804      14.826 330.509  31.403  1.00  0.00           O  
ATOM   1437  OD2 ASP A 804      15.733 329.644  33.219  1.00  0.00           O1-
ATOM   1438  N   THR A 805      10.873 327.765  30.602  1.00 37.16           N  
ATOM   1439  CA  THR A 805       9.431 327.490  30.602  1.00 37.03           C  
ATOM   1440  C   THR A 805       9.036 326.015  30.320  1.00 37.42           C  
ATOM   1441  O   THR A 805       7.847 325.695  30.347  1.00 38.84           O  
ATOM   1442  CB  THR A 805       8.733 328.414  29.557  1.00  0.00           C  
ATOM   1443  CG2 THR A 805       9.062 328.073  28.090  1.00  0.00           C  
ATOM   1444  OG1 THR A 805       7.324 328.386  29.682  1.00  0.00           O  
ATOM   1445  N   ASN A 806      10.033 325.156  30.046  1.00 37.75           N  
ATOM   1446  CA  ASN A 806       9.915 323.752  29.652  1.00 38.36           C  
ATOM   1447  C   ASN A 806       9.036 322.886  30.580  1.00 39.27           C  
ATOM   1448  O   ASN A 806       9.061 323.057  31.800  1.00 37.20           O  
ATOM   1449  CB  ASN A 806      11.340 323.169  29.458  1.00  0.00           C  
ATOM   1450  CG  ASN A 806      12.216 323.071  30.718  1.00  0.00           C  
ATOM   1451  ND2 ASN A 806      13.265 323.892  30.794  1.00  0.00           N  
ATOM   1452  OD1 ASN A 806      11.970 322.245  31.595  1.00  0.00           O  
ATOM   1453  N   ASN A 807       8.298 321.950  29.963  1.00 39.51           N  
ATOM   1454  CA  ASN A 807       7.510 320.916  30.640  1.00 40.97           C  
ATOM   1455  C   ASN A 807       8.261 319.587  30.455  1.00 41.35           C  
ATOM   1456  O   ASN A 807       7.796 318.699  29.740  1.00 41.43           O  
ATOM   1457  CB  ASN A 807       6.066 320.874  30.073  1.00  0.00           C  
ATOM   1458  CG  ASN A 807       5.294 322.199  30.164  1.00  0.00           C  
ATOM   1459  ND2 ASN A 807       5.397 322.914  31.287  1.00  0.00           N  
ATOM   1460  OD1 ASN A 807       4.599 322.571  29.222  1.00  0.00           O  
ATOM   1461  N   ARG A 808       9.466 319.534  31.044  1.00 43.31           N  
ATOM   1462  CA  ARG A 808      10.528 318.598  30.676  1.00 44.09           C  
ATOM   1463  C   ARG A 808      11.415 318.226  31.875  1.00 43.40           C  
ATOM   1464  O   ARG A 808      11.902 317.098  31.906  1.00 45.87           O  
ATOM   1465  CB  ARG A 808      11.352 319.283  29.565  1.00  0.00           C  
ATOM   1466  CG  ARG A 808      12.572 318.537  29.006  1.00  0.00           C  
ATOM   1467  CD  ARG A 808      13.449 319.503  28.195  1.00  0.00           C  
ATOM   1468  NE  ARG A 808      14.519 318.820  27.453  1.00  0.00           N  
ATOM   1469  CZ  ARG A 808      15.658 318.294  27.938  1.00  0.00           C  
ATOM   1470  NH1 ARG A 808      15.963 318.279  29.245  1.00  0.00           N1+
ATOM   1471  NH2 ARG A 808      16.518 317.765  27.067  1.00  0.00           N1+
ATOM   1472  N   LEU A 809      11.617 319.189  32.797  1.00 39.43           N  
ATOM   1473  CA  LEU A 809      12.575 319.218  33.911  1.00 36.39           C  
ATOM   1474  C   LEU A 809      13.918 319.843  33.482  1.00 33.98           C  
ATOM   1475  O   LEU A 809      14.272 319.819  32.300  1.00 32.93           O  
ATOM   1476  CB  LEU A 809      12.722 317.843  34.629  1.00  0.00           C  
ATOM   1477  CG  LEU A 809      13.447 317.840  35.997  1.00  0.00           C  
ATOM   1478  CD1 LEU A 809      12.788 318.786  37.025  1.00  0.00           C  
ATOM   1479  CD2 LEU A 809      13.584 316.400  36.537  1.00  0.00           C  
ATOM   1480  N   SER A 810      14.616 320.404  34.486  1.00 32.47           N  
ATOM   1481  CA  SER A 810      15.897 321.115  34.445  1.00 31.34           C  
ATOM   1482  C   SER A 810      15.777 322.538  33.873  1.00 30.61           C  
ATOM   1483  O   SER A 810      15.016 322.775  32.936  1.00 29.83           O  
ATOM   1484  CB  SER A 810      17.019 320.275  33.799  1.00  0.00           C  
ATOM   1485  OG  SER A 810      17.490 319.337  34.744  1.00  0.00           O  
ATOM   1486  N   TYR A 811      16.501 323.470  34.512  1.00 29.58           N  
ATOM   1487  CA  TYR A 811      16.273 324.915  34.429  1.00 28.20           C  
ATOM   1488  C   TYR A 811      16.621 325.528  33.068  1.00 27.13           C  
ATOM   1489  O   TYR A 811      15.932 326.452  32.649  1.00 25.24           O  
ATOM   1490  CB  TYR A 811      17.050 325.644  35.552  1.00  0.00           C  
ATOM   1491  CG  TYR A 811      16.988 325.047  36.954  1.00  0.00           C  
ATOM   1492  CD1 TYR A 811      18.078 325.238  37.829  1.00  0.00           C  
ATOM   1493  CD2 TYR A 811      15.869 324.306  37.399  1.00  0.00           C  
ATOM   1494  CE1 TYR A 811      18.058 324.690  39.125  1.00  0.00           C  
ATOM   1495  CE2 TYR A 811      15.859 323.737  38.687  1.00  0.00           C  
ATOM   1496  CZ  TYR A 811      16.950 323.935  39.554  1.00  0.00           C  
ATOM   1497  OH  TYR A 811      16.930 323.408  40.812  1.00  0.00           O  
ATOM   1498  N   ASN A 812      17.669 325.017  32.404  1.00 24.61           N  
ATOM   1499  CA  ASN A 812      18.145 325.527  31.119  1.00 24.99           C  
ATOM   1500  C   ASN A 812      19.058 324.468  30.481  1.00 22.89           C  
ATOM   1501  O   ASN A 812      20.037 324.054  31.101  1.00 24.46           O  
ATOM   1502  CB  ASN A 812      18.762 326.954  31.251  1.00  0.00           C  
ATOM   1503  CG  ASN A 812      20.068 327.117  32.053  1.00  0.00           C  
ATOM   1504  ND2 ASN A 812      20.245 326.378  33.149  1.00  0.00           N  
ATOM   1505  OD1 ASN A 812      20.903 327.947  31.703  1.00  0.00           O  
ATOM   1506  N   ASN A 813      18.682 324.010  29.276  1.00 21.81           N  
ATOM   1507  CA  ASN A 813      19.224 322.782  28.676  1.00 21.55           C  
ATOM   1508  C   ASN A 813      19.994 323.055  27.363  1.00 20.55           C  
ATOM   1509  O   ASN A 813      19.997 322.182  26.496  1.00 17.55           O  
ATOM   1510  CB  ASN A 813      18.142 321.652  28.534  1.00  0.00           C  
ATOM   1511  CG  ASN A 813      16.851 321.810  29.361  1.00  0.00           C  
ATOM   1512  ND2 ASN A 813      16.874 321.424  30.635  1.00  0.00           N  
ATOM   1513  OD1 ASN A 813      15.834 322.274  28.852  1.00  0.00           O  
ATOM   1514  N   LEU A 814      20.611 324.254  27.244  1.00 20.27           N  
ATOM   1515  CA  LEU A 814      21.201 324.883  26.042  1.00 19.68           C  
ATOM   1516  C   LEU A 814      21.981 323.951  25.099  1.00 19.24           C  
ATOM   1517  O   LEU A 814      22.757 323.127  25.576  1.00 19.86           O  
ATOM   1518  CB  LEU A 814      22.132 326.058  26.433  1.00  0.00           C  
ATOM   1519  CG  LEU A 814      21.523 327.204  27.265  1.00  0.00           C  
ATOM   1520  CD1 LEU A 814      20.181 327.733  26.737  1.00  0.00           C  
ATOM   1521  CD2 LEU A 814      21.491 326.885  28.762  1.00  0.00           C  
ATOM   1522  N   GLN A 815      21.767 324.110  23.779  1.00 17.96           N  
ATOM   1523  CA  GLN A 815      22.325 323.213  22.763  1.00 18.56           C  
ATOM   1524  C   GLN A 815      22.582 323.856  21.388  1.00 16.36           C  
ATOM   1525  O   GLN A 815      22.045 324.928  21.107  1.00 15.55           O  
ATOM   1526  CB  GLN A 815      21.636 321.830  22.759  1.00  0.00           C  
ATOM   1527  CG  GLN A 815      20.164 321.710  23.224  1.00  0.00           C  
ATOM   1528  CD  GLN A 815      19.124 321.939  22.138  1.00  0.00           C  
ATOM   1529  NE2 GLN A 815      18.385 320.891  21.769  1.00  0.00           N  
ATOM   1530  OE1 GLN A 815      18.971 323.058  21.656  1.00  0.00           O  
ATOM   1531  N   ILE A 816      23.536 323.247  20.649  1.00 15.22           N  
ATOM   1532  CA  ILE A 816      24.577 323.990  19.919  1.00 14.91           C  
ATOM   1533  C   ILE A 816      24.853 323.533  18.465  1.00 15.38           C  
ATOM   1534  O   ILE A 816      25.039 324.391  17.603  1.00 15.52           O  
ATOM   1535  CB  ILE A 816      25.936 323.838  20.696  1.00  0.00           C  
ATOM   1536  CG1 ILE A 816      25.879 324.366  22.154  1.00  0.00           C  
ATOM   1537  CG2 ILE A 816      27.188 324.421  20.003  1.00  0.00           C  
ATOM   1538  CD1 ILE A 816      26.205 323.296  23.208  1.00  0.00           C  
ATOM   1539  N   LEU A 817      25.017 322.214  18.272  1.00 71.86           N  
ATOM   1540  CA  LEU A 817      26.105 321.592  17.497  1.00 74.88           C  
ATOM   1541  C   LEU A 817      26.506 322.075  16.084  1.00 76.20           C  
ATOM   1542  O   LEU A 817      27.703 322.028  15.798  1.00 75.42           O  
ATOM   1543  CB  LEU A 817      26.000 320.054  17.591  1.00  0.00           C  
ATOM   1544  CG  LEU A 817      24.685 319.415  17.098  1.00  0.00           C  
ATOM   1545  CD1 LEU A 817      24.536 319.397  15.573  1.00  0.00           C  
ATOM   1546  CD2 LEU A 817      24.561 318.001  17.660  1.00  0.00           C  
ATOM   1547  N   HIS A 818      25.565 322.471  15.210  1.00 71.14           N  
ATOM   1548  CA  HIS A 818      25.858 322.731  13.790  1.00 68.38           C  
ATOM   1549  C   HIS A 818      24.751 323.581  13.138  1.00 63.00           C  
ATOM   1550  O   HIS A 818      23.796 323.979  13.804  1.00 62.86           O  
ATOM   1551  CB  HIS A 818      26.114 321.382  13.052  1.00  0.00           C  
ATOM   1552  CG  HIS A 818      26.548 321.466  11.606  1.00  0.00           C  
ATOM   1553  CD2 HIS A 818      27.584 322.136  10.995  1.00  0.00           C  
ATOM   1554  ND1 HIS A 818      25.853 320.850  10.579  1.00  0.00           N  
ATOM   1555  CE1 HIS A 818      26.449 321.187   9.434  1.00  0.00           C  
ATOM   1556  NE2 HIS A 818      27.505 321.971   9.610  1.00  0.00           N  
ATOM   1557  N   PHE A 819      24.907 323.851  11.834  1.00 59.89           N  
ATOM   1558  CA  PHE A 819      23.951 324.573  11.015  1.00 59.12           C  
ATOM   1559  C   PHE A 819      24.144 324.298   9.508  1.00 57.29           C  
ATOM   1560  O   PHE A 819      25.264 324.392   9.007  1.00 58.85           O  
ATOM   1561  CB  PHE A 819      23.974 326.065  11.406  1.00  0.00           C  
ATOM   1562  CG  PHE A 819      23.296 326.969  10.414  1.00  0.00           C  
ATOM   1563  CD1 PHE A 819      21.934 326.778  10.115  1.00  0.00           C  
ATOM   1564  CD2 PHE A 819      24.048 327.900   9.683  1.00  0.00           C  
ATOM   1565  CE1 PHE A 819      21.334 327.511   9.104  1.00  0.00           C  
ATOM   1566  CE2 PHE A 819      23.421 328.619   8.687  1.00  0.00           C  
ATOM   1567  CZ  PHE A 819      22.082 328.427   8.385  1.00  0.00           C  
ATOM   1568  N   ASN A 820      23.026 324.016   8.813  1.00 56.15           N  
ATOM   1569  CA  ASN A 820      22.952 323.778   7.369  1.00 58.29           C  
ATOM   1570  C   ASN A 820      22.832 325.117   6.608  1.00 66.59           C  
ATOM   1571  O   ASN A 820      21.736 325.672   6.505  1.00 70.49           O  
ATOM   1572  CB  ASN A 820      21.750 322.844   7.079  1.00  0.00           C  
ATOM   1573  CG  ASN A 820      21.988 321.918   5.884  1.00  0.00           C  
ATOM   1574  ND2 ASN A 820      21.623 322.364   4.681  1.00  0.00           N  
ATOM   1575  OD1 ASN A 820      22.487 320.808   6.046  1.00  0.00           O  
ATOM   1576  N   ASN A 821      23.975 325.623   6.116  1.00 65.44           N  
ATOM   1577  CA  ASN A 821      24.140 326.949   5.502  1.00 66.85           C  
ATOM   1578  C   ASN A 821      23.394 327.175   4.174  1.00 65.27           C  
ATOM   1579  O   ASN A 821      22.948 328.295   3.933  1.00 70.59           O  
ATOM   1580  CB  ASN A 821      25.643 327.296   5.374  1.00  0.00           C  
ATOM   1581  CG  ASN A 821      26.466 326.277   4.579  1.00  0.00           C  
ATOM   1582  ND2 ASN A 821      26.888 326.641   3.367  1.00  0.00           N  
ATOM   1583  OD1 ASN A 821      26.725 325.178   5.062  1.00  0.00           O  
ATOM   1584  N   GLU A 822      23.269 326.136   3.335  1.00 71.03           N  
ATOM   1585  CA  GLU A 822      22.630 326.227   2.016  1.00 75.31           C  
ATOM   1586  C   GLU A 822      21.090 326.251   2.089  1.00 72.76           C  
ATOM   1587  O   GLU A 822      20.455 326.654   1.116  1.00 79.16           O  
ATOM   1588  CB  GLU A 822      23.122 325.083   1.106  1.00  0.00           C  
ATOM   1589  CG  GLU A 822      24.661 324.895   1.058  1.00  0.00           C  
ATOM   1590  CD  GLU A 822      25.255 323.859   2.036  1.00  0.00           C  
ATOM   1591  OE1 GLU A 822      24.517 323.329   2.898  1.00  0.00           O  
ATOM   1592  OE2 GLU A 822      26.473 323.615   1.904  1.00  0.00           O1-
ATOM   1593  N   GLU A 823      20.534 325.846   3.243  1.00 66.04           N  
ATOM   1594  CA  GLU A 823      19.106 325.848   3.558  1.00 62.45           C  
ATOM   1595  C   GLU A 823      18.579 327.180   4.125  1.00 56.85           C  
ATOM   1596  O   GLU A 823      17.379 327.272   4.387  1.00 47.77           O  
ATOM   1597  CB  GLU A 823      18.809 324.650   4.489  1.00  0.00           C  
ATOM   1598  CG  GLU A 823      18.497 323.348   3.718  1.00  0.00           C  
ATOM   1599  CD  GLU A 823      17.088 323.271   3.101  1.00  0.00           C  
ATOM   1600  OE1 GLU A 823      16.307 324.240   3.228  1.00  0.00           O  
ATOM   1601  OE2 GLU A 823      16.799 322.216   2.499  1.00  0.00           O1-
ATOM   1602  N   CYS A 824      19.444 328.201   4.265  1.00 55.82           N  
ATOM   1603  CA  CYS A 824      19.051 329.565   4.630  1.00 57.66           C  
ATOM   1604  C   CYS A 824      18.203 330.242   3.540  1.00 58.67           C  
ATOM   1605  O   CYS A 824      18.328 329.910   2.360  1.00 56.17           O  
ATOM   1606  CB  CYS A 824      20.276 330.434   4.984  1.00  0.00           C  
ATOM   1607  SG  CYS A 824      21.229 331.009   3.540  1.00  0.00           S  
ATOM   1608  N   LYS A 825      17.396 331.229   3.954  1.00 60.30           N  
ATOM   1609  CA  LYS A 825      16.646 332.097   3.054  1.00 67.53           C  
ATOM   1610  C   LYS A 825      16.388 333.454   3.727  1.00 64.17           C  
ATOM   1611  O   LYS A 825      16.550 333.596   4.939  1.00 57.65           O  
ATOM   1612  CB  LYS A 825      15.359 331.398   2.544  1.00  0.00           C  
ATOM   1613  CG  LYS A 825      14.319 331.051   3.627  1.00  0.00           C  
ATOM   1614  CD  LYS A 825      13.041 330.418   3.053  1.00  0.00           C  
ATOM   1615  CE  LYS A 825      12.041 330.020   4.152  1.00  0.00           C  
ATOM   1616  NZ  LYS A 825      10.754 329.549   3.588  1.00  0.00           N1+
ATOM   1617  N   ILE A 826      15.969 334.434   2.927  1.00 66.88           N  
ATOM   1618  CA  ILE A 826      15.646 335.786   3.363  1.00 60.05           C  
ATOM   1619  C   ILE A 826      14.353 336.239   2.673  1.00 59.71           C  
ATOM   1620  O   ILE A 826      14.175 335.978   1.484  1.00 66.85           O  
ATOM   1621  CB  ILE A 826      16.827 336.764   3.118  1.00  0.00           C  
ATOM   1622  CG1 ILE A 826      16.564 338.176   3.685  1.00  0.00           C  
ATOM   1623  CG2 ILE A 826      17.298 336.837   1.651  1.00  0.00           C  
ATOM   1624  CD1 ILE A 826      17.852 338.971   3.938  1.00  0.00           C  
ATOM   1625  N   PHE A 827      13.457 336.852   3.462  1.00 58.43           N  
ATOM   1626  CA  PHE A 827      12.048 337.046   3.111  1.00 59.86           C  
ATOM   1627  C   PHE A 827      11.744 338.252   2.207  1.00 62.03           C  
ATOM   1628  O   PHE A 827      10.664 338.273   1.620  1.00 70.65           O  
ATOM   1629  CB  PHE A 827      11.220 337.196   4.409  1.00  0.00           C  
ATOM   1630  CG  PHE A 827      11.130 335.999   5.343  1.00  0.00           C  
ATOM   1631  CD1 PHE A 827      11.232 336.201   6.735  1.00  0.00           C  
ATOM   1632  CD2 PHE A 827      10.785 334.715   4.865  1.00  0.00           C  
ATOM   1633  CE1 PHE A 827      11.058 335.137   7.603  1.00  0.00           C  
ATOM   1634  CE2 PHE A 827      10.614 333.662   5.756  1.00  0.00           C  
ATOM   1635  CZ  PHE A 827      10.761 333.871   7.120  1.00  0.00           C  
ATOM   1636  N   PHE A 828      12.630 339.256   2.152  1.00 63.00           N  
ATOM   1637  CA  PHE A 828      12.322 340.550   1.539  1.00 61.25           C  
ATOM   1638  C   PHE A 828      13.543 341.120   0.801  1.00 65.19           C  
ATOM   1639  O   PHE A 828      14.678 340.815   1.166  1.00 63.17           O  
ATOM   1640  CB  PHE A 828      11.888 341.565   2.629  1.00  0.00           C  
ATOM   1641  CG  PHE A 828      10.624 341.284   3.425  1.00  0.00           C  
ATOM   1642  CD1 PHE A 828       9.357 341.606   2.896  1.00  0.00           C  
ATOM   1643  CD2 PHE A 828      10.695 340.619   4.667  1.00  0.00           C  
ATOM   1644  CE1 PHE A 828       8.212 341.357   3.642  1.00  0.00           C  
ATOM   1645  CE2 PHE A 828       9.538 340.383   5.400  1.00  0.00           C  
ATOM   1646  CZ  PHE A 828       8.304 340.770   4.896  1.00  0.00           C  
ATOM   1647  N   SER A 829      13.270 342.039  -0.137  1.00 73.32           N  
ATOM   1648  CA  SER A 829      14.241 342.915  -0.796  1.00 74.30           C  
ATOM   1649  C   SER A 829      14.553 344.205   0.008  1.00 70.89           C  
ATOM   1650  O   SER A 829      15.216 345.098  -0.521  1.00 76.52           O  
ATOM   1651  CB  SER A 829      13.765 343.221  -2.235  1.00 75.68           C  
ATOM   1652  OG  SER A 829      14.126 342.170  -3.108  1.00 80.05           O  
ATOM   1653  N   LYS A 830      14.106 344.270   1.270  1.00 68.33           N  
ATOM   1654  CA  LYS A 830      14.333 345.358   2.225  1.00 70.27           C  
ATOM   1655  C   LYS A 830      15.813 345.456   2.661  1.00 69.61           C  
ATOM   1656  O   LYS A 830      16.464 344.423   2.814  1.00 60.68           O  
ATOM   1657  CB  LYS A 830      13.358 345.123   3.411  1.00 74.17           C  
ATOM   1658  CG  LYS A 830      13.504 346.038   4.642  1.00 81.36           C  
ATOM   1659  CD  LYS A 830      12.461 345.720   5.729  1.00 87.75           C  
ATOM   1660  CE  LYS A 830      12.680 346.514   7.029  1.00 88.07           C  
ATOM   1661  NZ  LYS A 830      11.647 346.203   8.043  1.00 90.02           N1+
ATOM   1662  N   LYS A 831      16.289 346.688   2.918  1.00 78.51           N  
ATOM   1663  CA  LYS A 831      17.658 347.011   3.354  1.00 81.99           C  
ATOM   1664  C   LYS A 831      18.122 346.254   4.613  1.00 75.81           C  
ATOM   1665  O   LYS A 831      19.271 345.823   4.658  1.00 72.73           O  
ATOM   1666  CB  LYS A 831      17.794 348.534   3.570  1.00  0.00           C  
ATOM   1667  CG  LYS A 831      17.715 349.358   2.273  1.00  0.00           C  
ATOM   1668  CD  LYS A 831      17.917 350.861   2.524  1.00  0.00           C  
ATOM   1669  CE  LYS A 831      17.891 351.685   1.226  1.00  0.00           C  
ATOM   1670  NZ  LYS A 831      18.087 353.123   1.485  1.00  0.00           N1+
ATOM   1671  N   ARG A 832      17.214 346.079   5.585  1.00 73.93           N  
ATOM   1672  CA  ARG A 832      17.419 345.266   6.783  1.00 73.22           C  
ATOM   1673  C   ARG A 832      16.243 344.284   6.891  1.00 65.68           C  
ATOM   1674  O   ARG A 832      15.448 344.358   7.828  1.00 62.96           O  
ATOM   1675  CB  ARG A 832      17.611 346.169   8.025  1.00  0.00           C  
ATOM   1676  CG  ARG A 832      18.816 347.121   7.902  1.00  0.00           C  
ATOM   1677  CD  ARG A 832      19.066 347.961   9.164  1.00  0.00           C  
ATOM   1678  NE  ARG A 832      20.271 348.797   9.031  1.00  0.00           N  
ATOM   1679  CZ  ARG A 832      21.516 348.512   9.455  1.00  0.00           C  
ATOM   1680  NH1 ARG A 832      21.808 347.393  10.137  1.00  0.00           N1+
ATOM   1681  NH2 ARG A 832      22.503 349.374   9.184  1.00  0.00           N1+
ATOM   1682  N   ALA A 833      16.149 343.402   5.881  1.00 61.70           N  
ATOM   1683  CA  ALA A 833      15.133 342.359   5.756  1.00 55.98           C  
ATOM   1684  C   ALA A 833      15.297 341.269   6.839  1.00 55.35           C  
ATOM   1685  O   ALA A 833      16.422 340.798   7.023  1.00 61.68           O  
ATOM   1686  CB  ALA A 833      15.283 341.718   4.365  1.00 54.64           C  
ATOM   1687  N   PRO A 834      14.204 340.866   7.532  1.00 53.54           N  
ATOM   1688  CA  PRO A 834      14.244 339.668   8.391  1.00 56.34           C  
ATOM   1689  C   PRO A 834      14.541 338.398   7.577  1.00 55.90           C  
ATOM   1690  O   PRO A 834      13.982 338.211   6.490  1.00 59.29           O  
ATOM   1691  CB  PRO A 834      12.858 339.630   9.046  1.00 57.91           C  
ATOM   1692  CG  PRO A 834      11.956 340.356   8.070  1.00 56.91           C  
ATOM   1693  CD  PRO A 834      12.859 341.448   7.507  1.00 55.27           C  
ATOM   1694  N   TYR A 835      15.460 337.590   8.100  1.00 50.63           N  
ATOM   1695  CA  TYR A 835      16.015 336.436   7.400  1.00 45.59           C  
ATOM   1696  C   TYR A 835      15.910 335.179   8.270  1.00 44.95           C  
ATOM   1697  O   TYR A 835      16.073 335.252   9.488  1.00 44.22           O  
ATOM   1698  CB  TYR A 835      17.462 336.757   6.965  1.00 45.46           C  
ATOM   1699  CG  TYR A 835      18.513 336.726   8.060  1.00 42.27           C  
ATOM   1700  CD1 TYR A 835      19.355 335.605   8.194  1.00 41.20           C  
ATOM   1701  CD2 TYR A 835      18.630 337.801   8.965  1.00 39.76           C  
ATOM   1702  CE1 TYR A 835      20.313 335.560   9.221  1.00 40.89           C  
ATOM   1703  CE2 TYR A 835      19.571 337.741  10.009  1.00 39.39           C  
ATOM   1704  CZ  TYR A 835      20.420 336.624  10.129  1.00 40.63           C  
ATOM   1705  OH  TYR A 835      21.340 336.550  11.128  1.00 47.37           O  
ATOM   1706  N   LEU A 836      15.681 334.042   7.606  1.00 46.55           N  
ATOM   1707  CA  LEU A 836      15.440 332.748   8.220  1.00 50.23           C  
ATOM   1708  C   LEU A 836      16.726 331.916   8.242  1.00 51.98           C  
ATOM   1709  O   LEU A 836      17.412 331.791   7.221  1.00 53.51           O  
ATOM   1710  CB  LEU A 836      14.308 332.046   7.439  1.00 52.36           C  
ATOM   1711  CG  LEU A 836      13.966 330.608   7.902  1.00 55.19           C  
ATOM   1712  CD1 LEU A 836      12.469 330.306   7.737  1.00 56.35           C  
ATOM   1713  CD2 LEU A 836      14.841 329.518   7.238  1.00 55.28           C  
ATOM   1714  N   LEU A 837      16.959 331.299   9.398  1.00 51.53           N  
ATOM   1715  CA  LEU A 837      18.033 330.357   9.668  1.00 54.90           C  
ATOM   1716  C   LEU A 837      17.418 329.131  10.357  1.00 58.93           C  
ATOM   1717  O   LEU A 837      16.720 329.281  11.358  1.00 68.65           O  
ATOM   1718  CB  LEU A 837      19.090 331.045  10.581  1.00  0.00           C  
ATOM   1719  CG  LEU A 837      20.463 331.268   9.916  1.00  0.00           C  
ATOM   1720  CD1 LEU A 837      20.378 332.057   8.600  1.00  0.00           C  
ATOM   1721  CD2 LEU A 837      21.479 331.892  10.890  1.00  0.00           C  
ATOM   1722  N   MET A 838      17.768 327.931   9.865  1.00 55.21           N  
ATOM   1723  CA  MET A 838      17.698 326.683  10.637  1.00 52.24           C  
ATOM   1724  C   MET A 838      18.789 326.674  11.730  1.00 55.63           C  
ATOM   1725  O   MET A 838      19.646 327.554  11.733  1.00 59.09           O  
ATOM   1726  CB  MET A 838      17.848 325.477   9.672  1.00  0.00           C  
ATOM   1727  CG  MET A 838      16.521 324.772   9.343  1.00  0.00           C  
ATOM   1728  SD  MET A 838      15.223 325.775   8.570  1.00  0.00           S  
ATOM   1729  CE  MET A 838      15.968 326.066   6.950  1.00  0.00           C  
ATOM   1730  N   PHE A 839      18.768 325.669  12.617  1.00 57.13           N  
ATOM   1731  CA  PHE A 839      19.870 325.360  13.533  1.00 58.30           C  
ATOM   1732  C   PHE A 839      19.768 323.909  13.997  1.00 63.71           C  
ATOM   1733  O   PHE A 839      18.729 323.518  14.526  1.00 68.88           O  
ATOM   1734  CB  PHE A 839      19.928 326.307  14.753  1.00  0.00           C  
ATOM   1735  CG  PHE A 839      20.638 327.631  14.538  1.00  0.00           C  
ATOM   1736  CD1 PHE A 839      22.033 327.656  14.333  1.00  0.00           C  
ATOM   1737  CD2 PHE A 839      19.905 328.831  14.416  1.00  0.00           C  
ATOM   1738  CE1 PHE A 839      22.663 328.849  14.009  1.00  0.00           C  
ATOM   1739  CE2 PHE A 839      20.557 330.016  14.108  1.00  0.00           C  
ATOM   1740  CZ  PHE A 839      21.929 330.022  13.898  1.00  0.00           C  
ATOM   1741  N   GLU A 840      20.867 323.161  13.833  1.00 69.70           N  
ATOM   1742  CA  GLU A 840      21.014 321.805  14.346  1.00 70.65           C  
ATOM   1743  C   GLU A 840      21.570 321.861  15.775  1.00 67.85           C  
ATOM   1744  O   GLU A 840      22.481 322.642  16.053  1.00 57.45           O  
ATOM   1745  CB  GLU A 840      21.971 321.007  13.455  1.00 74.98           C  
ATOM   1746  CG  GLU A 840      21.645 321.014  11.947  1.00 77.49           C  
ATOM   1747  CD  GLU A 840      22.628 320.183  11.109  1.00 82.78           C  
ATOM   1748  OE1 GLU A 840      23.352 319.342  11.686  1.00 85.08           O  
ATOM   1749  OE2 GLU A 840      22.667 320.415   9.884  1.00 85.37           O1-
ATOM   1750  N   VAL A 841      21.011 321.023  16.651  1.00 67.38           N  
ATOM   1751  CA  VAL A 841      21.270 321.034  18.089  1.00 71.82           C  
ATOM   1752  C   VAL A 841      21.111 319.611  18.668  1.00 74.93           C  
ATOM   1753  O   VAL A 841      20.593 318.737  17.975  1.00 69.76           O  
ATOM   1754  CB  VAL A 841      20.294 322.005  18.805  1.00 71.80           C  
ATOM   1755  CG1 VAL A 841      20.549 323.484  18.467  1.00 69.79           C  
ATOM   1756  CG2 VAL A 841      18.804 321.668  18.599  1.00 69.19           C  
ATOM   1757  N   ALA A 842      21.565 319.397  19.917  1.00 76.57           N  
ATOM   1758  CA  ALA A 842      21.437 318.121  20.628  1.00 75.51           C  
ATOM   1759  C   ALA A 842      21.071 318.329  22.099  1.00 73.14           C  
ATOM   1760  O   ALA A 842      21.898 318.830  22.855  1.00 70.41           O  
ATOM   1761  CB  ALA A 842      22.732 317.308  20.524  1.00  0.00           C  
ATOM   1762  N   ASP A 843      19.858 317.884  22.465  1.00 74.59           N  
ATOM   1763  CA  ASP A 843      19.246 317.865  23.800  1.00 74.91           C  
ATOM   1764  C   ASP A 843      20.177 317.416  24.945  1.00 73.36           C  
ATOM   1765  O   ASP A 843      20.503 316.234  25.037  1.00 68.53           O  
ATOM   1766  CB  ASP A 843      17.954 317.014  23.791  1.00  0.00           C  
ATOM   1767  CG  ASP A 843      16.780 317.699  23.077  1.00  0.00           C  
ATOM   1768  OD1 ASP A 843      16.824 317.794  21.830  1.00  0.00           O  
ATOM   1769  OD2 ASP A 843      15.923 318.240  23.810  1.00  0.00           O1-
ATOM   1770  N   LEU A 844      20.544 318.371  25.817  1.00 79.86           N  
ATOM   1771  CA  LEU A 844      21.303 318.126  27.048  1.00 82.39           C  
ATOM   1772  C   LEU A 844      20.327 317.902  28.223  1.00 91.08           C  
ATOM   1773  O   LEU A 844      19.306 317.242  28.036  1.00 91.69           O  
ATOM   1774  CB  LEU A 844      22.312 319.279  27.287  1.00  0.00           C  
ATOM   1775  CG  LEU A 844      23.283 319.565  26.121  1.00  0.00           C  
ATOM   1776  CD1 LEU A 844      24.299 320.643  26.531  1.00  0.00           C  
ATOM   1777  CD2 LEU A 844      23.989 318.309  25.579  1.00  0.00           C  
ATOM   1778  N   ASP A 845      20.642 318.438  29.413  1.00 97.19           N  
ATOM   1779  CA  ASP A 845      19.752 318.423  30.570  1.00 96.11           C  
ATOM   1780  C   ASP A 845      20.118 319.612  31.467  1.00 97.73           C  
ATOM   1781  O   ASP A 845      19.513 320.670  31.323  1.00104.84           O  
ATOM   1782  CB  ASP A 845      19.683 317.048  31.285  1.00  0.00           C  
ATOM   1783  CG  ASP A 845      18.659 316.993  32.426  1.00  0.00           C  
ATOM   1784  OD1 ASP A 845      17.449 317.071  32.114  1.00  0.00           O  
ATOM   1785  OD2 ASP A 845      19.100 316.989  33.596  1.00  0.00           O1-
ATOM   1786  N   GLU A 846      21.118 319.446  32.346  1.00 96.76           N  
ATOM   1787  CA  GLU A 846      21.637 320.542  33.163  1.00100.62           C  
ATOM   1788  C   GLU A 846      23.103 320.230  33.278  1.00 98.42           C  
ATOM   1789  O   GLU A 846      23.966 321.046  32.966  1.00103.26           O  
ATOM   1790  CB  GLU A 846      20.947 320.575  34.551  1.00  0.00           C  
ATOM   1791  CG  GLU A 846      21.264 321.825  35.402  1.00  0.00           C  
ATOM   1792  CD  GLU A 846      20.830 323.128  34.719  1.00  0.00           C  
ATOM   1793  OE1 GLU A 846      19.608 323.388  34.685  1.00  0.00           O  
ATOM   1794  OE2 GLU A 846      21.728 323.838  34.221  1.00  0.00           O1-
ATOM   1795  N   ASN A 896      23.195 322.833  30.379  1.00 89.40           N  
ATOM   1796  CA  ASN A 896      24.542 323.095  29.826  1.00 84.55           C  
ATOM   1797  C   ASN A 896      25.493 323.659  30.920  1.00 84.95           C  
ATOM   1798  O   ASN A 896      26.702 323.676  30.683  1.00 84.65           O  
ATOM   1799  CB  ASN A 896      24.442 324.025  28.587  1.00  0.00           C  
ATOM   1800  CG  ASN A 896      25.689 324.159  27.696  1.00  0.00           C  
ATOM   1801  ND2 ASN A 896      26.393 323.060  27.420  1.00  0.00           N  
ATOM   1802  OD1 ASN A 896      26.008 325.256  27.244  1.00  0.00           O  
ATOM   1803  N   TYR A 897      24.971 324.098  32.084  1.00 86.83           N  
ATOM   1804  CA  TYR A 897      25.727 324.648  33.217  1.00 87.29           C  
ATOM   1805  C   TYR A 897      26.742 323.639  33.803  1.00 92.72           C  
ATOM   1806  O   TYR A 897      27.813 324.050  34.247  1.00 83.19           O  
ATOM   1807  CB  TYR A 897      24.708 325.115  34.285  1.00  0.00           C  
ATOM   1808  CG  TYR A 897      25.189 326.087  35.353  1.00  0.00           C  
ATOM   1809  CD1 TYR A 897      24.754 327.431  35.337  1.00  0.00           C  
ATOM   1810  CD2 TYR A 897      26.031 325.647  36.396  1.00  0.00           C  
ATOM   1811  CE1 TYR A 897      25.170 328.325  36.345  1.00  0.00           C  
ATOM   1812  CE2 TYR A 897      26.463 326.541  37.390  1.00  0.00           C  
ATOM   1813  CZ  TYR A 897      26.035 327.880  37.366  1.00  0.00           C  
ATOM   1814  OH  TYR A 897      26.463 328.737  38.336  1.00  0.00           O  
ATOM   1815  N   ASN A 898      26.377 322.346  33.781  1.00106.41           N  
ATOM   1816  CA  ASN A 898      27.120 321.217  34.346  1.00115.15           C  
ATOM   1817  C   ASN A 898      27.266 320.055  33.336  1.00119.57           C  
ATOM   1818  O   ASN A 898      27.629 318.961  33.770  1.00126.15           O  
ATOM   1819  CB  ASN A 898      26.400 320.706  35.626  1.00  0.00           C  
ATOM   1820  CG  ASN A 898      26.243 321.753  36.731  1.00  0.00           C  
ATOM   1821  ND2 ASN A 898      25.004 322.167  37.011  1.00  0.00           N  
ATOM   1822  OD1 ASN A 898      27.227 322.177  37.333  1.00  0.00           O  
ATOM   1823  N   SER A 899      26.969 320.265  32.036  1.00118.02           N  
ATOM   1824  CA  SER A 899      26.903 319.180  31.048  1.00114.60           C  
ATOM   1825  C   SER A 899      27.457 319.568  29.667  1.00112.63           C  
ATOM   1826  O   SER A 899      27.144 320.639  29.147  1.00115.76           O  
ATOM   1827  CB  SER A 899      25.462 318.622  30.979  1.00  0.00           C  
ATOM   1828  OG  SER A 899      24.547 319.520  30.378  1.00  0.00           O  
ATOM   1829  N   ASP A 900      28.227 318.622  29.100  1.00115.39           N  
ATOM   1830  CA  ASP A 900      28.684 318.534  27.710  1.00112.95           C  
ATOM   1831  C   ASP A 900      29.468 319.761  27.208  1.00106.07           C  
ATOM   1832  O   ASP A 900      30.528 320.040  27.765  1.00102.05           O  
ATOM   1833  CB  ASP A 900      27.597 318.030  26.721  1.00  0.00           C  
ATOM   1834  CG  ASP A 900      27.009 316.660  27.092  1.00  0.00           C  
ATOM   1835  OD1 ASP A 900      26.077 316.624  27.925  1.00  0.00           O  
ATOM   1836  OD2 ASP A 900      27.610 315.655  26.652  1.00  0.00           O1-
ATOM   1837  N   VAL A 901      28.986 320.384  26.114  1.00 96.27           N  
ATOM   1838  CA  VAL A 901      29.754 321.141  25.115  1.00 95.01           C  
ATOM   1839  C   VAL A 901      30.598 320.123  24.313  1.00 91.34           C  
ATOM   1840  O   VAL A 901      31.769 319.897  24.619  1.00 95.91           O  
ATOM   1841  CB  VAL A 901      30.632 322.299  25.689  1.00 94.26           C  
ATOM   1842  CG1 VAL A 901      31.434 323.045  24.606  1.00 87.90           C  
ATOM   1843  CG2 VAL A 901      29.782 323.305  26.486  1.00 99.44           C  
ATOM   1844  N   GLN A 902      29.915 319.435  23.381  1.00 84.29           N  
ATOM   1845  CA  GLN A 902      30.376 318.208  22.724  1.00 83.64           C  
ATOM   1846  C   GLN A 902      31.541 318.411  21.735  1.00 85.55           C  
ATOM   1847  O   GLN A 902      31.853 319.538  21.352  1.00 82.32           O  
ATOM   1848  CB  GLN A 902      29.158 317.532  22.055  1.00  0.00           C  
ATOM   1849  CG  GLN A 902      28.651 318.214  20.767  1.00  0.00           C  
ATOM   1850  CD  GLN A 902      27.337 317.601  20.299  1.00  0.00           C  
ATOM   1851  NE2 GLN A 902      27.406 316.636  19.381  1.00  0.00           N  
ATOM   1852  OE1 GLN A 902      26.271 317.995  20.764  1.00  0.00           O  
ATOM   1853  N   SER A 903      32.143 317.281  21.329  1.00 85.57           N  
ATOM   1854  CA  SER A 903      33.223 317.210  20.346  1.00 85.47           C  
ATOM   1855  C   SER A 903      32.723 317.459  18.909  1.00 88.24           C  
ATOM   1856  O   SER A 903      31.593 317.099  18.572  1.00 88.21           O  
ATOM   1857  CB  SER A 903      33.907 315.833  20.483  1.00  0.00           C  
ATOM   1858  OG  SER A 903      35.029 315.701  19.631  1.00  0.00           O  
ATOM   1859  N   LYS A 904      33.615 318.036  18.089  1.00 83.66           N  
ATOM   1860  CA  LYS A 904      33.436 318.261  16.656  1.00 83.91           C  
ATOM   1861  C   LYS A 904      33.440 316.946  15.857  1.00 85.88           C  
ATOM   1862  O   LYS A 904      34.289 316.087  16.099  1.00 85.47           O  
ATOM   1863  CB  LYS A 904      34.545 319.233  16.182  1.00  0.00           C  
ATOM   1864  CG  LYS A 904      34.644 319.459  14.658  1.00  0.00           C  
ATOM   1865  CD  LYS A 904      35.747 320.460  14.285  1.00  0.00           C  
ATOM   1866  CE  LYS A 904      35.972 320.547  12.766  1.00  0.00           C  
ATOM   1867  NZ  LYS A 904      37.044 321.500  12.425  1.00  0.00           N1+
ATOM   1868  N   GLU A 905      32.539 316.882  14.867  1.00 89.62           N  
ATOM   1869  CA  GLU A 905      32.522 315.888  13.795  1.00 94.03           C  
ATOM   1870  C   GLU A 905      32.840 316.643  12.482  1.00100.24           C  
ATOM   1871  O   GLU A 905      32.228 317.688  12.246  1.00102.64           O  
ATOM   1872  CB  GLU A 905      31.123 315.237  13.753  1.00  0.00           C  
ATOM   1873  CG  GLU A 905      30.706 314.511  15.058  1.00  0.00           C  
ATOM   1874  CD  GLU A 905      31.598 313.331  15.482  1.00  0.00           C  
ATOM   1875  OE1 GLU A 905      32.143 312.643  14.589  1.00  0.00           O  
ATOM   1876  OE2 GLU A 905      31.711 313.125  16.711  1.00  0.00           O1-
ATOM   1877  N   PRO A 906      33.846 316.178  11.701  1.00 99.68           N  
ATOM   1878  CA  PRO A 906      34.511 317.006  10.672  1.00 95.56           C  
ATOM   1879  C   PRO A 906      33.714 317.356   9.396  1.00 99.97           C  
ATOM   1880  O   PRO A 906      34.110 318.314   8.732  1.00105.87           O  
ATOM   1881  CB  PRO A 906      35.795 316.226  10.348  1.00 99.97           C  
ATOM   1882  CG  PRO A 906      35.442 314.779  10.645  1.00105.72           C  
ATOM   1883  CD  PRO A 906      34.538 314.898  11.865  1.00104.28           C  
ATOM   1884  N   LYS A 907      32.619 316.627   9.099  1.00 96.15           N  
ATOM   1885  CA  LYS A 907      31.654 316.851   8.002  1.00 98.66           C  
ATOM   1886  C   LYS A 907      32.176 316.516   6.589  1.00105.83           C  
ATOM   1887  O   LYS A 907      33.379 316.564   6.331  1.00118.51           O  
ATOM   1888  CB  LYS A 907      31.116 318.309   7.997  1.00  0.00           C  
ATOM   1889  CG  LYS A 907      30.434 318.764   9.295  1.00  0.00           C  
ATOM   1890  CD  LYS A 907      30.298 320.292   9.417  1.00  0.00           C  
ATOM   1891  CE  LYS A 907      31.608 321.077   9.623  1.00  0.00           C  
ATOM   1892  NZ  LYS A 907      32.212 320.820  10.942  1.00  0.00           N1+
ATOM   1893  N   ASN A 908      31.213 316.297   5.674  1.00114.29           N  
ATOM   1894  CA  ASN A 908      31.375 316.532   4.237  1.00114.82           C  
ATOM   1895  C   ASN A 908      31.136 318.039   4.018  1.00113.07           C  
ATOM   1896  O   ASN A 908      30.065 318.534   4.374  1.00102.20           O  
ATOM   1897  CB  ASN A 908      30.369 315.662   3.445  1.00112.08           C  
ATOM   1898  CG  ASN A 908      30.685 315.515   1.949  1.00110.50           C  
ATOM   1899  ND2 ASN A 908      29.950 314.632   1.271  1.00107.15           N  
ATOM   1900  OD1 ASN A 908      31.567 316.177   1.406  1.00102.34           O  
ATOM   1901  N   VAL A 909      32.184 318.743   3.564  1.00 48.99           N  
ATOM   1902  CA  VAL A 909      32.438 320.122   3.982  1.00 53.05           C  
ATOM   1903  C   VAL A 909      32.809 321.045   2.799  1.00 55.96           C  
ATOM   1904  O   VAL A 909      33.880 321.651   2.784  1.00 57.20           O  
ATOM   1905  CB  VAL A 909      33.495 320.099   5.135  1.00  0.00           C  
ATOM   1906  CG1 VAL A 909      34.866 319.497   4.755  1.00  0.00           C  
ATOM   1907  CG2 VAL A 909      33.673 321.440   5.867  1.00  0.00           C  
ATOM   1908  N   ARG A 910      31.881 321.165   1.832  1.00 58.97           N  
ATOM   1909  CA  ARG A 910      31.939 322.133   0.727  1.00 61.75           C  
ATOM   1910  C   ARG A 910      30.522 322.625   0.380  1.00 62.91           C  
ATOM   1911  O   ARG A 910      29.550 321.885   0.532  1.00 63.12           O  
ATOM   1912  CB  ARG A 910      32.658 321.541  -0.508  1.00  0.00           C  
ATOM   1913  CG  ARG A 910      34.195 321.457  -0.348  1.00  0.00           C  
ATOM   1914  CD  ARG A 910      34.984 320.902  -1.549  1.00  0.00           C  
ATOM   1915  NE  ARG A 910      34.673 321.590  -2.816  1.00  0.00           N  
ATOM   1916  CZ  ARG A 910      33.851 321.141  -3.785  1.00  0.00           C  
ATOM   1917  NH1 ARG A 910      33.285 319.926  -3.732  1.00  0.00           N1+
ATOM   1918  NH2 ARG A 910      33.579 321.929  -4.832  1.00  0.00           N1+
ATOM   1919  N   GLU A 911      30.457 323.889  -0.073  1.00 63.82           N  
ATOM   1920  CA  GLU A 911      29.239 324.689  -0.242  1.00 64.00           C  
ATOM   1921  C   GLU A 911      28.372 324.375  -1.482  1.00 62.95           C  
ATOM   1922  O   GLU A 911      27.281 324.939  -1.575  1.00 63.27           O  
ATOM   1923  CB  GLU A 911      29.644 326.183  -0.214  1.00  0.00           C  
ATOM   1924  CG  GLU A 911      30.565 326.631  -1.374  1.00  0.00           C  
ATOM   1925  CD  GLU A 911      30.902 328.124  -1.300  1.00  0.00           C  
ATOM   1926  OE1 GLU A 911      30.134 328.916  -1.890  1.00  0.00           O  
ATOM   1927  OE2 GLU A 911      31.931 328.454  -0.669  1.00  0.00           O1-
ATOM   1928  N   GLU A 912      28.867 323.550  -2.425  1.00 60.74           N  
ATOM   1929  CA  GLU A 912      28.285 323.328  -3.760  1.00 57.38           C  
ATOM   1930  C   GLU A 912      26.821 322.842  -3.757  1.00 56.09           C  
ATOM   1931  O   GLU A 912      26.417 322.124  -2.844  1.00 56.07           O  
ATOM   1932  CB  GLU A 912      29.192 322.362  -4.554  1.00  0.00           C  
ATOM   1933  CG  GLU A 912      29.212 320.896  -4.048  1.00  0.00           C  
ATOM   1934  CD  GLU A 912      30.065 319.921  -4.875  1.00  0.00           C  
ATOM   1935  OE1 GLU A 912      30.719 320.354  -5.852  1.00  0.00           O  
ATOM   1936  OE2 GLU A 912      30.075 318.730  -4.492  1.00  0.00           O1-
ATOM   1937  N   TYR A 913      26.073 323.233  -4.804  1.00 53.78           N  
ATOM   1938  CA  TYR A 913      24.665 322.893  -5.018  1.00 51.38           C  
ATOM   1939  C   TYR A 913      24.517 321.478  -5.609  1.00 48.13           C  
ATOM   1940  O   TYR A 913      24.651 321.312  -6.822  1.00 47.73           O  
ATOM   1941  CB  TYR A 913      24.026 323.940  -5.959  1.00  0.00           C  
ATOM   1942  CG  TYR A 913      24.054 325.381  -5.478  1.00  0.00           C  
ATOM   1943  CD1 TYR A 913      23.346 325.760  -4.318  1.00  0.00           C  
ATOM   1944  CD2 TYR A 913      24.755 326.357  -6.217  1.00  0.00           C  
ATOM   1945  CE1 TYR A 913      23.326 327.109  -3.912  1.00  0.00           C  
ATOM   1946  CE2 TYR A 913      24.733 327.706  -5.813  1.00  0.00           C  
ATOM   1947  CZ  TYR A 913      24.012 328.084  -4.664  1.00  0.00           C  
ATOM   1948  OH  TYR A 913      23.975 329.394  -4.280  1.00  0.00           O  
ATOM   1949  N   SER A 914      24.219 320.492  -4.747  1.00 44.81           N  
ATOM   1950  CA  SER A 914      23.949 319.102  -5.120  1.00 42.04           C  
ATOM   1951  C   SER A 914      23.392 318.349  -3.902  1.00 39.32           C  
ATOM   1952  O   SER A 914      23.837 318.594  -2.781  1.00 36.79           O  
ATOM   1953  CB  SER A 914      25.227 318.422  -5.676  1.00  0.00           C  
ATOM   1954  OG  SER A 914      24.991 317.080  -6.061  1.00  0.00           O  
ATOM   1955  N   ARG A 915      22.479 317.393  -4.163  1.00102.13           N  
ATOM   1956  CA  ARG A 915      21.838 316.486  -3.198  1.00107.95           C  
ATOM   1957  C   ARG A 915      21.220 317.225  -1.992  1.00112.72           C  
ATOM   1958  O   ARG A 915      20.252 317.956  -2.189  1.00103.06           O  
ATOM   1959  CB  ARG A 915      22.720 315.241  -2.867  1.00  0.00           C  
ATOM   1960  CG  ARG A 915      24.230 315.467  -2.647  1.00  0.00           C  
ATOM   1961  CD  ARG A 915      25.026 314.170  -2.425  1.00  0.00           C  
ATOM   1962  NE  ARG A 915      26.472 314.405  -2.604  1.00  0.00           N  
ATOM   1963  CZ  ARG A 915      27.148 314.398  -3.772  1.00  0.00           C  
ATOM   1964  NH1 ARG A 915      26.566 314.071  -4.937  1.00  0.00           N1+
ATOM   1965  NH2 ARG A 915      28.443 314.738  -3.775  1.00  0.00           N1+
ATOM   1966  N   LYS A 916      21.745 317.008  -0.777  1.00109.31           N  
ATOM   1967  CA  LYS A 916      21.164 317.502   0.475  1.00 99.78           C  
ATOM   1968  C   LYS A 916      21.345 319.006   0.750  1.00104.54           C  
ATOM   1969  O   LYS A 916      20.644 319.527   1.617  1.00118.30           O  
ATOM   1970  CB  LYS A 916      21.710 316.653   1.637  1.00  0.00           C  
ATOM   1971  CG  LYS A 916      21.370 315.150   1.548  1.00  0.00           C  
ATOM   1972  CD  LYS A 916      19.861 314.879   1.485  1.00  0.00           C  
ATOM   1973  CE  LYS A 916      19.504 313.396   1.603  1.00  0.00           C  
ATOM   1974  NZ  LYS A 916      18.043 313.203   1.648  1.00  0.00           N1+
ATOM   1975  N   SER A 917      22.230 319.684  -0.000  1.00102.15           N  
ATOM   1976  CA  SER A 917      22.399 321.138   0.050  1.00 94.81           C  
ATOM   1977  C   SER A 917      21.327 321.909  -0.751  1.00 93.07           C  
ATOM   1978  O   SER A 917      21.219 323.121  -0.572  1.00 91.59           O  
ATOM   1979  CB  SER A 917      23.825 321.482  -0.416  1.00  0.00           C  
ATOM   1980  OG  SER A 917      23.978 321.340  -1.810  1.00  0.00           O  
ATOM   1981  N   LEU A 918      20.569 321.216  -1.622  1.00 94.33           N  
ATOM   1982  CA  LEU A 918      19.527 321.808  -2.460  1.00 95.72           C  
ATOM   1983  C   LEU A 918      18.315 322.224  -1.614  1.00 97.62           C  
ATOM   1984  O   LEU A 918      17.597 321.363  -1.107  1.00105.79           O  
ATOM   1985  CB  LEU A 918      19.109 320.825  -3.576  1.00  0.00           C  
ATOM   1986  CG  LEU A 918      20.241 320.446  -4.554  1.00  0.00           C  
ATOM   1987  CD1 LEU A 918      19.784 319.327  -5.510  1.00  0.00           C  
ATOM   1988  CD2 LEU A 918      20.779 321.674  -5.315  1.00  0.00           C  
ATOM   1989  N   ILE A 919      18.126 323.546  -1.494  1.00 93.94           N  
ATOM   1990  CA  ILE A 919      16.998 324.171  -0.811  1.00 91.43           C  
ATOM   1991  C   ILE A 919      15.697 324.066  -1.629  1.00 86.20           C  
ATOM   1992  O   ILE A 919      15.710 324.262  -2.845  1.00 84.29           O  
ATOM   1993  CB  ILE A 919      17.300 325.662  -0.473  1.00  0.00           C  
ATOM   1994  CG1 ILE A 919      16.141 326.367   0.276  1.00  0.00           C  
ATOM   1995  CG2 ILE A 919      17.750 326.509  -1.684  1.00  0.00           C  
ATOM   1996  CD1 ILE A 919      16.563 327.652   0.998  1.00  0.00           C  
ATOM   1997  N   LEU A 920      14.597 323.780  -0.918  1.00 86.50           N  
ATOM   1998  CA  LEU A 920      13.239 323.757  -1.449  1.00101.82           C  
ATOM   1999  C   LEU A 920      12.281 324.183  -0.327  1.00102.22           C  
ATOM   2000  O   LEU A 920      12.462 323.767   0.817  1.00 97.97           O  
ATOM   2001  CB  LEU A 920      12.929 322.346  -2.007  1.00112.64           C  
ATOM   2002  CG  LEU A 920      11.547 322.184  -2.684  1.00121.83           C  
ATOM   2003  CD1 LEU A 920      11.349 323.143  -3.877  1.00118.10           C  
ATOM   2004  CD2 LEU A 920      11.295 320.713  -3.076  1.00117.46           C  
ATOM   2005  N   SER A 921      11.277 325.005  -0.671  1.00104.12           N  
ATOM   2006  CA  SER A 921      10.247 325.494   0.259  1.00110.90           C  
ATOM   2007  C   SER A 921       9.028 325.902  -0.553  1.00114.14           C  
ATOM   2008  O   SER A 921       8.843 325.618  -1.739  1.00117.68           O  
ATOM   2009  CB  SER A 921      10.772 326.652   1.153  1.00  0.00           C  
ATOM   2010  OG  SER A 921      11.157 327.815   0.442  1.00  0.00           O  
ATOM   2011  N   GLU A1279       8.899 322.226   0.119  1.00108.68           N  
ATOM   2012  CA  GLU A1279       8.690 320.942   0.816  1.00 97.49           C  
ATOM   2013  C   GLU A1279       8.307 321.200   2.296  1.00 92.18           C  
ATOM   2014  O   GLU A1279       8.574 322.265   2.862  1.00 98.96           O  
ATOM   2015  CB  GLU A1279       9.899 319.984   0.663  1.00100.06           C  
ATOM   2016  CG  GLU A1279      11.168 320.359   1.468  1.00100.25           C  
ATOM   2017  CD  GLU A1279      12.372 319.424   1.282  1.00103.14           C  
ATOM   2018  OE1 GLU A1279      12.305 318.478   0.465  1.00104.64           O  
ATOM   2019  OE2 GLU A1279      13.377 319.683   1.977  1.00 97.47           O1-
ATOM   2020  N   LEU A1280       7.697 320.166   2.899  1.00 82.73           N  
ATOM   2021  CA  LEU A1280       7.264 320.118   4.297  1.00 78.51           C  
ATOM   2022  C   LEU A1280       8.457 320.072   5.271  1.00 74.34           C  
ATOM   2023  O   LEU A1280       9.542 319.625   4.898  1.00 71.48           O  
ATOM   2024  CB  LEU A1280       6.353 318.884   4.508  1.00  0.00           C  
ATOM   2025  CG  LEU A1280       4.944 318.994   3.873  1.00  0.00           C  
ATOM   2026  CD1 LEU A1280       4.957 318.929   2.330  1.00  0.00           C  
ATOM   2027  CD2 LEU A1280       3.984 317.942   4.473  1.00  0.00           C  
ATOM   2028  N   PHE A1281       8.218 320.513   6.518  1.00 72.62           N  
ATOM   2029  CA  PHE A1281       9.203 320.560   7.603  1.00 74.20           C  
ATOM   2030  C   PHE A1281       9.726 319.175   8.023  1.00 82.75           C  
ATOM   2031  O   PHE A1281      10.888 319.090   8.408  1.00 78.42           O  
ATOM   2032  CB  PHE A1281       8.669 321.381   8.805  1.00  0.00           C  
ATOM   2033  CG  PHE A1281       7.659 320.754   9.766  1.00  0.00           C  
ATOM   2034  CD1 PHE A1281       7.705 321.100  11.135  1.00  0.00           C  
ATOM   2035  CD2 PHE A1281       6.562 319.991   9.307  1.00  0.00           C  
ATOM   2036  CE1 PHE A1281       6.730 320.641  12.011  1.00  0.00           C  
ATOM   2037  CE2 PHE A1281       5.596 319.541  10.197  1.00  0.00           C  
ATOM   2038  CZ  PHE A1281       5.683 319.857  11.545  1.00  0.00           C  
ATOM   2039  N   GLU A1282       8.900 318.121   7.896  1.00 89.78           N  
ATOM   2040  CA  GLU A1282       9.293 316.727   8.116  1.00 97.32           C  
ATOM   2041  C   GLU A1282      10.254 316.200   7.038  1.00 92.15           C  
ATOM   2042  O   GLU A1282      11.167 315.447   7.374  1.00 86.69           O  
ATOM   2043  CB  GLU A1282       8.042 315.835   8.213  1.00  0.00           C  
ATOM   2044  CG  GLU A1282       7.173 316.148   9.451  1.00  0.00           C  
ATOM   2045  CD  GLU A1282       5.926 315.266   9.628  1.00  0.00           C  
ATOM   2046  OE1 GLU A1282       5.325 315.377  10.719  1.00  0.00           O  
ATOM   2047  OE2 GLU A1282       5.580 314.503   8.698  1.00  0.00           O1-
ATOM   2048  N   GLU A1283      10.052 316.629   5.780  1.00 91.65           N  
ATOM   2049  CA  GLU A1283      10.915 316.298   4.646  1.00 92.28           C  
ATOM   2050  C   GLU A1283      12.238 317.081   4.642  1.00 88.30           C  
ATOM   2051  O   GLU A1283      13.243 316.548   4.171  1.00 92.61           O  
ATOM   2052  CB  GLU A1283      10.141 316.454   3.325  1.00 96.99           C  
ATOM   2053  CG  GLU A1283       8.968 315.452   3.224  1.00103.41           C  
ATOM   2054  CD  GLU A1283       8.236 315.419   1.874  1.00109.54           C  
ATOM   2055  OE1 GLU A1283       8.401 316.361   1.068  1.00115.84           O  
ATOM   2056  OE2 GLU A1283       7.509 314.422   1.667  1.00108.00           O1-
ATOM   2057  N   LYS A1284      12.225 318.298   5.210  1.00 84.36           N  
ATOM   2058  CA  LYS A1284      13.407 319.132   5.413  1.00 81.56           C  
ATOM   2059  C   LYS A1284      14.256 318.671   6.610  1.00 75.19           C  
ATOM   2060  O   LYS A1284      15.481 318.746   6.527  1.00 68.92           O  
ATOM   2061  CB  LYS A1284      12.967 320.602   5.517  1.00 87.16           C  
ATOM   2062  CG  LYS A1284      14.144 321.590   5.602  1.00 88.53           C  
ATOM   2063  CD  LYS A1284      13.752 323.056   5.389  1.00 87.86           C  
ATOM   2064  CE  LYS A1284      13.182 323.334   3.987  1.00 93.63           C  
ATOM   2065  NZ  LYS A1284      13.161 324.774   3.692  1.00 96.60           N1+
ATOM   2066  N   LYS A1285      13.607 318.148   7.666  1.00 71.52           N  
ATOM   2067  CA  LYS A1285      14.254 317.439   8.774  1.00 74.38           C  
ATOM   2068  C   LYS A1285      14.966 316.164   8.294  1.00 78.29           C  
ATOM   2069  O   LYS A1285      16.115 315.959   8.668  1.00 78.94           O  
ATOM   2070  CB  LYS A1285      13.226 317.127   9.882  1.00  0.00           C  
ATOM   2071  CG  LYS A1285      12.871 318.350  10.743  1.00  0.00           C  
ATOM   2072  CD  LYS A1285      11.619 318.139  11.605  1.00  0.00           C  
ATOM   2073  CE  LYS A1285      11.226 319.408  12.378  1.00  0.00           C  
ATOM   2074  NZ  LYS A1285      10.023 319.194  13.201  1.00  0.00           N1+
ATOM   2075  N   LYS A1286      14.301 315.382   7.425  1.00 82.66           N  
ATOM   2076  CA  LYS A1286      14.841 314.224   6.702  1.00 83.69           C  
ATOM   2077  C   LYS A1286      16.100 314.545   5.870  1.00 80.96           C  
ATOM   2078  O   LYS A1286      17.058 313.773   5.908  1.00 74.95           O  
ATOM   2079  CB  LYS A1286      13.684 313.575   5.888  1.00  0.00           C  
ATOM   2080  CG  LYS A1286      13.976 313.058   4.460  1.00  0.00           C  
ATOM   2081  CD  LYS A1286      12.700 312.596   3.735  1.00  0.00           C  
ATOM   2082  CE  LYS A1286      12.890 312.462   2.215  1.00  0.00           C  
ATOM   2083  NZ  LYS A1286      11.614 312.186   1.529  1.00  0.00           N1+
ATOM   2084  N   ARG A1287      16.064 315.673   5.138  1.00 79.83           N  
ATOM   2085  CA  ARG A1287      17.144 316.137   4.271  1.00 78.59           C  
ATOM   2086  C   ARG A1287      18.386 316.563   5.072  1.00 76.36           C  
ATOM   2087  O   ARG A1287      19.483 316.078   4.794  1.00 77.53           O  
ATOM   2088  CB  ARG A1287      16.612 317.266   3.362  1.00 81.95           C  
ATOM   2089  CG  ARG A1287      17.609 317.758   2.291  1.00 88.32           C  
ATOM   2090  CD  ARG A1287      17.103 318.956   1.470  1.00 89.18           C  
ATOM   2091  NE  ARG A1287      15.994 318.618   0.564  1.00 90.96           N  
ATOM   2092  CZ  ARG A1287      16.057 318.173  -0.704  1.00 87.73           C  
ATOM   2093  NH1 ARG A1287      17.222 317.975  -1.335  1.00 89.09           N1+
ATOM   2094  NH2 ARG A1287      14.914 317.924  -1.353  1.00 82.66           N1+
ATOM   2095  N   ILE A1288      18.167 317.449   6.055  1.00 73.75           N  
ATOM   2096  CA  ILE A1288      19.205 318.063   6.878  1.00 73.95           C  
ATOM   2097  C   ILE A1288      19.836 317.086   7.900  1.00 71.02           C  
ATOM   2098  O   ILE A1288      21.027 317.215   8.178  1.00 61.27           O  
ATOM   2099  CB  ILE A1288      18.667 319.360   7.561  1.00 75.39           C  
ATOM   2100  CG1 ILE A1288      18.363 320.432   6.482  1.00 74.64           C  
ATOM   2101  CG2 ILE A1288      19.605 319.951   8.630  1.00 79.13           C  
ATOM   2102  CD1 ILE A1288      17.634 321.681   6.998  1.00 76.41           C  
ATOM   2103  N   ARG A1289      19.068 316.094   8.389  1.00 73.62           N  
ATOM   2104  CA  ARG A1289      19.551 315.052   9.303  1.00 81.77           C  
ATOM   2105  C   ARG A1289      20.443 314.003   8.614  1.00 87.33           C  
ATOM   2106  O   ARG A1289      21.378 313.515   9.244  1.00 80.80           O  
ATOM   2107  CB  ARG A1289      18.350 314.391  10.011  1.00 79.75           C  
ATOM   2108  CG  ARG A1289      18.704 313.520  11.228  1.00 76.90           C  
ATOM   2109  CD  ARG A1289      17.452 312.999  11.955  1.00 73.08           C  
ATOM   2110  NE  ARG A1289      17.782 312.444  13.280  1.00 72.17           N  
ATOM   2111  CZ  ARG A1289      17.025 312.447  14.395  1.00 77.03           C  
ATOM   2112  NH1 ARG A1289      15.776 312.937  14.416  1.00 75.62           N1+
ATOM   2113  NH2 ARG A1289      17.538 311.951  15.527  1.00 74.36           N1+
ATOM   2114  N   LYS A1290      20.149 313.671   7.343  1.00 91.08           N  
ATOM   2115  CA  LYS A1290      20.894 312.667   6.580  1.00 89.84           C  
ATOM   2116  C   LYS A1290      22.290 313.144   6.121  1.00 76.00           C  
ATOM   2117  O   LYS A1290      23.183 312.305   6.000  1.00 68.84           O  
ATOM   2118  CB  LYS A1290      20.004 312.123   5.439  1.00  0.00           C  
ATOM   2119  CG  LYS A1290      20.683 311.068   4.541  1.00  0.00           C  
ATOM   2120  CD  LYS A1290      19.698 310.252   3.689  1.00  0.00           C  
ATOM   2121  CE  LYS A1290      20.421 309.385   2.644  1.00  0.00           C  
ATOM   2122  NZ  LYS A1290      19.483 308.558   1.861  1.00  0.00           N1+
ATOM   2123  N   VAL A1291      22.470 314.461   5.910  1.00 73.15           N  
ATOM   2124  CA  VAL A1291      23.772 315.068   5.602  1.00 68.79           C  
ATOM   2125  C   VAL A1291      24.590 315.416   6.864  1.00 67.71           C  
ATOM   2126  O   VAL A1291      25.819 315.432   6.787  1.00 72.17           O  
ATOM   2127  CB  VAL A1291      23.609 316.330   4.708  1.00  0.00           C  
ATOM   2128  CG1 VAL A1291      22.818 317.480   5.356  1.00  0.00           C  
ATOM   2129  CG2 VAL A1291      24.933 316.864   4.131  1.00  0.00           C  
ATOM   2130  N   SER A1292      23.909 315.650   8.001  1.00 70.92           N  
ATOM   2131  CA  SER A1292      24.517 315.914   9.305  1.00 72.55           C  
ATOM   2132  C   SER A1292      25.297 314.680   9.819  1.00 65.25           C  
ATOM   2133  O   SER A1292      24.693 313.610   9.915  1.00 58.17           O  
ATOM   2134  CB  SER A1292      23.387 316.266  10.291  1.00 77.49           C  
ATOM   2135  OG  SER A1292      23.899 316.533  11.580  1.00 72.86           O  
ATOM   2136  N   PRO A1293      26.591 314.843  10.193  1.00 67.61           N  
ATOM   2137  CA  PRO A1293      27.322 313.820  10.975  1.00 75.06           C  
ATOM   2138  C   PRO A1293      26.670 313.472  12.327  1.00 77.43           C  
ATOM   2139  O   PRO A1293      26.711 312.316  12.746  1.00 83.73           O  
ATOM   2140  CB  PRO A1293      28.709 314.446  11.205  1.00 75.71           C  
ATOM   2141  CG  PRO A1293      28.849 315.503  10.131  1.00 73.87           C  
ATOM   2142  CD  PRO A1293      27.429 316.020   9.958  1.00 68.70           C  
ATOM   2143  N   TYR A1294      26.080 314.497  12.959  1.00 74.73           N  
ATOM   2144  CA  TYR A1294      25.424 314.446  14.259  1.00 68.03           C  
ATOM   2145  C   TYR A1294      23.993 313.877  14.205  1.00 66.45           C  
ATOM   2146  O   TYR A1294      23.445 313.556  15.259  1.00 58.82           O  
ATOM   2147  CB  TYR A1294      25.374 315.874  14.827  1.00 63.41           C  
ATOM   2148  CG  TYR A1294      26.687 316.642  14.848  1.00 59.25           C  
ATOM   2149  CD1 TYR A1294      26.994 317.549  13.810  1.00 59.92           C  
ATOM   2150  CD2 TYR A1294      27.587 316.485  15.922  1.00 56.47           C  
ATOM   2151  CE1 TYR A1294      28.174 318.316  13.864  1.00 60.41           C  
ATOM   2152  CE2 TYR A1294      28.757 317.266  15.987  1.00 57.23           C  
ATOM   2153  CZ  TYR A1294      29.047 318.188  14.962  1.00 60.00           C  
ATOM   2154  OH  TYR A1294      30.171 318.957  15.034  1.00 55.47           O  
ATOM   2155  N   GLY A1295      23.405 313.774  13.000  1.00 70.51           N  
ATOM   2156  CA  GLY A1295      22.026 313.340  12.777  1.00 71.67           C  
ATOM   2157  C   GLY A1295      21.801 311.846  13.050  1.00 73.98           C  
ATOM   2158  O   GLY A1295      20.649 311.421  13.136  1.00 75.38           O  
ATOM   2159  N   LYS A1296      22.878 311.059  13.210  1.00 76.75           N  
ATOM   2160  CA  LYS A1296      22.842 309.640  13.564  1.00 76.54           C  
ATOM   2161  C   LYS A1296      22.398 309.385  15.017  1.00 76.07           C  
ATOM   2162  O   LYS A1296      21.795 308.344  15.275  1.00 82.91           O  
ATOM   2163  CB  LYS A1296      24.234 309.027  13.318  1.00  0.00           C  
ATOM   2164  CG  LYS A1296      24.675 309.074  11.845  1.00  0.00           C  
ATOM   2165  CD  LYS A1296      26.045 308.418  11.627  1.00  0.00           C  
ATOM   2166  CE  LYS A1296      26.494 308.475  10.159  1.00  0.00           C  
ATOM   2167  NZ  LYS A1296      27.805 307.832   9.966  1.00  0.00           N1+
ATOM   2168  N   LEU A1297      22.696 310.326  15.932  1.00 75.27           N  
ATOM   2169  CA  LEU A1297      22.360 310.223  17.352  1.00 77.76           C  
ATOM   2170  C   LEU A1297      20.882 310.574  17.602  1.00 76.82           C  
ATOM   2171  O   LEU A1297      20.336 311.433  16.907  1.00 74.86           O  
ATOM   2172  CB  LEU A1297      23.273 311.146  18.189  1.00 78.55           C  
ATOM   2173  CG  LEU A1297      24.790 310.837  18.125  1.00 74.84           C  
ATOM   2174  CD1 LEU A1297      25.504 311.535  16.954  1.00 73.84           C  
ATOM   2175  CD2 LEU A1297      25.487 311.205  19.447  1.00 74.45           C  
ATOM   2176  N   LYS A1298      20.278 309.928  18.618  1.00 80.09           N  
ATOM   2177  CA  LYS A1298      18.883 310.143  19.032  1.00 82.74           C  
ATOM   2178  C   LYS A1298      18.623 311.550  19.604  1.00 77.18           C  
ATOM   2179  O   LYS A1298      17.504 312.046  19.487  1.00 74.01           O  
ATOM   2180  CB  LYS A1298      18.447 309.040  20.031  1.00  0.00           C  
ATOM   2181  CG  LYS A1298      18.955 309.185  21.485  1.00  0.00           C  
ATOM   2182  CD  LYS A1298      18.376 308.126  22.435  1.00  0.00           C  
ATOM   2183  CE  LYS A1298      18.713 308.421  23.908  1.00  0.00           C  
ATOM   2184  NZ  LYS A1298      18.113 307.431  24.820  1.00  0.00           N1+
ATOM   2185  N   THR A1299      19.659 312.145  20.219  1.00 73.66           N  
ATOM   2186  CA  THR A1299      19.628 313.446  20.883  1.00 69.37           C  
ATOM   2187  C   THR A1299      19.428 314.639  19.920  1.00 72.20           C  
ATOM   2188  O   THR A1299      19.006 315.700  20.376  1.00 77.91           O  
ATOM   2189  CB  THR A1299      20.931 313.646  21.712  1.00  0.00           C  
ATOM   2190  CG2 THR A1299      22.231 313.689  20.888  1.00  0.00           C  
ATOM   2191  OG1 THR A1299      20.889 314.834  22.469  1.00  0.00           O  
ATOM   2192  N   TRP A1300      19.728 314.439  18.623  1.00 72.87           N  
ATOM   2193  CA  TRP A1300      19.666 315.453  17.573  1.00 68.42           C  
ATOM   2194  C   TRP A1300      18.243 315.992  17.336  1.00 71.13           C  
ATOM   2195  O   TRP A1300      17.278 315.228  17.363  1.00 69.44           O  
ATOM   2196  CB  TRP A1300      20.267 314.867  16.282  1.00 65.68           C  
ATOM   2197  CG  TRP A1300      20.475 315.823  15.140  1.00 64.54           C  
ATOM   2198  CD1 TRP A1300      21.624 316.492  14.892  1.00 64.80           C  
ATOM   2199  CD2 TRP A1300      19.529 316.268  14.117  1.00 58.70           C  
ATOM   2200  CE2 TRP A1300      20.209 317.161  13.235  1.00 56.13           C  
ATOM   2201  CE3 TRP A1300      18.166 316.008  13.834  1.00 55.45           C  
ATOM   2202  NE1 TRP A1300      21.481 317.258  13.755  1.00 58.76           N  
ATOM   2203  CZ2 TRP A1300      19.584 317.738  12.119  1.00 53.55           C  
ATOM   2204  CZ3 TRP A1300      17.519 316.605  12.733  1.00 52.27           C  
ATOM   2205  CH2 TRP A1300      18.230 317.457  11.866  1.00 50.32           C  
ATOM   2206  N   ASP A1301      18.176 317.301  17.062  1.00 72.88           N  
ATOM   2207  CA  ASP A1301      16.965 318.068  16.793  1.00 74.15           C  
ATOM   2208  C   ASP A1301      17.300 319.199  15.795  1.00 67.89           C  
ATOM   2209  O   ASP A1301      18.450 319.638  15.734  1.00 62.62           O  
ATOM   2210  CB  ASP A1301      16.311 318.522  18.130  1.00  0.00           C  
ATOM   2211  CG  ASP A1301      15.252 319.629  18.038  1.00  0.00           C  
ATOM   2212  OD1 ASP A1301      14.100 319.302  17.673  1.00  0.00           O  
ATOM   2213  OD2 ASP A1301      15.654 320.806  18.161  1.00  0.00           O1-
ATOM   2214  N   LEU A1302      16.279 319.654  15.048  1.00 62.97           N  
ATOM   2215  CA  LEU A1302      16.345 320.818  14.167  1.00 61.52           C  
ATOM   2216  C   LEU A1302      15.360 321.890  14.653  1.00 62.69           C  
ATOM   2217  O   LEU A1302      14.169 321.610  14.803  1.00 65.54           O  
ATOM   2218  CB  LEU A1302      16.025 320.383  12.719  1.00 62.67           C  
ATOM   2219  CG  LEU A1302      16.175 321.488  11.646  1.00 62.31           C  
ATOM   2220  CD1 LEU A1302      17.615 322.027  11.539  1.00 65.08           C  
ATOM   2221  CD2 LEU A1302      15.664 321.001  10.282  1.00 59.20           C  
ATOM   2222  N   LYS A1303      15.884 323.111  14.823  1.00 64.07           N  
ATOM   2223  CA  LYS A1303      15.136 324.334  15.102  1.00 61.75           C  
ATOM   2224  C   LYS A1303      15.072 325.221  13.851  1.00 61.24           C  
ATOM   2225  O   LYS A1303      15.759 324.954  12.864  1.00 65.28           O  
ATOM   2226  CB  LYS A1303      15.842 325.094  16.243  1.00  0.00           C  
ATOM   2227  CG  LYS A1303      15.834 324.370  17.599  1.00  0.00           C  
ATOM   2228  CD  LYS A1303      14.445 323.972  18.132  1.00  0.00           C  
ATOM   2229  CE  LYS A1303      13.380 325.085  18.117  1.00  0.00           C  
ATOM   2230  NZ  LYS A1303      12.128 324.634  18.749  1.00  0.00           N1+
ATOM   2231  N   CYS A1304      14.255 326.283  13.934  1.00 60.01           N  
ATOM   2232  CA  CYS A1304      14.136 327.302  12.899  1.00 54.97           C  
ATOM   2233  C   CYS A1304      13.747 328.636  13.551  1.00 56.37           C  
ATOM   2234  O   CYS A1304      12.750 328.696  14.274  1.00 60.86           O  
ATOM   2235  CB  CYS A1304      13.180 326.873  11.768  1.00  0.00           C  
ATOM   2236  SG  CYS A1304      13.150 328.098  10.431  1.00  0.00           S  
ATOM   2237  N   VAL A1305      14.556 329.670  13.274  1.00 59.87           N  
ATOM   2238  CA  VAL A1305      14.428 331.017  13.818  1.00 60.77           C  
ATOM   2239  C   VAL A1305      14.563 332.065  12.699  1.00 57.29           C  
ATOM   2240  O   VAL A1305      15.223 331.823  11.690  1.00 60.64           O  
ATOM   2241  CB  VAL A1305      15.519 331.302  14.894  1.00 65.32           C  
ATOM   2242  CG1 VAL A1305      15.354 330.386  16.119  1.00 68.07           C  
ATOM   2243  CG2 VAL A1305      16.974 331.264  14.375  1.00 65.17           C  
ATOM   2244  N   ILE A1306      13.920 333.213  12.907  1.00 54.62           N  
ATOM   2245  CA  ILE A1306      13.983 334.378  12.042  1.00 51.48           C  
ATOM   2246  C   ILE A1306      14.680 335.472  12.863  1.00 48.04           C  
ATOM   2247  O   ILE A1306      14.112 335.938  13.852  1.00 49.39           O  
ATOM   2248  CB  ILE A1306      12.561 334.870  11.645  1.00 49.74           C  
ATOM   2249  CG1 ILE A1306      11.758 333.763  10.920  1.00 48.06           C  
ATOM   2250  CG2 ILE A1306      12.585 336.172  10.807  1.00 48.77           C  
ATOM   2251  CD1 ILE A1306      10.247 334.023  10.914  1.00 48.61           C  
ATOM   2252  N   ILE A1307      15.908 335.819  12.478  1.00 46.15           N  
ATOM   2253  CA  ILE A1307      16.733 336.815  13.159  1.00 45.74           C  
ATOM   2254  C   ILE A1307      16.547 338.192  12.493  1.00 48.26           C  
ATOM   2255  O   ILE A1307      16.401 338.274  11.272  1.00 55.06           O  
ATOM   2256  CB  ILE A1307      18.232 336.404  13.118  1.00  0.00           C  
ATOM   2257  CG1 ILE A1307      18.474 335.056  13.842  1.00  0.00           C  
ATOM   2258  CG2 ILE A1307      19.201 337.474  13.672  1.00  0.00           C  
ATOM   2259  CD1 ILE A1307      19.629 334.244  13.243  1.00  0.00           C  
ATOM   2260  N   LYS A1308      16.541 339.250  13.318  1.00 47.92           N  
ATOM   2261  CA  LYS A1308      16.360 340.639  12.910  1.00 51.32           C  
ATOM   2262  C   LYS A1308      17.510 341.468  13.517  1.00 48.75           C  
ATOM   2263  O   LYS A1308      17.688 341.455  14.736  1.00 49.69           O  
ATOM   2264  CB  LYS A1308      14.984 341.152  13.408  1.00 54.16           C  
ATOM   2265  CG  LYS A1308      13.802 340.195  13.127  1.00 56.94           C  
ATOM   2266  CD  LYS A1308      12.430 340.794  13.479  1.00 60.72           C  
ATOM   2267  CE  LYS A1308      11.718 341.471  12.297  1.00 67.98           C  
ATOM   2268  NZ  LYS A1308      10.552 342.275  12.734  1.00 77.65           N1+
ATOM   2269  N   GLY A1309      18.263 342.180  12.668  1.00 50.62           N  
ATOM   2270  CA  GLY A1309      19.432 342.975  13.051  1.00 54.62           C  
ATOM   2271  C   GLY A1309      19.182 344.486  12.926  1.00 56.92           C  
ATOM   2272  O   GLY A1309      20.128 345.248  13.131  1.00 60.15           O  
ATOM   2273  N   GLY A1310      17.962 344.923  12.563  1.00 58.80           N  
ATOM   2274  CA  GLY A1310      17.651 346.331  12.300  1.00 57.14           C  
ATOM   2275  C   GLY A1310      16.321 346.794  12.901  1.00 53.74           C  
ATOM   2276  O   GLY A1310      16.092 348.002  12.954  1.00 51.91           O  
ATOM   2277  N   ASP A1311      15.456 345.861  13.338  1.00 56.19           N  
ATOM   2278  CA  ASP A1311      14.051 346.091  13.701  1.00 58.74           C  
ATOM   2279  C   ASP A1311      13.820 345.737  15.177  1.00 60.67           C  
ATOM   2280  O   ASP A1311      14.323 344.713  15.639  1.00 65.53           O  
ATOM   2281  CB  ASP A1311      13.059 345.236  12.861  1.00 62.23           C  
ATOM   2282  CG  ASP A1311      13.082 345.404  11.333  1.00 61.36           C  
ATOM   2283  OD1 ASP A1311      13.505 346.473  10.841  1.00 58.05           O  
ATOM   2284  OD2 ASP A1311      12.512 344.510  10.671  1.00 61.67           O1-
ATOM   2285  N   ASP A1312      13.030 346.574  15.864  1.00 59.15           N  
ATOM   2286  CA  ASP A1312      12.559 346.384  17.235  1.00 54.11           C  
ATOM   2287  C   ASP A1312      11.503 345.259  17.308  1.00 53.28           C  
ATOM   2288  O   ASP A1312      10.722 345.102  16.367  1.00 54.66           O  
ATOM   2289  CB  ASP A1312      11.978 347.727  17.746  1.00 51.55           C  
ATOM   2290  CG  ASP A1312      11.620 347.815  19.237  1.00 50.76           C  
ATOM   2291  OD1 ASP A1312      12.197 347.053  20.043  1.00 52.11           O  
ATOM   2292  OD2 ASP A1312      10.873 348.758  19.572  1.00 46.51           O1-
ATOM   2293  N   LEU A1313      11.467 344.542  18.440  1.00 53.10           N  
ATOM   2294  CA  LEU A1313      10.518 343.461  18.718  1.00 55.48           C  
ATOM   2295  C   LEU A1313       9.832 343.612  20.092  1.00 53.65           C  
ATOM   2296  O   LEU A1313       9.142 342.688  20.514  1.00 49.32           O  
ATOM   2297  CB  LEU A1313      11.211 342.082  18.545  1.00 57.95           C  
ATOM   2298  CG  LEU A1313      11.555 341.719  17.082  1.00 60.27           C  
ATOM   2299  CD1 LEU A1313      12.355 340.404  17.002  1.00 63.06           C  
ATOM   2300  CD2 LEU A1313      10.297 341.666  16.194  1.00 63.21           C  
ATOM   2301  N   ARG A1314       9.952 344.769  20.764  1.00 54.55           N  
ATOM   2302  CA  ARG A1314       9.271 345.044  22.042  1.00 50.57           C  
ATOM   2303  C   ARG A1314       7.729 345.044  21.938  1.00 49.62           C  
ATOM   2304  O   ARG A1314       7.088 344.614  22.898  1.00 47.65           O  
ATOM   2305  CB  ARG A1314       9.780 346.365  22.659  1.00 53.00           C  
ATOM   2306  CG  ARG A1314      11.168 346.252  23.325  1.00 55.03           C  
ATOM   2307  CD  ARG A1314      11.699 347.586  23.891  1.00 55.53           C  
ATOM   2308  NE  ARG A1314      12.172 348.496  22.835  1.00 52.87           N  
ATOM   2309  CZ  ARG A1314      12.502 349.796  22.937  1.00 46.16           C  
ATOM   2310  NH1 ARG A1314      12.468 350.456  24.104  1.00 44.48           N1+
ATOM   2311  NH2 ARG A1314      12.874 350.451  21.831  1.00 44.52           N1+
ATOM   2312  N   GLN A1315       7.154 345.465  20.792  1.00 52.06           N  
ATOM   2313  CA  GLN A1315       5.716 345.310  20.517  1.00 54.27           C  
ATOM   2314  C   GLN A1315       5.310 343.850  20.273  1.00 52.08           C  
ATOM   2315  O   GLN A1315       4.228 343.454  20.697  1.00 54.61           O  
ATOM   2316  CB  GLN A1315       5.253 346.184  19.330  1.00 55.89           C  
ATOM   2317  CG  GLN A1315       5.242 347.686  19.666  1.00 58.72           C  
ATOM   2318  CD  GLN A1315       4.468 348.592  18.697  1.00 65.48           C  
ATOM   2319  NE2 GLN A1315       3.469 348.074  17.980  1.00 70.03           N  
ATOM   2320  OE1 GLN A1315       4.748 349.786  18.624  1.00 66.73           O  
ATOM   2321  N   GLU A1316       6.195 343.080  19.629  1.00 48.33           N  
ATOM   2322  CA  GLU A1316       5.994 341.672  19.291  1.00 47.83           C  
ATOM   2323  C   GLU A1316       6.001 340.818  20.571  1.00 46.25           C  
ATOM   2324  O   GLU A1316       5.127 339.975  20.757  1.00 46.60           O  
ATOM   2325  CB  GLU A1316       7.132 341.252  18.330  1.00 51.72           C  
ATOM   2326  CG  GLU A1316       6.754 340.165  17.301  1.00 57.19           C  
ATOM   2327  CD  GLU A1316       6.106 340.686  16.010  1.00 59.75           C  
ATOM   2328  OE1 GLU A1316       5.644 341.848  15.984  1.00 56.86           O  
ATOM   2329  OE2 GLU A1316       6.086 339.896  15.044  1.00 63.09           O1-
ATOM   2330  N   LEU A1317       6.966 341.105  21.456  1.00 44.93           N  
ATOM   2331  CA  LEU A1317       7.159 340.481  22.767  1.00 41.10           C  
ATOM   2332  C   LEU A1317       5.909 340.605  23.650  1.00 39.85           C  
ATOM   2333  O   LEU A1317       5.447 339.596  24.181  1.00 40.86           O  
ATOM   2334  CB  LEU A1317       8.411 341.109  23.430  1.00 38.06           C  
ATOM   2335  CG  LEU A1317       8.818 340.548  24.814  1.00 36.94           C  
ATOM   2336  CD1 LEU A1317       9.233 339.067  24.738  1.00 35.75           C  
ATOM   2337  CD2 LEU A1317       9.921 341.414  25.460  1.00 37.86           C  
ATOM   2338  N   LEU A1318       5.375 341.835  23.750  1.00 41.23           N  
ATOM   2339  CA  LEU A1318       4.148 342.148  24.477  1.00 41.43           C  
ATOM   2340  C   LEU A1318       2.897 341.528  23.834  1.00 42.97           C  
ATOM   2341  O   LEU A1318       2.038 341.037  24.562  1.00 44.94           O  
ATOM   2342  CB  LEU A1318       4.030 343.682  24.632  1.00 40.81           C  
ATOM   2343  CG  LEU A1318       2.752 344.178  25.348  1.00 41.39           C  
ATOM   2344  CD1 LEU A1318       2.601 343.561  26.756  1.00 41.99           C  
ATOM   2345  CD2 LEU A1318       2.689 345.718  25.359  1.00 43.73           C  
ATOM   2346  N   ALA A1319       2.816 341.540  22.494  1.00 41.48           N  
ATOM   2347  CA  ALA A1319       1.708 340.949  21.746  1.00 41.02           C  
ATOM   2348  C   ALA A1319       1.620 339.426  21.901  1.00 40.26           C  
ATOM   2349  O   ALA A1319       0.513 338.912  22.044  1.00 37.32           O  
ATOM   2350  CB  ALA A1319       1.824 341.320  20.272  1.00 40.89           C  
ATOM   2351  N   SER A1320       2.777 338.744  21.928  1.00 40.45           N  
ATOM   2352  CA  SER A1320       2.867 337.311  22.198  1.00 40.40           C  
ATOM   2353  C   SER A1320       2.466 336.938  23.634  1.00 40.29           C  
ATOM   2354  O   SER A1320       1.862 335.883  23.797  1.00 38.21           O  
ATOM   2355  CB  SER A1320       4.262 336.774  21.826  1.00  0.00           C  
ATOM   2356  OG  SER A1320       4.302 336.486  20.443  1.00  0.00           O  
ATOM   2357  N   GLN A1321       2.729 337.812  24.626  1.00 40.95           N  
ATOM   2358  CA  GLN A1321       2.225 337.668  25.999  1.00 41.03           C  
ATOM   2359  C   GLN A1321       0.694 337.787  26.105  1.00 43.86           C  
ATOM   2360  O   GLN A1321       0.093 337.038  26.872  1.00 45.91           O  
ATOM   2361  CB  GLN A1321       2.897 338.684  26.945  1.00 40.98           C  
ATOM   2362  CG  GLN A1321       4.367 338.374  27.273  1.00 41.80           C  
ATOM   2363  CD  GLN A1321       4.973 339.446  28.182  1.00 39.63           C  
ATOM   2364  NE2 GLN A1321       5.589 339.027  29.287  1.00 41.09           N  
ATOM   2365  OE1 GLN A1321       4.887 340.640  27.902  1.00 40.13           O  
ATOM   2366  N   LEU A1322       0.101 338.706  25.323  1.00 43.94           N  
ATOM   2367  CA  LEU A1322      -1.343 338.953  25.229  1.00 41.66           C  
ATOM   2368  C   LEU A1322      -2.088 337.768  24.594  1.00 42.17           C  
ATOM   2369  O   LEU A1322      -3.127 337.362  25.115  1.00 43.24           O  
ATOM   2370  CB  LEU A1322      -1.590 340.248  24.413  1.00  0.00           C  
ATOM   2371  CG  LEU A1322      -1.797 341.537  25.232  1.00  0.00           C  
ATOM   2372  CD1 LEU A1322      -3.145 341.538  25.967  1.00  0.00           C  
ATOM   2373  CD2 LEU A1322      -0.624 341.899  26.156  1.00  0.00           C  
ATOM   2374  N   ILE A1323      -1.529 337.231  23.496  1.00 42.70           N  
ATOM   2375  CA  ILE A1323      -2.044 336.068  22.772  1.00 44.86           C  
ATOM   2376  C   ILE A1323      -1.897 334.770  23.596  1.00 43.42           C  
ATOM   2377  O   ILE A1323      -2.798 333.935  23.543  1.00 40.80           O  
ATOM   2378  CB  ILE A1323      -1.326 335.897  21.398  1.00  0.00           C  
ATOM   2379  CG1 ILE A1323      -1.584 337.104  20.469  1.00  0.00           C  
ATOM   2380  CG2 ILE A1323      -1.691 334.612  20.624  1.00  0.00           C  
ATOM   2381  CD1 ILE A1323      -0.495 337.301  19.408  1.00  0.00           C  
ATOM   2382  N   LYS A1324      -0.800 334.648  24.368  1.00 43.45           N  
ATOM   2383  CA  LYS A1324      -0.537 333.537  25.286  1.00 44.47           C  
ATOM   2384  C   LYS A1324      -1.490 333.551  26.498  1.00 42.16           C  
ATOM   2385  O   LYS A1324      -1.928 332.480  26.911  1.00 42.36           O  
ATOM   2386  CB  LYS A1324       0.948 333.568  25.714  1.00 49.72           C  
ATOM   2387  CG  LYS A1324       1.501 332.294  26.377  1.00 61.87           C  
ATOM   2388  CD  LYS A1324       1.734 331.153  25.363  1.00 73.98           C  
ATOM   2389  CE  LYS A1324       2.508 329.945  25.923  1.00 81.60           C  
ATOM   2390  NZ  LYS A1324       3.932 330.243  26.174  1.00 89.76           N1+
ATOM   2391  N   GLN A1325      -1.835 334.751  27.008  1.00 41.88           N  
ATOM   2392  CA  GLN A1325      -2.843 334.950  28.054  1.00 43.10           C  
ATOM   2393  C   GLN A1325      -4.254 334.568  27.594  1.00 44.32           C  
ATOM   2394  O   GLN A1325      -4.924 333.807  28.286  1.00 43.31           O  
ATOM   2395  CB  GLN A1325      -2.826 336.407  28.584  1.00 44.82           C  
ATOM   2396  CG  GLN A1325      -2.259 336.569  30.006  1.00 47.00           C  
ATOM   2397  CD  GLN A1325      -2.977 335.753  31.089  1.00 49.64           C  
ATOM   2398  NE2 GLN A1325      -4.310 335.789  31.110  1.00 54.88           N  
ATOM   2399  OE1 GLN A1325      -2.329 335.101  31.904  1.00 57.21           O  
ATOM   2400  N   PHE A1326      -4.666 335.077  26.421  1.00 42.88           N  
ATOM   2401  CA  PHE A1326      -5.951 334.763  25.795  1.00 43.23           C  
ATOM   2402  C   PHE A1326      -6.080 333.265  25.438  1.00 43.69           C  
ATOM   2403  O   PHE A1326      -7.190 332.736  25.477  1.00 43.32           O  
ATOM   2404  CB  PHE A1326      -6.143 335.694  24.578  1.00  0.00           C  
ATOM   2405  CG  PHE A1326      -7.512 335.659  23.919  1.00  0.00           C  
ATOM   2406  CD1 PHE A1326      -8.557 336.481  24.395  1.00  0.00           C  
ATOM   2407  CD2 PHE A1326      -7.800 334.703  22.926  1.00  0.00           C  
ATOM   2408  CE1 PHE A1326      -9.821 336.395  23.826  1.00  0.00           C  
ATOM   2409  CE2 PHE A1326      -9.066 334.637  22.361  1.00  0.00           C  
ATOM   2410  CZ  PHE A1326     -10.072 335.482  22.809  1.00  0.00           C  
ATOM   2411  N   LYS A1327      -4.938 332.607  25.164  1.00 43.26           N  
ATOM   2412  CA  LYS A1327      -4.825 331.170  24.942  1.00 45.46           C  
ATOM   2413  C   LYS A1327      -5.061 330.327  26.205  1.00 46.17           C  
ATOM   2414  O   LYS A1327      -5.811 329.359  26.103  1.00 49.48           O  
ATOM   2415  CB  LYS A1327      -3.518 330.848  24.189  1.00  0.00           C  
ATOM   2416  CG  LYS A1327      -3.272 329.350  23.939  1.00  0.00           C  
ATOM   2417  CD  LYS A1327      -2.223 329.094  22.850  1.00  0.00           C  
ATOM   2418  CE  LYS A1327      -2.071 327.595  22.546  1.00  0.00           C  
ATOM   2419  NZ  LYS A1327      -1.137 327.355  21.433  1.00  0.00           N1+
ATOM   2420  N   ILE A1328      -4.503 330.714  27.373  1.00 46.00           N  
ATOM   2421  CA  ILE A1328      -4.811 330.026  28.638  1.00 46.58           C  
ATOM   2422  C   ILE A1328      -6.266 330.253  29.100  1.00 44.98           C  
ATOM   2423  O   ILE A1328      -6.813 329.384  29.772  1.00 46.69           O  
ATOM   2424  CB  ILE A1328      -3.846 330.341  29.827  1.00  0.00           C  
ATOM   2425  CG1 ILE A1328      -3.982 331.722  30.520  1.00  0.00           C  
ATOM   2426  CG2 ILE A1328      -2.381 330.041  29.466  1.00  0.00           C  
ATOM   2427  CD1 ILE A1328      -3.349 331.783  31.919  1.00  0.00           C  
ATOM   2428  N   ILE A1329      -6.872 331.385  28.701  1.00 43.30           N  
ATOM   2429  CA  ILE A1329      -8.265 331.731  28.980  1.00 41.40           C  
ATOM   2430  C   ILE A1329      -9.262 330.902  28.135  1.00 44.59           C  
ATOM   2431  O   ILE A1329     -10.305 330.529  28.674  1.00 49.08           O  
ATOM   2432  CB  ILE A1329      -8.506 333.263  28.813  1.00 40.13           C  
ATOM   2433  CG1 ILE A1329      -7.745 334.055  29.902  1.00 39.85           C  
ATOM   2434  CG2 ILE A1329      -9.987 333.697  28.800  1.00 40.64           C  
ATOM   2435  CD1 ILE A1329      -7.504 335.532  29.553  1.00 38.95           C  
ATOM   2436  N   PHE A1330      -8.912 330.571  26.873  1.00 43.92           N  
ATOM   2437  CA  PHE A1330      -9.694 329.654  26.027  1.00 44.46           C  
ATOM   2438  C   PHE A1330      -9.412 328.164  26.278  1.00 45.99           C  
ATOM   2439  O   PHE A1330     -10.109 327.337  25.694  1.00 43.90           O  
ATOM   2440  CB  PHE A1330      -9.664 330.076  24.533  1.00  0.00           C  
ATOM   2441  CG  PHE A1330      -8.418 329.912  23.666  1.00  0.00           C  
ATOM   2442  CD1 PHE A1330      -7.776 328.665  23.485  1.00  0.00           C  
ATOM   2443  CD2 PHE A1330      -8.003 330.997  22.864  1.00  0.00           C  
ATOM   2444  CE1 PHE A1330      -6.727 328.540  22.586  1.00  0.00           C  
ATOM   2445  CE2 PHE A1330      -6.966 330.849  21.954  1.00  0.00           C  
ATOM   2446  CZ  PHE A1330      -6.322 329.627  21.824  1.00  0.00           C  
ATOM   2447  N   GLU A1331      -8.436 327.848  27.142  1.00 49.33           N  
ATOM   2448  CA  GLU A1331      -8.147 326.494  27.619  1.00 51.32           C  
ATOM   2449  C   GLU A1331      -8.737 326.246  29.020  1.00 54.27           C  
ATOM   2450  O   GLU A1331      -9.092 325.105  29.313  1.00 56.24           O  
ATOM   2451  CB  GLU A1331      -6.624 326.261  27.587  1.00 55.48           C  
ATOM   2452  CG  GLU A1331      -6.075 326.131  26.144  1.00 67.56           C  
ATOM   2453  CD  GLU A1331      -4.544 326.146  25.994  1.00 75.32           C  
ATOM   2454  OE1 GLU A1331      -3.828 326.288  27.011  1.00 86.67           O  
ATOM   2455  OE2 GLU A1331      -4.104 326.020  24.830  1.00 66.62           O1-
ATOM   2456  N   ASN A1332      -8.876 327.307  29.838  1.00 57.23           N  
ATOM   2457  CA  ASN A1332      -9.560 327.282  31.136  1.00 57.19           C  
ATOM   2458  C   ASN A1332     -11.088 327.193  30.955  1.00 53.43           C  
ATOM   2459  O   ASN A1332     -11.734 326.412  31.653  1.00 54.46           O  
ATOM   2460  CB  ASN A1332      -9.158 328.529  31.964  1.00  0.00           C  
ATOM   2461  CG  ASN A1332      -9.450 328.420  33.467  1.00  0.00           C  
ATOM   2462  ND2 ASN A1332      -9.652 329.561  34.128  1.00  0.00           N  
ATOM   2463  OD1 ASN A1332      -9.472 327.331  34.036  1.00  0.00           O  
ATOM   2464  N   ALA A1333     -11.619 327.943  29.974  1.00 53.30           N  
ATOM   2465  CA  ALA A1333     -12.953 327.739  29.411  1.00 53.75           C  
ATOM   2466  C   ALA A1333     -12.904 326.606  28.367  1.00 53.61           C  
ATOM   2467  O   ALA A1333     -11.860 326.392  27.754  1.00 60.81           O  
ATOM   2468  CB  ALA A1333     -13.413 329.059  28.773  1.00  0.00           C  
ATOM   2469  N   GLY A1334     -14.033 325.911  28.156  1.00 47.42           N  
ATOM   2470  CA  GLY A1334     -14.154 324.797  27.203  1.00 52.78           C  
ATOM   2471  C   GLY A1334     -14.467 325.296  25.781  1.00 50.26           C  
ATOM   2472  O   GLY A1334     -15.392 324.786  25.152  1.00 53.98           O  
ATOM   2473  N   LEU A1335     -13.751 326.332  25.315  1.00 45.13           N  
ATOM   2474  CA  LEU A1335     -14.067 327.137  24.136  1.00 44.06           C  
ATOM   2475  C   LEU A1335     -12.970 326.914  23.071  1.00 47.10           C  
ATOM   2476  O   LEU A1335     -11.851 327.382  23.284  1.00 51.23           O  
ATOM   2477  CB  LEU A1335     -14.112 328.611  24.603  1.00  0.00           C  
ATOM   2478  CG  LEU A1335     -15.505 329.098  25.069  1.00  0.00           C  
ATOM   2479  CD1 LEU A1335     -16.247 328.175  26.052  1.00  0.00           C  
ATOM   2480  CD2 LEU A1335     -15.386 330.492  25.685  1.00  0.00           C  
ATOM   2481  N   PRO A1336     -13.281 326.192  21.965  1.00 48.85           N  
ATOM   2482  CA  PRO A1336     -12.272 325.748  20.981  1.00 46.59           C  
ATOM   2483  C   PRO A1336     -11.848 326.831  19.963  1.00 45.24           C  
ATOM   2484  O   PRO A1336     -12.001 326.647  18.757  1.00 46.18           O  
ATOM   2485  CB  PRO A1336     -12.945 324.520  20.340  1.00 47.47           C  
ATOM   2486  CG  PRO A1336     -14.419 324.882  20.331  1.00 48.64           C  
ATOM   2487  CD  PRO A1336     -14.595 325.616  21.654  1.00 50.89           C  
ATOM   2488  N   LEU A1337     -11.276 327.930  20.471  1.00 43.41           N  
ATOM   2489  CA  LEU A1337     -10.539 328.929  19.697  1.00 43.65           C  
ATOM   2490  C   LEU A1337      -9.098 328.439  19.454  1.00 44.04           C  
ATOM   2491  O   LEU A1337      -8.620 327.577  20.194  1.00 43.27           O  
ATOM   2492  CB  LEU A1337     -10.541 330.241  20.507  1.00 43.59           C  
ATOM   2493  CG  LEU A1337     -11.917 330.930  20.607  1.00 46.79           C  
ATOM   2494  CD1 LEU A1337     -11.854 332.120  21.583  1.00 52.14           C  
ATOM   2495  CD2 LEU A1337     -12.483 331.325  19.228  1.00 48.66           C  
ATOM   2496  N   TRP A1338      -8.426 328.994  18.431  1.00 43.25           N  
ATOM   2497  CA  TRP A1338      -7.060 328.606  18.074  1.00 41.48           C  
ATOM   2498  C   TRP A1338      -6.212 329.845  17.763  1.00 40.35           C  
ATOM   2499  O   TRP A1338      -6.575 330.628  16.889  1.00 42.66           O  
ATOM   2500  CB  TRP A1338      -7.102 327.616  16.891  1.00 41.28           C  
ATOM   2501  CG  TRP A1338      -5.803 326.930  16.578  1.00 40.69           C  
ATOM   2502  CD1 TRP A1338      -5.437 325.720  17.058  1.00 41.72           C  
ATOM   2503  CD2 TRP A1338      -4.659 327.412  15.805  1.00 43.53           C  
ATOM   2504  CE2 TRP A1338      -3.644 326.406  15.826  1.00 43.38           C  
ATOM   2505  CE3 TRP A1338      -4.368 328.595  15.085  1.00 44.26           C  
ATOM   2506  NE1 TRP A1338      -4.173 325.402  16.609  1.00 44.69           N  
ATOM   2507  CZ2 TRP A1338      -2.423 326.549  15.143  1.00 45.44           C  
ATOM   2508  CZ3 TRP A1338      -3.140 328.757  14.416  1.00 44.07           C  
ATOM   2509  CH2 TRP A1338      -2.178 327.730  14.422  1.00 43.44           C  
ATOM   2510  N   LEU A1339      -5.070 329.962  18.456  1.00 39.11           N  
ATOM   2511  CA  LEU A1339      -4.049 330.989  18.242  1.00 39.08           C  
ATOM   2512  C   LEU A1339      -2.661 330.343  18.333  1.00 39.32           C  
ATOM   2513  O   LEU A1339      -2.493 329.338  19.028  1.00 42.12           O  
ATOM   2514  CB  LEU A1339      -4.182 332.104  19.308  1.00  0.00           C  
ATOM   2515  CG  LEU A1339      -5.390 333.046  19.117  1.00  0.00           C  
ATOM   2516  CD1 LEU A1339      -5.539 334.038  20.280  1.00  0.00           C  
ATOM   2517  CD2 LEU A1339      -5.351 333.803  17.786  1.00  0.00           C  
ATOM   2518  N   ARG A1340      -1.684 330.970  17.657  1.00 41.10           N  
ATOM   2519  CA  ARG A1340      -0.282 330.562  17.660  1.00 43.84           C  
ATOM   2520  C   ARG A1340       0.605 331.724  18.155  1.00 44.52           C  
ATOM   2521  O   ARG A1340       1.130 332.464  17.321  1.00 41.81           O  
ATOM   2522  CB  ARG A1340       0.108 330.062  16.250  1.00  0.00           C  
ATOM   2523  CG  ARG A1340       1.447 329.299  16.214  1.00  0.00           C  
ATOM   2524  CD  ARG A1340       1.876 328.929  14.785  1.00  0.00           C  
ATOM   2525  NE  ARG A1340       2.946 327.911  14.752  1.00  0.00           N  
ATOM   2526  CZ  ARG A1340       4.260 328.050  15.017  1.00  0.00           C  
ATOM   2527  NH1 ARG A1340       4.804 329.214  15.397  1.00  0.00           N1+
ATOM   2528  NH2 ARG A1340       5.059 326.982  14.894  1.00  0.00           N1+
ATOM   2529  N   PRO A1341       0.776 331.868  19.493  1.00 44.92           N  
ATOM   2530  CA  PRO A1341       1.798 332.765  20.061  1.00 45.34           C  
ATOM   2531  C   PRO A1341       3.214 332.190  19.863  1.00 44.51           C  
ATOM   2532  O   PRO A1341       3.669 331.392  20.683  1.00 53.15           O  
ATOM   2533  CB  PRO A1341       1.401 332.881  21.544  1.00 46.66           C  
ATOM   2534  CG  PRO A1341       0.686 331.576  21.861  1.00 47.05           C  
ATOM   2535  CD  PRO A1341       0.018 331.185  20.547  1.00 46.33           C  
ATOM   2536  N   TYR A1342       3.867 332.588  18.762  1.00 45.54           N  
ATOM   2537  CA  TYR A1342       5.258 332.248  18.475  1.00 43.71           C  
ATOM   2538  C   TYR A1342       6.215 332.949  19.458  1.00 41.52           C  
ATOM   2539  O   TYR A1342       6.023 334.128  19.769  1.00 44.48           O  
ATOM   2540  CB  TYR A1342       5.591 332.518  16.988  1.00 44.61           C  
ATOM   2541  CG  TYR A1342       5.269 333.883  16.389  1.00 44.36           C  
ATOM   2542  CD1 TYR A1342       6.191 334.940  16.515  1.00 44.57           C  
ATOM   2543  CD2 TYR A1342       4.089 334.082  15.637  1.00 43.26           C  
ATOM   2544  CE1 TYR A1342       5.949 336.180  15.892  1.00 43.90           C  
ATOM   2545  CE2 TYR A1342       3.851 335.320  15.004  1.00 41.11           C  
ATOM   2546  CZ  TYR A1342       4.782 336.369  15.128  1.00 44.80           C  
ATOM   2547  OH  TYR A1342       4.557 337.565  14.511  1.00 47.71           O  
ATOM   2548  N   GLU A1343       7.202 332.192  19.959  1.00 39.85           N  
ATOM   2549  CA  GLU A1343       8.156 332.666  20.964  1.00 41.27           C  
ATOM   2550  C   GLU A1343       9.070 333.775  20.428  1.00 38.68           C  
ATOM   2551  O   GLU A1343       9.618 333.646  19.332  1.00 39.72           O  
ATOM   2552  CB  GLU A1343       8.974 331.485  21.532  1.00  0.00           C  
ATOM   2553  CG  GLU A1343       8.138 330.458  22.336  1.00  0.00           C  
ATOM   2554  CD  GLU A1343       7.519 330.970  23.652  1.00  0.00           C  
ATOM   2555  OE1 GLU A1343       8.029 331.964  24.219  1.00  0.00           O  
ATOM   2556  OE2 GLU A1343       6.530 330.340  24.090  1.00  0.00           O1-
ATOM   2557  N   ILE A1344       9.182 334.848  21.224  1.00 37.45           N  
ATOM   2558  CA  ILE A1344       9.886 336.073  20.867  1.00 41.36           C  
ATOM   2559  C   ILE A1344      11.097 336.238  21.792  1.00 45.38           C  
ATOM   2560  O   ILE A1344      10.974 336.093  23.010  1.00 49.50           O  
ATOM   2561  CB  ILE A1344       8.994 337.336  21.075  1.00 44.28           C  
ATOM   2562  CG1 ILE A1344       7.601 337.205  20.430  1.00 47.71           C  
ATOM   2563  CG2 ILE A1344       9.684 338.648  20.630  1.00 44.62           C  
ATOM   2564  CD1 ILE A1344       7.603 337.059  18.911  1.00 49.64           C  
ATOM   2565  N   LEU A1345      12.220 336.615  21.176  1.00 48.91           N  
ATOM   2566  CA  LEU A1345      13.376 337.197  21.833  1.00 50.91           C  
ATOM   2567  C   LEU A1345      13.506 338.641  21.349  1.00 53.30           C  
ATOM   2568  O   LEU A1345      13.232 338.929  20.184  1.00 60.39           O  
ATOM   2569  CB  LEU A1345      14.629 336.384  21.445  1.00 53.08           C  
ATOM   2570  CG  LEU A1345      15.974 336.870  22.034  1.00 60.00           C  
ATOM   2571  CD1 LEU A1345      15.954 336.892  23.579  1.00 65.16           C  
ATOM   2572  CD2 LEU A1345      17.156 336.071  21.441  1.00 60.34           C  
ATOM   2573  N   VAL A1346      13.993 339.504  22.243  1.00 50.86           N  
ATOM   2574  CA  VAL A1346      14.451 340.837  21.888  1.00 48.76           C  
ATOM   2575  C   VAL A1346      15.873 340.959  22.470  1.00 49.72           C  
ATOM   2576  O   VAL A1346      16.075 340.635  23.642  1.00 52.05           O  
ATOM   2577  CB  VAL A1346      13.539 341.954  22.461  1.00 47.30           C  
ATOM   2578  CG1 VAL A1346      13.798 343.282  21.735  1.00 45.89           C  
ATOM   2579  CG2 VAL A1346      12.037 341.625  22.378  1.00 48.03           C  
ATOM   2580  N   THR A1347      16.829 341.364  21.621  1.00 53.01           N  
ATOM   2581  CA  THR A1347      18.270 341.350  21.905  1.00 57.16           C  
ATOM   2582  C   THR A1347      18.840 342.773  22.076  1.00 58.47           C  
ATOM   2583  O   THR A1347      19.804 342.951  22.821  1.00 61.47           O  
ATOM   2584  CB  THR A1347      19.021 340.656  20.734  1.00  0.00           C  
ATOM   2585  CG2 THR A1347      20.559 340.682  20.787  1.00  0.00           C  
ATOM   2586  OG1 THR A1347      18.624 339.300  20.686  1.00  0.00           O  
ATOM   2587  N   GLY A1348      18.216 343.756  21.414  1.00 55.35           N  
ATOM   2588  CA  GLY A1348      18.565 345.168  21.497  1.00 52.84           C  
ATOM   2589  C   GLY A1348      17.322 345.969  21.098  1.00 52.54           C  
ATOM   2590  O   GLY A1348      16.336 345.410  20.616  1.00 51.43           O  
ATOM   2591  N   SER A1349      17.363 347.297  21.296  1.00 51.24           N  
ATOM   2592  CA  SER A1349      16.275 348.222  20.945  1.00 49.74           C  
ATOM   2593  C   SER A1349      15.924 348.259  19.439  1.00 55.31           C  
ATOM   2594  O   SER A1349      14.880 348.804  19.088  1.00 53.19           O  
ATOM   2595  CB  SER A1349      16.610 349.618  21.511  1.00  0.00           C  
ATOM   2596  OG  SER A1349      17.691 350.228  20.832  1.00  0.00           O  
ATOM   2597  N   ASN A1350      16.798 347.676  18.597  1.00 64.13           N  
ATOM   2598  CA  ASN A1350      16.648 347.510  17.153  1.00 62.77           C  
ATOM   2599  C   ASN A1350      17.143 346.107  16.723  1.00 58.55           C  
ATOM   2600  O   ASN A1350      17.749 345.995  15.659  1.00 54.82           O  
ATOM   2601  CB  ASN A1350      17.392 348.647  16.398  1.00  0.00           C  
ATOM   2602  CG  ASN A1350      16.898 350.060  16.727  1.00  0.00           C  
ATOM   2603  ND2 ASN A1350      15.873 350.527  16.012  1.00  0.00           N  
ATOM   2604  OD1 ASN A1350      17.434 350.719  17.615  1.00  0.00           O  
ATOM   2605  N   SER A1351      16.884 345.053  17.525  1.00 53.50           N  
ATOM   2606  CA  SER A1351      17.226 343.660  17.191  1.00 51.15           C  
ATOM   2607  C   SER A1351      16.469 342.636  18.065  1.00 52.81           C  
ATOM   2608  O   SER A1351      15.932 342.988  19.114  1.00 53.49           O  
ATOM   2609  CB  SER A1351      18.763 343.440  17.210  1.00 52.43           C  
ATOM   2610  OG  SER A1351      19.309 343.531  18.508  1.00 58.90           O  
ATOM   2611  N   GLY A1352      16.460 341.371  17.615  1.00 52.95           N  
ATOM   2612  CA  GLY A1352      15.790 340.263  18.297  1.00 50.65           C  
ATOM   2613  C   GLY A1352      15.693 339.061  17.350  1.00 51.63           C  
ATOM   2614  O   GLY A1352      16.193 339.109  16.226  1.00 49.00           O  
ATOM   2615  N   ILE A1353      15.033 337.979  17.807  1.00 49.31           N  
ATOM   2616  CA  ILE A1353      14.707 336.805  16.982  1.00 46.79           C  
ATOM   2617  C   ILE A1353      13.262 336.346  17.271  1.00 47.31           C  
ATOM   2618  O   ILE A1353      12.726 336.602  18.347  1.00 48.10           O  
ATOM   2619  CB  ILE A1353      15.721 335.601  17.116  1.00  0.00           C  
ATOM   2620  CG1 ILE A1353      15.343 334.439  18.082  1.00  0.00           C  
ATOM   2621  CG2 ILE A1353      17.174 336.076  17.333  1.00  0.00           C  
ATOM   2622  CD1 ILE A1353      16.361 333.291  18.143  1.00  0.00           C  
ATOM   2623  N   ILE A1354      12.651 335.713  16.268  1.00 47.07           N  
ATOM   2624  CA  ILE A1354      11.309 335.140  16.275  1.00 47.87           C  
ATOM   2625  C   ILE A1354      11.431 333.641  15.948  1.00 49.94           C  
ATOM   2626  O   ILE A1354      12.221 333.284  15.072  1.00 52.94           O  
ATOM   2627  CB  ILE A1354      10.428 335.859  15.191  1.00 50.73           C  
ATOM   2628  CG1 ILE A1354       9.833 337.163  15.762  1.00 52.11           C  
ATOM   2629  CG2 ILE A1354       9.313 335.019  14.525  1.00 57.38           C  
ATOM   2630  CD1 ILE A1354       9.252 338.110  14.697  1.00 56.08           C  
ATOM   2631  N   GLU A1355      10.631 332.797  16.612  1.00 46.64           N  
ATOM   2632  CA  GLU A1355      10.454 331.392  16.241  1.00 48.15           C  
ATOM   2633  C   GLU A1355       9.524 331.290  15.010  1.00 47.94           C  
ATOM   2634  O   GLU A1355       8.487 331.954  14.976  1.00 54.40           O  
ATOM   2635  CB  GLU A1355       9.892 330.629  17.456  1.00 54.42           C  
ATOM   2636  CG  GLU A1355       9.935 329.091  17.295  1.00 58.87           C  
ATOM   2637  CD  GLU A1355       9.426 328.313  18.515  1.00 60.02           C  
ATOM   2638  OE1 GLU A1355       8.462 328.786  19.158  1.00 68.85           O  
ATOM   2639  OE2 GLU A1355       9.998 327.229  18.773  1.00 55.37           O1-
ATOM   2640  N   TYR A1356       9.910 330.479  14.018  1.00 49.32           N  
ATOM   2641  CA  TYR A1356       9.213 330.350  12.733  1.00 50.83           C  
ATOM   2642  C   TYR A1356       7.833 329.659  12.835  1.00 50.20           C  
ATOM   2643  O   TYR A1356       7.625 328.828  13.722  1.00 46.84           O  
ATOM   2644  CB  TYR A1356      10.165 329.615  11.769  1.00  0.00           C  
ATOM   2645  CG  TYR A1356       9.700 329.408  10.334  1.00  0.00           C  
ATOM   2646  CD1 TYR A1356       9.541 330.512   9.471  1.00  0.00           C  
ATOM   2647  CD2 TYR A1356       9.503 328.103   9.836  1.00  0.00           C  
ATOM   2648  CE1 TYR A1356       9.250 330.306   8.107  1.00  0.00           C  
ATOM   2649  CE2 TYR A1356       9.203 327.900   8.476  1.00  0.00           C  
ATOM   2650  CZ  TYR A1356       9.096 329.001   7.606  1.00  0.00           C  
ATOM   2651  OH  TYR A1356       8.865 328.806   6.275  1.00  0.00           O  
ATOM   2652  N   VAL A1357       6.929 329.995  11.902  1.00 52.33           N  
ATOM   2653  CA  VAL A1357       5.634 329.344  11.717  1.00 53.16           C  
ATOM   2654  C   VAL A1357       5.797 328.314  10.581  1.00 57.76           C  
ATOM   2655  O   VAL A1357       6.136 328.695   9.461  1.00 59.68           O  
ATOM   2656  CB  VAL A1357       4.524 330.361  11.310  1.00 52.00           C  
ATOM   2657  CG1 VAL A1357       3.133 329.714  11.143  1.00 56.80           C  
ATOM   2658  CG2 VAL A1357       4.431 331.548  12.289  1.00 51.93           C  
ATOM   2659  N   ASN A1358       5.603 327.029  10.889  1.00 62.47           N  
ATOM   2660  CA  ASN A1358       5.876 325.934   9.952  1.00 63.99           C  
ATOM   2661  C   ASN A1358       4.769 325.768   8.897  1.00 61.97           C  
ATOM   2662  O   ASN A1358       3.590 325.928   9.209  1.00 63.05           O  
ATOM   2663  CB  ASN A1358       6.072 324.597  10.701  1.00  0.00           C  
ATOM   2664  CG  ASN A1358       7.146 324.670  11.782  1.00  0.00           C  
ATOM   2665  ND2 ASN A1358       8.421 324.576  11.415  1.00  0.00           N  
ATOM   2666  OD1 ASN A1358       6.826 324.832  12.954  1.00  0.00           O  
ATOM   2667  N   ASP A1359       5.204 325.385   7.688  1.00 60.23           N  
ATOM   2668  CA  ASP A1359       4.432 324.943   6.515  1.00 61.32           C  
ATOM   2669  C   ASP A1359       3.265 325.871   6.160  1.00 61.98           C  
ATOM   2670  O   ASP A1359       2.105 325.457   6.196  1.00 64.53           O  
ATOM   2671  CB  ASP A1359       3.993 323.454   6.568  1.00  0.00           C  
ATOM   2672  CG  ASP A1359       5.117 322.420   6.729  1.00  0.00           C  
ATOM   2673  OD1 ASP A1359       6.307 322.802   6.668  1.00  0.00           O  
ATOM   2674  OD2 ASP A1359       4.763 321.228   6.838  1.00  0.00           O1-
ATOM   2675  N   THR A1360       3.597 327.118   5.829  1.00 60.89           N  
ATOM   2676  CA  THR A1360       2.639 328.168   5.533  1.00 65.23           C  
ATOM   2677  C   THR A1360       3.235 329.121   4.474  1.00 63.58           C  
ATOM   2678  O   THR A1360       4.410 328.995   4.128  1.00 64.62           O  
ATOM   2679  CB  THR A1360       2.266 328.922   6.849  1.00  0.00           C  
ATOM   2680  CG2 THR A1360       3.414 329.720   7.484  1.00  0.00           C  
ATOM   2681  OG1 THR A1360       1.224 329.850   6.640  1.00  0.00           O  
ATOM   2682  N   CYS A1361       2.407 330.051   3.998  1.00 64.71           N  
ATOM   2683  CA  CYS A1361       2.741 331.238   3.223  1.00 69.16           C  
ATOM   2684  C   CYS A1361       1.768 332.322   3.712  1.00 68.12           C  
ATOM   2685  O   CYS A1361       0.718 331.983   4.273  1.00 67.44           O  
ATOM   2686  CB  CYS A1361       2.522 331.039   1.706  1.00  0.00           C  
ATOM   2687  SG  CYS A1361       3.799 329.995   0.948  1.00  0.00           S  
ATOM   2688  N   SER A1362       2.071 333.597   3.432  1.00 68.14           N  
ATOM   2689  CA  SER A1362       1.080 334.673   3.501  1.00 67.72           C  
ATOM   2690  C   SER A1362      -0.063 334.416   2.499  1.00 69.83           C  
ATOM   2691  O   SER A1362       0.202 333.876   1.423  1.00 73.91           O  
ATOM   2692  CB  SER A1362       1.782 336.028   3.293  1.00 67.36           C  
ATOM   2693  OG  SER A1362       2.399 336.159   2.018  1.00 68.33           O  
ATOM   2694  N   VAL A1363      -1.300 334.801   2.838  1.00 74.34           N  
ATOM   2695  CA  VAL A1363      -2.481 334.685   1.967  1.00 77.45           C  
ATOM   2696  C   VAL A1363      -2.270 335.368   0.595  1.00 77.76           C  
ATOM   2697  O   VAL A1363      -2.646 334.803  -0.429  1.00 86.33           O  
ATOM   2698  CB  VAL A1363      -3.753 335.256   2.665  1.00  0.00           C  
ATOM   2699  CG1 VAL A1363      -4.976 335.460   1.742  1.00  0.00           C  
ATOM   2700  CG2 VAL A1363      -4.158 334.376   3.864  1.00  0.00           C  
ATOM   2701  N   ASP A1364      -1.565 336.509   0.630  1.00 79.41           N  
ATOM   2702  CA  ASP A1364      -0.949 337.239  -0.476  1.00 79.73           C  
ATOM   2703  C   ASP A1364      -0.108 336.343  -1.419  1.00 73.19           C  
ATOM   2704  O   ASP A1364      -0.403 336.275  -2.613  1.00 71.66           O  
ATOM   2705  CB  ASP A1364      -0.179 338.447   0.131  1.00  0.00           C  
ATOM   2706  CG  ASP A1364       0.890 339.134  -0.724  1.00  0.00           C  
ATOM   2707  OD1 ASP A1364       0.493 339.895  -1.632  1.00  0.00           O  
ATOM   2708  OD2 ASP A1364       2.081 338.797  -0.536  1.00  0.00           O1-
ATOM   2709  N   SER A1365       0.903 335.666  -0.859  1.00 69.30           N  
ATOM   2710  CA  SER A1365       1.842 334.842  -1.618  1.00 79.69           C  
ATOM   2711  C   SER A1365       1.300 333.447  -1.969  1.00 82.22           C  
ATOM   2712  O   SER A1365       1.689 332.891  -2.995  1.00 90.36           O  
ATOM   2713  CB  SER A1365       3.171 334.754  -0.854  1.00  0.00           C  
ATOM   2714  OG  SER A1365       3.788 336.030  -0.852  1.00  0.00           O  
ATOM   2715  N   LEU A1366       0.385 332.914  -1.154  1.00 82.58           N  
ATOM   2716  CA  LEU A1366      -0.291 331.632  -1.347  1.00 82.67           C  
ATOM   2717  C   LEU A1366      -1.137 331.638  -2.630  1.00 82.13           C  
ATOM   2718  O   LEU A1366      -1.036 330.702  -3.422  1.00101.59           O  
ATOM   2719  CB  LEU A1366      -1.135 331.331  -0.083  1.00  0.00           C  
ATOM   2720  CG  LEU A1366      -1.892 329.984  -0.068  1.00  0.00           C  
ATOM   2721  CD1 LEU A1366      -0.940 328.773  -0.163  1.00  0.00           C  
ATOM   2722  CD2 LEU A1366      -2.832 329.895   1.154  1.00  0.00           C  
ATOM   2723  N   LYS A1367      -1.905 332.723  -2.827  1.00 81.25           N  
ATOM   2724  CA  LYS A1367      -2.676 333.002  -4.038  1.00 85.02           C  
ATOM   2725  C   LYS A1367      -1.795 333.232  -5.276  1.00 86.76           C  
ATOM   2726  O   LYS A1367      -2.191 332.823  -6.365  1.00 93.32           O  
ATOM   2727  CB  LYS A1367      -3.556 334.241  -3.803  1.00 86.95           C  
ATOM   2728  CG  LYS A1367      -4.711 334.018  -2.814  1.00 84.18           C  
ATOM   2729  CD  LYS A1367      -5.353 335.337  -2.356  1.00 79.14           C  
ATOM   2730  CE  LYS A1367      -5.947 336.168  -3.507  1.00 80.56           C  
ATOM   2731  NZ  LYS A1367      -6.644 337.365  -3.010  1.00 79.49           N1+
ATOM   2732  N   ARG A1368      -0.626 333.872  -5.089  1.00 82.59           N  
ATOM   2733  CA  ARG A1368       0.359 334.124  -6.142  1.00 83.60           C  
ATOM   2734  C   ARG A1368       1.067 332.837  -6.610  1.00 87.03           C  
ATOM   2735  O   ARG A1368       1.312 332.696  -7.807  1.00 93.74           O  
ATOM   2736  CB  ARG A1368       1.349 335.209  -5.658  1.00  0.00           C  
ATOM   2737  CG  ARG A1368       2.431 335.611  -6.688  1.00  0.00           C  
ATOM   2738  CD  ARG A1368       3.393 336.729  -6.240  1.00  0.00           C  
ATOM   2739  NE  ARG A1368       2.698 337.984  -5.895  1.00  0.00           N  
ATOM   2740  CZ  ARG A1368       2.456 338.481  -4.667  1.00  0.00           C  
ATOM   2741  NH1 ARG A1368       2.902 337.889  -3.550  1.00  0.00           N1+
ATOM   2742  NH2 ARG A1368       1.741 339.606  -4.556  1.00  0.00           N1+
ATOM   2743  N   LYS A1369       1.368 331.930  -5.664  1.00 89.63           N  
ATOM   2744  CA  LYS A1369       2.037 330.652  -5.906  1.00 89.89           C  
ATOM   2745  C   LYS A1369       1.136 329.649  -6.649  1.00 86.48           C  
ATOM   2746  O   LYS A1369       1.595 329.036  -7.612  1.00 89.81           O  
ATOM   2747  CB  LYS A1369       2.554 330.095  -4.562  1.00  0.00           C  
ATOM   2748  CG  LYS A1369       3.388 328.804  -4.683  1.00  0.00           C  
ATOM   2749  CD  LYS A1369       3.954 328.301  -3.345  1.00  0.00           C  
ATOM   2750  CE  LYS A1369       2.878 327.729  -2.406  1.00  0.00           C  
ATOM   2751  NZ  LYS A1369       3.468 327.148  -1.187  1.00  0.00           N1+
ATOM   2752  N   PHE A1370      -0.122 329.513  -6.194  1.00 91.20           N  
ATOM   2753  CA  PHE A1370      -1.135 328.647  -6.806  1.00 92.51           C  
ATOM   2754  C   PHE A1370      -1.774 329.223  -8.081  1.00 89.22           C  
ATOM   2755  O   PHE A1370      -2.257 328.443  -8.902  1.00 82.84           O  
ATOM   2756  CB  PHE A1370      -2.213 328.283  -5.761  1.00  0.00           C  
ATOM   2757  CG  PHE A1370      -1.850 327.107  -4.870  1.00  0.00           C  
ATOM   2758  CD1 PHE A1370      -0.925 327.257  -3.815  1.00  0.00           C  
ATOM   2759  CD2 PHE A1370      -2.329 325.815  -5.180  1.00  0.00           C  
ATOM   2760  CE1 PHE A1370      -0.554 326.156  -3.055  1.00  0.00           C  
ATOM   2761  CE2 PHE A1370      -1.943 324.726  -4.409  1.00  0.00           C  
ATOM   2762  CZ  PHE A1370      -1.063 324.898  -3.349  1.00  0.00           C  
ATOM   2763  N   GLY A1371      -1.786 330.561  -8.219  1.00 88.76           N  
ATOM   2764  CA  GLY A1371      -2.460 331.279  -9.304  1.00 91.10           C  
ATOM   2765  C   GLY A1371      -3.995 331.201  -9.189  1.00 94.45           C  
ATOM   2766  O   GLY A1371      -4.678 331.340 -10.203  1.00 99.26           O  
ATOM   2767  N   ALA A1372      -4.525 330.940  -7.981  1.00 94.00           N  
ATOM   2768  CA  ALA A1372      -5.929 330.632  -7.724  1.00 96.28           C  
ATOM   2769  C   ALA A1372      -6.426 331.332  -6.452  1.00 92.03           C  
ATOM   2770  O   ALA A1372      -5.622 331.780  -5.632  1.00 95.29           O  
ATOM   2771  CB  ALA A1372      -6.059 329.105  -7.586  1.00  0.00           C  
ATOM   2772  N   ASP A1373      -7.762 331.359  -6.300  1.00 88.83           N  
ATOM   2773  CA  ASP A1373      -8.491 331.796  -5.099  1.00 85.90           C  
ATOM   2774  C   ASP A1373      -8.121 330.947  -3.871  1.00 89.14           C  
ATOM   2775  O   ASP A1373      -7.712 329.797  -4.032  1.00 90.96           O  
ATOM   2776  CB  ASP A1373     -10.035 331.767  -5.276  1.00  0.00           C  
ATOM   2777  CG  ASP A1373     -10.533 332.241  -6.649  1.00  0.00           C  
ATOM   2778  OD1 ASP A1373     -10.693 331.369  -7.533  1.00  0.00           O  
ATOM   2779  OD2 ASP A1373     -10.591 333.475  -6.840  1.00  0.00           O1-
ATOM   2780  N   SER A1374      -8.296 331.512  -2.664  1.00 82.64           N  
ATOM   2781  CA  SER A1374      -7.995 330.827  -1.403  1.00 77.06           C  
ATOM   2782  C   SER A1374      -8.850 329.562  -1.187  1.00 73.24           C  
ATOM   2783  O   SER A1374      -8.289 328.556  -0.762  1.00 65.45           O  
ATOM   2784  CB  SER A1374      -8.088 331.813  -0.224  1.00  0.00           C  
ATOM   2785  OG  SER A1374      -7.555 331.263   0.964  1.00  0.00           O  
ATOM   2786  N   ILE A1375     -10.148 329.598  -1.555  1.00 72.85           N  
ATOM   2787  CA  ILE A1375     -11.023 328.418  -1.586  1.00 66.56           C  
ATOM   2788  C   ILE A1375     -10.566 327.352  -2.601  1.00 73.34           C  
ATOM   2789  O   ILE A1375     -10.489 326.182  -2.234  1.00 71.58           O  
ATOM   2790  CB  ILE A1375     -12.529 328.757  -1.821  1.00  0.00           C  
ATOM   2791  CG1 ILE A1375     -13.422 327.486  -1.832  1.00  0.00           C  
ATOM   2792  CG2 ILE A1375     -12.789 329.628  -3.070  1.00  0.00           C  
ATOM   2793  CD1 ILE A1375     -14.920 327.760  -1.688  1.00  0.00           C  
ATOM   2794  N   SER A1376     -10.216 327.765  -3.831  1.00 78.65           N  
ATOM   2795  CA  SER A1376      -9.687 326.876  -4.869  1.00 80.60           C  
ATOM   2796  C   SER A1376      -8.353 326.213  -4.463  1.00 76.24           C  
ATOM   2797  O   SER A1376      -8.110 325.073  -4.856  1.00 75.62           O  
ATOM   2798  CB  SER A1376      -9.587 327.662  -6.192  1.00  0.00           C  
ATOM   2799  OG  SER A1376      -9.157 326.844  -7.263  1.00  0.00           O  
ATOM   2800  N   THR A1377      -7.553 326.918  -3.643  1.00 69.45           N  
ATOM   2801  CA  THR A1377      -6.316 326.424  -3.049  1.00 69.60           C  
ATOM   2802  C   THR A1377      -6.560 325.396  -1.926  1.00 68.05           C  
ATOM   2803  O   THR A1377      -5.808 324.422  -1.898  1.00 66.99           O  
ATOM   2804  CB  THR A1377      -5.427 327.575  -2.503  1.00  0.00           C  
ATOM   2805  CG2 THR A1377      -4.115 327.130  -1.831  1.00  0.00           C  
ATOM   2806  OG1 THR A1377      -5.095 328.449  -3.565  1.00  0.00           O  
ATOM   2807  N   ILE A1378      -7.596 325.568  -1.067  1.00 67.36           N  
ATOM   2808  CA  ILE A1378      -7.932 324.566  -0.037  1.00 71.10           C  
ATOM   2809  C   ILE A1378      -8.372 323.242  -0.689  1.00 71.65           C  
ATOM   2810  O   ILE A1378      -7.779 322.217  -0.369  1.00 70.33           O  
ATOM   2811  CB  ILE A1378      -8.943 324.992   1.092  1.00  0.00           C  
ATOM   2812  CG1 ILE A1378     -10.457 324.712   0.884  1.00  0.00           C  
ATOM   2813  CG2 ILE A1378      -8.696 326.425   1.591  1.00  0.00           C  
ATOM   2814  CD1 ILE A1378     -11.341 324.999   2.108  1.00  0.00           C  
ATOM   2815  N   PHE A1379      -9.301 323.311  -1.663  1.00 73.36           N  
ATOM   2816  CA  PHE A1379      -9.781 322.185  -2.475  1.00 72.21           C  
ATOM   2817  C   PHE A1379      -8.678 321.378  -3.189  1.00 74.33           C  
ATOM   2818  O   PHE A1379      -8.840 320.169  -3.360  1.00 77.14           O  
ATOM   2819  CB  PHE A1379     -10.844 322.681  -3.483  1.00  0.00           C  
ATOM   2820  CG  PHE A1379     -12.284 322.657  -2.992  1.00  0.00           C  
ATOM   2821  CD1 PHE A1379     -12.796 323.685  -2.173  1.00  0.00           C  
ATOM   2822  CD2 PHE A1379     -13.095 321.532  -3.252  1.00  0.00           C  
ATOM   2823  CE1 PHE A1379     -14.104 323.626  -1.710  1.00  0.00           C  
ATOM   2824  CE2 PHE A1379     -14.398 321.485  -2.775  1.00  0.00           C  
ATOM   2825  CZ  PHE A1379     -14.904 322.532  -2.015  1.00  0.00           C  
ATOM   2826  N   ASN A1380      -7.578 322.054  -3.563  1.00 71.67           N  
ATOM   2827  CA  ASN A1380      -6.406 321.457  -4.200  1.00 73.47           C  
ATOM   2828  C   ASN A1380      -5.549 320.626  -3.223  1.00 69.57           C  
ATOM   2829  O   ASN A1380      -5.092 319.550  -3.606  1.00 74.92           O  
ATOM   2830  CB  ASN A1380      -5.551 322.570  -4.857  1.00  0.00           C  
ATOM   2831  CG  ASN A1380      -4.870 322.118  -6.151  1.00  0.00           C  
ATOM   2832  ND2 ASN A1380      -5.507 322.367  -7.298  1.00  0.00           N  
ATOM   2833  OD1 ASN A1380      -3.778 321.558  -6.115  1.00  0.00           O  
ATOM   2834  N   ILE A1381      -5.337 321.139  -1.997  1.00 71.52           N  
ATOM   2835  CA  ILE A1381      -4.401 320.567  -1.021  1.00 75.06           C  
ATOM   2836  C   ILE A1381      -5.043 319.597  -0.002  1.00 74.13           C  
ATOM   2837  O   ILE A1381      -4.285 318.903   0.676  1.00 68.96           O  
ATOM   2838  CB  ILE A1381      -3.634 321.682  -0.240  1.00  0.00           C  
ATOM   2839  CG1 ILE A1381      -4.514 322.525   0.717  1.00  0.00           C  
ATOM   2840  CG2 ILE A1381      -2.822 322.565  -1.210  1.00  0.00           C  
ATOM   2841  CD1 ILE A1381      -3.750 323.589   1.519  1.00  0.00           C  
ATOM   2842  N   VAL A1382      -6.386 319.557   0.106  1.00 75.44           N  
ATOM   2843  CA  VAL A1382      -7.091 318.805   1.157  1.00 78.45           C  
ATOM   2844  C   VAL A1382      -8.281 317.956   0.648  1.00 74.91           C  
ATOM   2845  O   VAL A1382      -8.944 317.330   1.472  1.00 74.45           O  
ATOM   2846  CB  VAL A1382      -7.577 319.766   2.290  1.00  0.00           C  
ATOM   2847  CG1 VAL A1382      -8.947 320.429   2.036  1.00  0.00           C  
ATOM   2848  CG2 VAL A1382      -7.578 319.082   3.671  1.00  0.00           C  
ATOM   2849  N   PHE A1383      -8.558 317.937  -0.667  1.00 70.34           N  
ATOM   2850  CA  PHE A1383      -9.684 317.207  -1.269  1.00 71.36           C  
ATOM   2851  C   PHE A1383     -11.053 317.890  -1.000  1.00 77.86           C  
ATOM   2852  O   PHE A1383     -11.123 319.115  -1.094  1.00 80.58           O  
ATOM   2853  CB  PHE A1383      -9.545 315.663  -1.045  1.00  0.00           C  
ATOM   2854  CG  PHE A1383     -10.640 314.744  -1.562  1.00  0.00           C  
ATOM   2855  CD1 PHE A1383     -11.498 314.073  -0.661  1.00  0.00           C  
ATOM   2856  CD2 PHE A1383     -10.871 314.627  -2.948  1.00  0.00           C  
ATOM   2857  CE1 PHE A1383     -12.544 313.300  -1.145  1.00  0.00           C  
ATOM   2858  CE2 PHE A1383     -11.920 313.844  -3.411  1.00  0.00           C  
ATOM   2859  CZ  PHE A1383     -12.753 313.186  -2.514  1.00  0.00           C  
ATOM   2860  N   SER A1384     -12.122 317.114  -0.754  1.00 31.02           N  
ATOM   2861  CA  SER A1384     -13.522 317.548  -0.826  1.00 32.28           C  
ATOM   2862  C   SER A1384     -14.430 316.911   0.248  1.00 31.44           C  
ATOM   2863  O   SER A1384     -15.631 317.181   0.232  1.00 32.07           O  
ATOM   2864  CB  SER A1384     -14.051 317.253  -2.249  1.00  0.00           C  
ATOM   2865  OG  SER A1384     -13.571 318.204  -3.174  1.00  0.00           O  
ATOM   2866  N   ASP A1385     -13.866 316.109   1.168  1.00 31.02           N  
ATOM   2867  CA  ASP A1385     -14.588 315.465   2.276  1.00 30.54           C  
ATOM   2868  C   ASP A1385     -13.712 315.514   3.543  1.00 30.29           C  
ATOM   2869  O   ASP A1385     -14.177 315.955   4.594  1.00 30.82           O  
ATOM   2870  CB  ASP A1385     -15.030 314.026   1.904  1.00  0.00           C  
ATOM   2871  CG  ASP A1385     -15.957 313.295   2.893  1.00  0.00           C  
ATOM   2872  OD1 ASP A1385     -16.658 313.966   3.684  1.00  0.00           O  
ATOM   2873  OD2 ASP A1385     -16.047 312.056   2.747  1.00  0.00           O1-
ATOM   2874  N   TYR A1386     -12.422 315.173   3.370  1.00 27.98           N  
ATOM   2875  CA  TYR A1386     -11.280 315.472   4.247  1.00 27.56           C  
ATOM   2876  C   TYR A1386     -11.119 316.989   4.545  1.00 27.51           C  
ATOM   2877  O   TYR A1386     -10.535 317.356   5.563  1.00 28.08           O  
ATOM   2878  CB  TYR A1386     -10.062 314.785   3.564  1.00  0.00           C  
ATOM   2879  CG  TYR A1386      -8.621 315.086   3.963  1.00  0.00           C  
ATOM   2880  CD1 TYR A1386      -7.625 315.046   2.962  1.00  0.00           C  
ATOM   2881  CD2 TYR A1386      -8.241 315.353   5.295  1.00  0.00           C  
ATOM   2882  CE1 TYR A1386      -6.282 315.332   3.268  1.00  0.00           C  
ATOM   2883  CE2 TYR A1386      -6.897 315.644   5.604  1.00  0.00           C  
ATOM   2884  CZ  TYR A1386      -5.919 315.645   4.590  1.00  0.00           C  
ATOM   2885  OH  TYR A1386      -4.622 315.944   4.889  1.00  0.00           O  
ATOM   2886  N   ILE A1387     -11.730 317.833   3.697  1.00 63.18           N  
ATOM   2887  CA  ILE A1387     -11.868 319.285   3.796  1.00 61.39           C  
ATOM   2888  C   ILE A1387     -12.547 319.831   5.068  1.00 63.52           C  
ATOM   2889  O   ILE A1387     -12.287 320.984   5.410  1.00 69.57           O  
ATOM   2890  CB  ILE A1387     -12.659 319.791   2.550  1.00  0.00           C  
ATOM   2891  CG1 ILE A1387     -12.466 321.292   2.261  1.00  0.00           C  
ATOM   2892  CG2 ILE A1387     -14.169 319.452   2.584  1.00  0.00           C  
ATOM   2893  CD1 ILE A1387     -12.646 321.647   0.779  1.00  0.00           C  
ATOM   2894  N   PHE A1388     -13.383 319.026   5.746  1.00 63.01           N  
ATOM   2895  CA  PHE A1388     -14.103 319.438   6.954  1.00 62.39           C  
ATOM   2896  C   PHE A1388     -13.224 319.769   8.169  1.00 57.63           C  
ATOM   2897  O   PHE A1388     -13.626 320.631   8.952  1.00 52.05           O  
ATOM   2898  CB  PHE A1388     -15.222 318.434   7.297  1.00  0.00           C  
ATOM   2899  CG  PHE A1388     -16.564 318.829   6.714  1.00  0.00           C  
ATOM   2900  CD1 PHE A1388     -16.905 318.473   5.392  1.00  0.00           C  
ATOM   2901  CD2 PHE A1388     -17.396 319.724   7.421  1.00  0.00           C  
ATOM   2902  CE1 PHE A1388     -18.085 318.946   4.832  1.00  0.00           C  
ATOM   2903  CE2 PHE A1388     -18.571 320.186   6.844  1.00  0.00           C  
ATOM   2904  CZ  PHE A1388     -18.917 319.793   5.557  1.00  0.00           C  
ATOM   2905  N   GLU A1389     -12.041 319.137   8.291  1.00 55.48           N  
ATOM   2906  CA  GLU A1389     -11.070 319.479   9.334  1.00 54.52           C  
ATOM   2907  C   GLU A1389     -10.385 320.824   9.030  1.00 54.09           C  
ATOM   2908  O   GLU A1389     -10.237 321.621   9.951  1.00 54.50           O  
ATOM   2909  CB  GLU A1389     -10.086 318.308   9.574  1.00  0.00           C  
ATOM   2910  CG  GLU A1389      -8.835 318.229   8.669  1.00  0.00           C  
ATOM   2911  CD  GLU A1389      -7.940 317.036   9.027  1.00  0.00           C  
ATOM   2912  OE1 GLU A1389      -8.410 315.888   8.860  1.00  0.00           O  
ATOM   2913  OE2 GLU A1389      -6.795 317.288   9.464  1.00  0.00           O1-
ATOM   2914  N   ALA A1390     -10.031 321.074   7.755  1.00 51.60           N  
ATOM   2915  CA  ALA A1390      -9.396 322.315   7.307  1.00 52.77           C  
ATOM   2916  C   ALA A1390     -10.322 323.538   7.353  1.00 50.01           C  
ATOM   2917  O   ALA A1390      -9.844 324.618   7.695  1.00 53.35           O  
ATOM   2918  CB  ALA A1390      -8.791 322.121   5.911  1.00 53.67           C  
ATOM   2919  N   LYS A1391     -11.621 323.345   7.062  1.00 46.54           N  
ATOM   2920  CA  LYS A1391     -12.662 324.359   7.239  1.00 50.42           C  
ATOM   2921  C   LYS A1391     -12.907 324.697   8.719  1.00 52.90           C  
ATOM   2922  O   LYS A1391     -13.019 325.878   9.038  1.00 56.66           O  
ATOM   2923  CB  LYS A1391     -13.972 323.922   6.552  1.00  0.00           C  
ATOM   2924  CG  LYS A1391     -13.946 324.071   5.021  1.00  0.00           C  
ATOM   2925  CD  LYS A1391     -15.322 323.798   4.388  1.00  0.00           C  
ATOM   2926  CE  LYS A1391     -15.385 324.158   2.894  1.00  0.00           C  
ATOM   2927  NZ  LYS A1391     -16.734 323.950   2.337  1.00  0.00           N1+
ATOM   2928  N   LYS A1392     -12.946 323.674   9.593  1.00 50.86           N  
ATOM   2929  CA  LYS A1392     -13.088 323.830  11.044  1.00 53.00           C  
ATOM   2930  C   LYS A1392     -11.898 324.571  11.678  1.00 48.95           C  
ATOM   2931  O   LYS A1392     -12.118 325.479  12.476  1.00 50.07           O  
ATOM   2932  CB  LYS A1392     -13.356 322.451  11.681  1.00  0.00           C  
ATOM   2933  CG  LYS A1392     -13.543 322.474  13.209  1.00  0.00           C  
ATOM   2934  CD  LYS A1392     -13.995 321.116  13.764  1.00  0.00           C  
ATOM   2935  CE  LYS A1392     -14.178 321.146  15.289  1.00  0.00           C  
ATOM   2936  NZ  LYS A1392     -14.630 319.848  15.816  1.00  0.00           N1+
ATOM   2937  N   ASN A1393     -10.672 324.211  11.261  1.00 44.94           N  
ATOM   2938  CA  ASN A1393      -9.418 324.872  11.633  1.00 44.75           C  
ATOM   2939  C   ASN A1393      -9.361 326.338  11.173  1.00 45.52           C  
ATOM   2940  O   ASN A1393      -8.838 327.159  11.922  1.00 50.22           O  
ATOM   2941  CB  ASN A1393      -8.232 324.058  11.056  1.00 47.38           C  
ATOM   2942  CG  ASN A1393      -7.958 322.733  11.784  1.00 49.57           C  
ATOM   2943  ND2 ASN A1393      -7.253 321.814  11.124  1.00 52.68           N  
ATOM   2944  OD1 ASN A1393      -8.345 322.544  12.935  1.00 48.94           O  
ATOM   2945  N   PHE A1394      -9.926 326.646   9.992  1.00 44.92           N  
ATOM   2946  CA  PHE A1394     -10.012 327.992   9.419  1.00 43.20           C  
ATOM   2947  C   PHE A1394     -10.997 328.897  10.183  1.00 41.58           C  
ATOM   2948  O   PHE A1394     -10.679 330.062  10.410  1.00 42.68           O  
ATOM   2949  CB  PHE A1394     -10.386 327.871   7.927  1.00 43.90           C  
ATOM   2950  CG  PHE A1394     -10.307 329.139   7.100  1.00 45.42           C  
ATOM   2951  CD1 PHE A1394      -9.090 329.494   6.483  1.00 44.45           C  
ATOM   2952  CD2 PHE A1394     -11.405 330.022   7.018  1.00 45.99           C  
ATOM   2953  CE1 PHE A1394      -9.013 330.646   5.715  1.00 44.48           C  
ATOM   2954  CE2 PHE A1394     -11.305 331.171   6.247  1.00 47.00           C  
ATOM   2955  CZ  PHE A1394     -10.122 331.472   5.587  1.00 46.76           C  
ATOM   2956  N   ILE A1395     -12.154 328.337  10.575  1.00 41.67           N  
ATOM   2957  CA  ILE A1395     -13.204 329.001  11.354  1.00 46.59           C  
ATOM   2958  C   ILE A1395     -12.739 329.336  12.785  1.00 47.92           C  
ATOM   2959  O   ILE A1395     -12.889 330.480  13.210  1.00 48.96           O  
ATOM   2960  CB  ILE A1395     -14.491 328.119  11.409  1.00  0.00           C  
ATOM   2961  CG1 ILE A1395     -15.169 328.034  10.023  1.00  0.00           C  
ATOM   2962  CG2 ILE A1395     -15.544 328.514  12.467  1.00  0.00           C  
ATOM   2963  CD1 ILE A1395     -15.967 326.739   9.822  1.00  0.00           C  
ATOM   2964  N   GLU A1396     -12.166 328.339  13.480  1.00 48.28           N  
ATOM   2965  CA  GLU A1396     -11.657 328.444  14.850  1.00 46.02           C  
ATOM   2966  C   GLU A1396     -10.445 329.376  14.995  1.00 46.62           C  
ATOM   2967  O   GLU A1396     -10.335 330.055  16.017  1.00 46.13           O  
ATOM   2968  CB  GLU A1396     -11.351 327.033  15.390  1.00  0.00           C  
ATOM   2969  CG  GLU A1396     -12.629 326.189  15.613  1.00  0.00           C  
ATOM   2970  CD  GLU A1396     -12.410 324.732  16.043  1.00  0.00           C  
ATOM   2971  OE1 GLU A1396     -11.264 324.233  15.972  1.00  0.00           O  
ATOM   2972  OE2 GLU A1396     -13.429 324.122  16.435  1.00  0.00           O1-
ATOM   2973  N   SER A1397      -9.586 329.417  13.963  1.00 45.63           N  
ATOM   2974  CA  SER A1397      -8.460 330.341  13.880  1.00 46.16           C  
ATOM   2975  C   SER A1397      -8.899 331.790  13.611  1.00 46.10           C  
ATOM   2976  O   SER A1397      -8.532 332.650  14.406  1.00 45.31           O  
ATOM   2977  CB  SER A1397      -7.402 329.822  12.896  1.00 48.58           C  
ATOM   2978  OG  SER A1397      -7.890 329.810  11.572  1.00 48.64           O  
ATOM   2979  N   HIS A1398      -9.701 332.040  12.555  1.00 46.24           N  
ATOM   2980  CA  HIS A1398     -10.229 333.372  12.224  1.00 48.02           C  
ATOM   2981  C   HIS A1398     -11.084 334.002  13.335  1.00 46.49           C  
ATOM   2982  O   HIS A1398     -11.051 335.222  13.466  1.00 50.64           O  
ATOM   2983  CB  HIS A1398     -11.025 333.368  10.896  1.00  0.00           C  
ATOM   2984  CG  HIS A1398     -10.247 333.583   9.628  1.00  0.00           C  
ATOM   2985  CD2 HIS A1398     -10.187 334.671   8.784  1.00  0.00           C  
ATOM   2986  ND1 HIS A1398      -9.435 332.623   9.060  1.00  0.00           N  
ATOM   2987  CE1 HIS A1398      -8.897 333.171   7.967  1.00  0.00           C  
ATOM   2988  NE2 HIS A1398      -9.311 334.408   7.732  1.00  0.00           N  
ATOM   2989  N   ALA A1399     -11.831 333.183  14.099  1.00 45.15           N  
ATOM   2990  CA  ALA A1399     -12.681 333.639  15.201  1.00 50.11           C  
ATOM   2991  C   ALA A1399     -11.855 334.173  16.378  1.00 49.33           C  
ATOM   2992  O   ALA A1399     -12.207 335.209  16.938  1.00 48.25           O  
ATOM   2993  CB  ALA A1399     -13.607 332.500  15.653  1.00 49.93           C  
ATOM   2994  N   ALA A1400     -10.748 333.479  16.687  1.00 48.13           N  
ATOM   2995  CA  ALA A1400      -9.783 333.873  17.704  1.00 47.65           C  
ATOM   2996  C   ALA A1400      -8.914 335.057  17.252  1.00 45.02           C  
ATOM   2997  O   ALA A1400      -8.719 335.974  18.047  1.00 48.84           O  
ATOM   2998  CB  ALA A1400      -8.910 332.665  18.045  1.00  0.00           C  
ATOM   2999  N   TYR A1401      -8.437 335.029  15.991  1.00 41.30           N  
ATOM   3000  CA  TYR A1401      -7.645 336.092  15.362  1.00 41.35           C  
ATOM   3001  C   TYR A1401      -8.421 337.399  15.126  1.00 42.74           C  
ATOM   3002  O   TYR A1401      -7.790 338.454  15.140  1.00 43.17           O  
ATOM   3003  CB  TYR A1401      -6.916 335.583  14.096  1.00 38.96           C  
ATOM   3004  CG  TYR A1401      -5.581 334.912  14.395  1.00 37.80           C  
ATOM   3005  CD1 TYR A1401      -4.520 335.684  14.914  1.00 38.62           C  
ATOM   3006  CD2 TYR A1401      -5.389 333.528  14.192  1.00 39.32           C  
ATOM   3007  CE1 TYR A1401      -3.294 335.080  15.250  1.00 38.70           C  
ATOM   3008  CE2 TYR A1401      -4.172 332.920  14.557  1.00 40.51           C  
ATOM   3009  CZ  TYR A1401      -3.118 333.696  15.074  1.00 38.81           C  
ATOM   3010  OH  TYR A1401      -1.932 333.109  15.412  1.00 36.36           O  
ATOM   3011  N   SER A1402      -9.756 337.325  14.982  1.00 43.01           N  
ATOM   3012  CA  SER A1402     -10.661 338.477  14.972  1.00 46.49           C  
ATOM   3013  C   SER A1402     -10.778 339.130  16.361  1.00 46.59           C  
ATOM   3014  O   SER A1402     -10.843 340.356  16.435  1.00 43.89           O  
ATOM   3015  CB  SER A1402     -12.046 338.042  14.439  1.00  0.00           C  
ATOM   3016  OG  SER A1402     -12.956 339.122  14.353  1.00  0.00           O  
ATOM   3017  N   LEU A1403     -10.801 338.306  17.425  1.00 47.21           N  
ATOM   3018  CA  LEU A1403     -10.953 338.748  18.811  1.00 40.18           C  
ATOM   3019  C   LEU A1403      -9.688 339.405  19.382  1.00 38.97           C  
ATOM   3020  O   LEU A1403      -9.832 340.423  20.054  1.00 39.83           O  
ATOM   3021  CB  LEU A1403     -11.451 337.579  19.689  1.00 37.60           C  
ATOM   3022  CG  LEU A1403     -12.948 337.258  19.474  1.00 36.35           C  
ATOM   3023  CD1 LEU A1403     -13.316 335.876  20.052  1.00 37.34           C  
ATOM   3024  CD2 LEU A1403     -13.859 338.385  20.013  1.00 37.44           C  
ATOM   3025  N   ILE A1404      -8.484 338.879  19.085  1.00 37.13           N  
ATOM   3026  CA  ILE A1404      -7.223 339.535  19.461  1.00 40.22           C  
ATOM   3027  C   ILE A1404      -6.923 340.779  18.599  1.00 39.32           C  
ATOM   3028  O   ILE A1404      -6.418 341.754  19.150  1.00 38.66           O  
ATOM   3029  CB  ILE A1404      -5.997 338.573  19.490  1.00  0.00           C  
ATOM   3030  CG1 ILE A1404      -4.695 339.197  20.065  1.00  0.00           C  
ATOM   3031  CG2 ILE A1404      -5.743 337.827  18.172  1.00  0.00           C  
ATOM   3032  CD1 ILE A1404      -3.667 339.705  19.035  1.00  0.00           C  
ATOM   3033  N   SER A1405      -7.312 340.779  17.308  1.00 40.00           N  
ATOM   3034  CA  SER A1405      -7.231 341.969  16.450  1.00 42.62           C  
ATOM   3035  C   SER A1405      -8.206 343.087  16.867  1.00 41.58           C  
ATOM   3036  O   SER A1405      -7.908 344.250  16.607  1.00 43.43           O  
ATOM   3037  CB  SER A1405      -7.448 341.607  14.971  1.00  0.00           C  
ATOM   3038  OG  SER A1405      -6.328 340.926  14.443  1.00  0.00           O  
ATOM   3039  N   TYR A1406      -9.325 342.727  17.520  1.00 38.65           N  
ATOM   3040  CA  TYR A1406     -10.263 343.662  18.135  1.00 38.63           C  
ATOM   3041  C   TYR A1406      -9.738 344.193  19.479  1.00 39.48           C  
ATOM   3042  O   TYR A1406      -9.656 345.408  19.637  1.00 42.14           O  
ATOM   3043  CB  TYR A1406     -11.664 343.015  18.248  1.00 37.55           C  
ATOM   3044  CG  TYR A1406     -12.668 343.771  19.106  1.00 35.07           C  
ATOM   3045  CD1 TYR A1406     -13.136 345.040  18.702  1.00 33.97           C  
ATOM   3046  CD2 TYR A1406     -13.114 343.221  20.326  1.00 37.95           C  
ATOM   3047  CE1 TYR A1406     -14.027 345.761  19.522  1.00 35.61           C  
ATOM   3048  CE2 TYR A1406     -14.006 343.940  21.143  1.00 40.45           C  
ATOM   3049  CZ  TYR A1406     -14.457 345.214  20.747  1.00 38.95           C  
ATOM   3050  OH  TYR A1406     -15.305 345.918  21.551  1.00 44.39           O  
ATOM   3051  N   LEU A1407      -9.406 343.287  20.418  1.00 38.49           N  
ATOM   3052  CA  LEU A1407      -9.008 343.621  21.789  1.00 39.38           C  
ATOM   3053  C   LEU A1407      -7.691 344.411  21.868  1.00 40.39           C  
ATOM   3054  O   LEU A1407      -7.659 345.408  22.586  1.00 42.69           O  
ATOM   3055  CB  LEU A1407      -8.962 342.346  22.663  1.00 39.05           C  
ATOM   3056  CG  LEU A1407     -10.356 341.762  23.002  1.00 39.80           C  
ATOM   3057  CD1 LEU A1407     -10.242 340.332  23.578  1.00 41.11           C  
ATOM   3058  CD2 LEU A1407     -11.182 342.700  23.911  1.00 39.55           C  
ATOM   3059  N   LEU A1408      -6.661 344.008  21.103  1.00 40.48           N  
ATOM   3060  CA  LEU A1408      -5.416 344.771  20.975  1.00 42.95           C  
ATOM   3061  C   LEU A1408      -5.486 345.890  19.922  1.00 43.91           C  
ATOM   3062  O   LEU A1408      -4.548 346.675  19.899  1.00 46.21           O  
ATOM   3063  CB  LEU A1408      -4.208 343.837  20.690  1.00 44.95           C  
ATOM   3064  CG  LEU A1408      -3.515 343.256  21.940  1.00 46.71           C  
ATOM   3065  CD1 LEU A1408      -2.469 342.199  21.526  1.00 46.06           C  
ATOM   3066  CD2 LEU A1408      -2.894 344.366  22.821  1.00 47.32           C  
ATOM   3067  N   GLN A1409      -6.534 345.969  19.078  1.00 43.20           N  
ATOM   3068  CA  GLN A1409      -6.671 346.941  17.974  1.00 43.27           C  
ATOM   3069  C   GLN A1409      -5.519 346.875  16.953  1.00 43.93           C  
ATOM   3070  O   GLN A1409      -4.965 347.909  16.580  1.00 42.14           O  
ATOM   3071  CB  GLN A1409      -6.943 348.378  18.499  1.00 43.20           C  
ATOM   3072  CG  GLN A1409      -8.373 348.577  19.018  1.00 46.49           C  
ATOM   3073  CD  GLN A1409      -9.427 348.628  17.909  1.00 51.60           C  
ATOM   3074  NE2 GLN A1409     -10.370 347.684  17.915  1.00 51.79           N  
ATOM   3075  OE1 GLN A1409      -9.403 349.521  17.067  1.00 61.01           O  
ATOM   3076  N   VAL A1410      -5.163 345.646  16.545  1.00 46.14           N  
ATOM   3077  CA  VAL A1410      -4.062 345.369  15.627  1.00 46.66           C  
ATOM   3078  C   VAL A1410      -4.486 345.732  14.189  1.00 49.35           C  
ATOM   3079  O   VAL A1410      -5.274 345.008  13.578  1.00 52.34           O  
ATOM   3080  CB  VAL A1410      -3.618 343.876  15.678  1.00 47.90           C  
ATOM   3081  CG1 VAL A1410      -2.329 343.626  14.870  1.00 49.05           C  
ATOM   3082  CG2 VAL A1410      -3.409 343.376  17.119  1.00 47.48           C  
ATOM   3083  N   LYS A1411      -3.966 346.869  13.699  1.00 51.71           N  
ATOM   3084  CA  LYS A1411      -4.148 347.342  12.325  1.00 52.37           C  
ATOM   3085  C   LYS A1411      -3.013 346.797  11.433  1.00 56.02           C  
ATOM   3086  O   LYS A1411      -2.200 345.996  11.894  1.00 60.05           O  
ATOM   3087  CB  LYS A1411      -4.177 348.888  12.280  1.00 54.38           C  
ATOM   3088  CG  LYS A1411      -5.018 349.612  13.343  1.00 55.31           C  
ATOM   3089  CD  LYS A1411      -6.527 349.369  13.223  1.00 58.04           C  
ATOM   3090  CE  LYS A1411      -7.300 350.179  14.276  1.00 60.40           C  
ATOM   3091  NZ  LYS A1411      -8.756 350.096  14.076  1.00 63.66           N1+
ATOM   3092  N   ASP A1412      -3.010 347.221  10.162  1.00 58.90           N  
ATOM   3093  CA  ASP A1412      -2.094 346.802   9.091  1.00 55.59           C  
ATOM   3094  C   ASP A1412      -2.402 345.351   8.647  1.00 52.87           C  
ATOM   3095  O   ASP A1412      -1.523 344.629   8.176  1.00 53.94           O  
ATOM   3096  CB  ASP A1412      -0.589 347.058   9.418  1.00 55.11           C  
ATOM   3097  CG  ASP A1412       0.418 346.963   8.255  1.00 54.44           C  
ATOM   3098  OD1 ASP A1412       0.023 347.187   7.090  1.00 51.95           O  
ATOM   3099  OD2 ASP A1412       1.616 346.781   8.556  1.00 54.84           O1-
ATOM   3100  N   ARG A1413      -3.668 344.926   8.780  1.00 49.81           N  
ATOM   3101  CA  ARG A1413      -4.147 343.588   8.423  1.00 49.77           C  
ATOM   3102  C   ARG A1413      -4.372 343.454   6.902  1.00 52.39           C  
ATOM   3103  O   ARG A1413      -5.446 343.047   6.464  1.00 54.82           O  
ATOM   3104  CB  ARG A1413      -5.408 343.243   9.257  1.00 49.78           C  
ATOM   3105  CG  ARG A1413      -5.283 343.269  10.802  1.00 50.35           C  
ATOM   3106  CD  ARG A1413      -4.164 342.405  11.434  1.00 46.31           C  
ATOM   3107  NE  ARG A1413      -2.838 343.041  11.382  1.00 43.68           N  
ATOM   3108  CZ  ARG A1413      -1.633 342.493  11.608  1.00 44.93           C  
ATOM   3109  NH1 ARG A1413      -1.476 341.189  11.856  1.00 46.41           N1+
ATOM   3110  NH2 ARG A1413      -0.566 343.296  11.590  1.00 47.74           N1+
ATOM   3111  N   HIS A1414      -3.337 343.796   6.126  1.00 53.17           N  
ATOM   3112  CA  HIS A1414      -3.216 343.488   4.705  1.00 53.13           C  
ATOM   3113  C   HIS A1414      -2.754 342.024   4.567  1.00 55.83           C  
ATOM   3114  O   HIS A1414      -2.063 341.529   5.461  1.00 64.13           O  
ATOM   3115  CB  HIS A1414      -2.221 344.482   4.057  1.00 50.54           C  
ATOM   3116  CG  HIS A1414      -0.745 344.211   4.269  1.00 50.62           C  
ATOM   3117  CD2 HIS A1414       0.187 343.649   3.424  1.00 52.81           C  
ATOM   3118  ND1 HIS A1414      -0.053 344.509   5.435  1.00 50.33           N  
ATOM   3119  CE1 HIS A1414       1.208 344.106   5.260  1.00 51.65           C  
ATOM   3120  NE2 HIS A1414       1.419 343.555   4.070  1.00 54.45           N  
ATOM   3121  N   ASN A1415      -3.084 341.359   3.451  1.00 53.27           N  
ATOM   3122  CA  ASN A1415      -2.917 339.903   3.296  1.00 55.21           C  
ATOM   3123  C   ASN A1415      -1.469 339.363   3.352  1.00 55.36           C  
ATOM   3124  O   ASN A1415      -1.310 338.144   3.395  1.00 57.26           O  
ATOM   3125  CB  ASN A1415      -3.622 339.440   1.997  1.00 57.81           C  
ATOM   3126  CG  ASN A1415      -5.122 339.759   1.968  1.00 61.81           C  
ATOM   3127  ND2 ASN A1415      -5.967 338.776   2.282  1.00 69.36           N  
ATOM   3128  OD1 ASN A1415      -5.514 340.882   1.660  1.00 60.37           O  
ATOM   3129  N   GLY A1416      -0.463 340.246   3.384  1.00 53.70           N  
ATOM   3130  CA  GLY A1416       0.936 339.890   3.622  1.00 53.15           C  
ATOM   3131  C   GLY A1416       1.159 339.497   5.091  1.00 52.33           C  
ATOM   3132  O   GLY A1416       1.950 338.595   5.358  1.00 48.46           O  
ATOM   3133  N   ASN A1417       0.439 340.132   6.030  1.00 53.88           N  
ATOM   3134  CA  ASN A1417       0.545 339.867   7.472  1.00 55.81           C  
ATOM   3135  C   ASN A1417      -0.344 338.699   7.923  1.00 57.22           C  
ATOM   3136  O   ASN A1417      -0.161 338.204   9.036  1.00 60.19           O  
ATOM   3137  CB  ASN A1417       0.200 341.151   8.268  1.00 58.96           C  
ATOM   3138  CG  ASN A1417       1.308 342.206   8.248  1.00 61.39           C  
ATOM   3139  ND2 ASN A1417       0.985 343.458   8.548  1.00 65.79           N  
ATOM   3140  OD1 ASN A1417       2.461 341.909   7.966  1.00 63.22           O  
ATOM   3141  N   LEU A1418      -1.289 338.272   7.076  1.00 52.52           N  
ATOM   3142  CA  LEU A1418      -2.150 337.119   7.342  1.00 48.50           C  
ATOM   3143  C   LEU A1418      -1.579 335.907   6.595  1.00 50.42           C  
ATOM   3144  O   LEU A1418      -1.351 335.992   5.393  1.00 53.36           O  
ATOM   3145  CB  LEU A1418      -3.605 337.412   6.905  1.00  0.00           C  
ATOM   3146  CG  LEU A1418      -4.382 338.328   7.882  1.00  0.00           C  
ATOM   3147  CD1 LEU A1418      -3.941 339.803   7.827  1.00  0.00           C  
ATOM   3148  CD2 LEU A1418      -5.908 338.196   7.704  1.00  0.00           C  
ATOM   3149  N   LEU A1419      -1.347 334.813   7.329  1.00 52.96           N  
ATOM   3150  CA  LEU A1419      -0.762 333.545   6.887  1.00 53.95           C  
ATOM   3151  C   LEU A1419      -1.797 332.415   7.037  1.00 54.35           C  
ATOM   3152  O   LEU A1419      -2.726 332.549   7.831  1.00 60.39           O  
ATOM   3153  CB  LEU A1419       0.502 333.246   7.740  1.00 51.78           C  
ATOM   3154  CG  LEU A1419       1.819 333.899   7.257  1.00 52.18           C  
ATOM   3155  CD1 LEU A1419       1.809 335.436   7.345  1.00 53.80           C  
ATOM   3156  CD2 LEU A1419       3.039 333.301   7.989  1.00 51.64           C  
ATOM   3157  N   LEU A1420      -1.617 331.320   6.288  1.00 53.78           N  
ATOM   3158  CA  LEU A1420      -2.503 330.156   6.250  1.00 54.46           C  
ATOM   3159  C   LEU A1420      -1.645 328.889   6.110  1.00 53.39           C  
ATOM   3160  O   LEU A1420      -0.948 328.757   5.102  1.00 55.94           O  
ATOM   3161  CB  LEU A1420      -3.531 330.353   5.106  1.00 54.97           C  
ATOM   3162  CG  LEU A1420      -4.451 329.149   4.794  1.00 58.79           C  
ATOM   3163  CD1 LEU A1420      -5.208 328.653   6.037  1.00 61.03           C  
ATOM   3164  CD2 LEU A1420      -5.413 329.475   3.631  1.00 58.65           C  
ATOM   3165  N   ASP A1421      -1.674 328.007   7.129  1.00 53.66           N  
ATOM   3166  CA  ASP A1421      -0.855 326.787   7.186  1.00 55.92           C  
ATOM   3167  C   ASP A1421      -1.520 325.595   6.465  1.00 57.70           C  
ATOM   3168  O   ASP A1421      -2.648 325.704   5.980  1.00 50.98           O  
ATOM   3169  CB  ASP A1421      -0.341 326.451   8.622  1.00 57.47           C  
ATOM   3170  CG  ASP A1421      -1.337 326.032   9.725  1.00 61.26           C  
ATOM   3171  OD1 ASP A1421      -2.437 325.532   9.409  1.00 68.32           O  
ATOM   3172  OD2 ASP A1421      -0.922 326.091  10.904  1.00 60.53           O1-
ATOM   3173  N   SER A1422      -0.784 324.472   6.421  1.00 62.35           N  
ATOM   3174  CA  SER A1422      -1.166 323.218   5.765  1.00 63.46           C  
ATOM   3175  C   SER A1422      -2.378 322.501   6.391  1.00 66.65           C  
ATOM   3176  O   SER A1422      -3.098 321.821   5.660  1.00 73.82           O  
ATOM   3177  CB  SER A1422       0.060 322.286   5.725  1.00  0.00           C  
ATOM   3178  OG  SER A1422       0.976 322.741   4.751  1.00  0.00           O  
ATOM   3179  N   ASP A1423      -2.602 322.683   7.706  1.00 64.77           N  
ATOM   3180  CA  ASP A1423      -3.766 322.154   8.433  1.00 58.69           C  
ATOM   3181  C   ASP A1423      -5.044 322.986   8.207  1.00 53.87           C  
ATOM   3182  O   ASP A1423      -6.124 322.495   8.529  1.00 44.76           O  
ATOM   3183  CB  ASP A1423      -3.520 322.005   9.956  1.00  0.00           C  
ATOM   3184  CG  ASP A1423      -2.344 321.120  10.405  1.00  0.00           C  
ATOM   3185  OD1 ASP A1423      -1.830 320.320   9.591  1.00  0.00           O  
ATOM   3186  OD2 ASP A1423      -2.044 321.191  11.618  1.00  0.00           O1-
ATOM   3187  N   GLY A1424      -4.916 324.206   7.659  1.00 53.77           N  
ATOM   3188  CA  GLY A1424      -6.036 325.084   7.334  1.00 53.85           C  
ATOM   3189  C   GLY A1424      -6.248 326.183   8.386  1.00 51.91           C  
ATOM   3190  O   GLY A1424      -7.205 326.941   8.244  1.00 48.22           O  
ATOM   3191  N   HIS A1425      -5.380 326.310   9.407  1.00 52.67           N  
ATOM   3192  CA  HIS A1425      -5.419 327.415  10.370  1.00 53.54           C  
ATOM   3193  C   HIS A1425      -4.849 328.696   9.745  1.00 50.97           C  
ATOM   3194  O   HIS A1425      -3.785 328.647   9.128  1.00 49.02           O  
ATOM   3195  CB  HIS A1425      -4.575 327.104  11.622  1.00 53.82           C  
ATOM   3196  CG  HIS A1425      -4.847 325.809  12.341  1.00 53.79           C  
ATOM   3197  CD2 HIS A1425      -5.853 325.446  13.217  1.00 53.01           C  
ATOM   3198  ND1 HIS A1425      -3.924 324.776  12.331  1.00 52.77           N1+
ATOM   3199  CE1 HIS A1425      -4.403 323.816  13.118  1.00 54.37           C  
ATOM   3200  NE2 HIS A1425      -5.558 324.173  13.679  1.00 54.36           N  
ATOM   3201  N   LEU A1426      -5.511 329.827  10.017  1.00 49.54           N  
ATOM   3202  CA  LEU A1426      -4.959 331.169   9.863  1.00 48.11           C  
ATOM   3203  C   LEU A1426      -3.919 331.429  10.966  1.00 46.43           C  
ATOM   3204  O   LEU A1426      -4.117 330.984  12.095  1.00 40.57           O  
ATOM   3205  CB  LEU A1426      -6.118 332.186   9.961  1.00  0.00           C  
ATOM   3206  CG  LEU A1426      -5.770 333.677   9.709  1.00  0.00           C  
ATOM   3207  CD1 LEU A1426      -5.530 333.982   8.215  1.00  0.00           C  
ATOM   3208  CD2 LEU A1426      -6.829 334.609  10.329  1.00  0.00           C  
ATOM   3209  N   ILE A1427      -2.867 332.182  10.629  1.00 47.89           N  
ATOM   3210  CA  ILE A1427      -1.929 332.777  11.577  1.00 48.85           C  
ATOM   3211  C   ILE A1427      -1.811 334.270  11.221  1.00 49.75           C  
ATOM   3212  O   ILE A1427      -1.828 334.607  10.041  1.00 56.83           O  
ATOM   3213  CB  ILE A1427      -0.514 332.108  11.524  1.00 48.86           C  
ATOM   3214  CG1 ILE A1427      -0.566 330.621  11.947  1.00 50.88           C  
ATOM   3215  CG2 ILE A1427       0.533 332.832  12.401  1.00 49.93           C  
ATOM   3216  CD1 ILE A1427      -0.946 329.643  10.824  1.00 53.75           C  
ATOM   3217  N   HIS A1428      -1.677 335.141  12.231  1.00 45.91           N  
ATOM   3218  CA  HIS A1428      -1.256 336.528  12.026  1.00 42.43           C  
ATOM   3219  C   HIS A1428       0.208 336.647  12.451  1.00 44.21           C  
ATOM   3220  O   HIS A1428       0.549 336.250  13.567  1.00 37.37           O  
ATOM   3221  CB  HIS A1428      -2.126 337.509  12.836  1.00 40.85           C  
ATOM   3222  CG  HIS A1428      -3.477 337.819  12.241  1.00 40.77           C  
ATOM   3223  CD2 HIS A1428      -4.385 336.966  11.651  1.00 44.46           C  
ATOM   3224  ND1 HIS A1428      -4.006 339.114  12.222  1.00 40.39           N  
ATOM   3225  CE1 HIS A1428      -5.187 338.996  11.634  1.00 41.53           C  
ATOM   3226  NE2 HIS A1428      -5.467 337.743  11.279  1.00 44.30           N  
ATOM   3227  N   ILE A1429       1.020 337.251  11.582  1.00 49.41           N  
ATOM   3228  CA  ILE A1429       2.329 337.782  11.942  1.00 53.65           C  
ATOM   3229  C   ILE A1429       2.209 339.305  12.132  1.00 57.00           C  
ATOM   3230  O   ILE A1429       1.251 339.898  11.632  1.00 70.32           O  
ATOM   3231  CB  ILE A1429       3.384 337.519  10.825  1.00 52.73           C  
ATOM   3232  CG1 ILE A1429       3.127 338.238   9.472  1.00 51.96           C  
ATOM   3233  CG2 ILE A1429       3.617 336.010  10.631  1.00 54.84           C  
ATOM   3234  CD1 ILE A1429       4.397 338.589   8.695  1.00 50.24           C  
ATOM   3235  N   ASP A1430       3.228 339.896  12.768  1.00 56.47           N  
ATOM   3236  CA  ASP A1430       3.440 341.336  12.933  1.00 62.48           C  
ATOM   3237  C   ASP A1430       2.406 341.963  13.886  1.00 58.03           C  
ATOM   3238  O   ASP A1430       1.208 341.937  13.618  1.00 63.74           O  
ATOM   3239  CB  ASP A1430       3.593 342.114  11.591  1.00 69.23           C  
ATOM   3240  CG  ASP A1430       3.703 343.641  11.730  1.00 72.39           C  
ATOM   3241  OD1 ASP A1430       2.649 344.307  11.628  1.00 77.77           O  
ATOM   3242  OD2 ASP A1430       4.792 344.102  12.134  1.00 76.66           O1-
ATOM   3243  N   TYR A1431       2.900 342.572  14.964  1.00 55.06           N  
ATOM   3244  CA  TYR A1431       2.082 343.295  15.935  1.00 53.62           C  
ATOM   3245  C   TYR A1431       2.598 344.734  16.081  1.00 55.90           C  
ATOM   3246  O   TYR A1431       2.543 345.341  17.155  1.00 53.68           O  
ATOM   3247  CB  TYR A1431       1.955 342.473  17.230  1.00  0.00           C  
ATOM   3248  CG  TYR A1431       1.321 341.107  16.978  1.00  0.00           C  
ATOM   3249  CD1 TYR A1431       2.129 339.966  16.769  1.00  0.00           C  
ATOM   3250  CD2 TYR A1431      -0.080 340.995  16.855  1.00  0.00           C  
ATOM   3251  CE1 TYR A1431       1.545 338.743  16.380  1.00  0.00           C  
ATOM   3252  CE2 TYR A1431      -0.665 339.767  16.486  1.00  0.00           C  
ATOM   3253  CZ  TYR A1431       0.147 338.647  16.226  1.00  0.00           C  
ATOM   3254  OH  TYR A1431      -0.425 337.479  15.814  1.00  0.00           O  
ATOM   3255  N   GLY A1432       3.023 345.289  14.937  1.00 58.16           N  
ATOM   3256  CA  GLY A1432       3.039 346.722  14.683  1.00 55.38           C  
ATOM   3257  C   GLY A1432       1.579 347.188  14.570  1.00 51.60           C  
ATOM   3258  O   GLY A1432       0.693 346.400  14.240  1.00 57.69           O  
ATOM   3259  N   PHE A1433       1.319 348.471  14.842  1.00 48.56           N  
ATOM   3260  CA  PHE A1433      -0.003 349.095  14.705  1.00 52.85           C  
ATOM   3261  C   PHE A1433      -1.082 348.521  15.641  1.00 50.79           C  
ATOM   3262  O   PHE A1433      -2.261 348.538  15.294  1.00 48.12           O  
ATOM   3263  CB  PHE A1433      -0.463 349.168  13.238  1.00 51.23           C  
ATOM   3264  CG  PHE A1433       0.492 349.918  12.342  1.00 55.50           C  
ATOM   3265  CD1 PHE A1433       0.445 351.325  12.290  1.00 57.71           C  
ATOM   3266  CD2 PHE A1433       1.557 349.231  11.729  1.00 56.28           C  
ATOM   3267  CE1 PHE A1433       1.420 352.017  11.591  1.00 57.84           C  
ATOM   3268  CE2 PHE A1433       2.538 349.943  11.064  1.00 54.69           C  
ATOM   3269  CZ  PHE A1433       2.462 351.327  10.983  1.00 54.60           C  
ATOM   3270  N   MET A1434      -0.660 348.025  16.812  1.00 51.61           N  
ATOM   3271  CA  MET A1434      -1.553 347.659  17.912  1.00 51.05           C  
ATOM   3272  C   MET A1434      -1.764 348.847  18.867  1.00 52.06           C  
ATOM   3273  O   MET A1434      -0.920 349.738  18.959  1.00 48.42           O  
ATOM   3274  CB  MET A1434      -1.032 346.383  18.612  1.00  0.00           C  
ATOM   3275  CG  MET A1434       0.106 346.550  19.634  1.00  0.00           C  
ATOM   3276  SD  MET A1434       0.575 344.978  20.404  1.00  0.00           S  
ATOM   3277  CE  MET A1434       1.782 345.561  21.618  1.00  0.00           C  
ATOM   3278  N   LEU A1435      -2.901 348.801  19.575  1.00 53.22           N  
ATOM   3279  CA  LEU A1435      -3.396 349.756  20.565  1.00 50.48           C  
ATOM   3280  C   LEU A1435      -3.643 351.123  19.901  1.00 48.43           C  
ATOM   3281  O   LEU A1435      -4.490 351.202  19.012  1.00 49.05           O  
ATOM   3282  CB  LEU A1435      -2.486 349.772  21.824  1.00 48.75           C  
ATOM   3283  CG  LEU A1435      -2.457 348.432  22.600  1.00 48.36           C  
ATOM   3284  CD1 LEU A1435      -1.275 348.368  23.582  1.00 51.03           C  
ATOM   3285  CD2 LEU A1435      -3.791 348.140  23.316  1.00 48.46           C  
ATOM   3286  N   THR A1436      -2.913 352.160  20.335  1.00 53.45           N  
ATOM   3287  CA  THR A1436      -2.993 353.518  19.796  1.00 62.98           C  
ATOM   3288  C   THR A1436      -2.171 353.746  18.508  1.00 69.54           C  
ATOM   3289  O   THR A1436      -2.399 354.758  17.844  1.00 71.75           O  
ATOM   3290  CB  THR A1436      -2.555 354.541  20.877  1.00  0.00           C  
ATOM   3291  CG2 THR A1436      -1.163 354.297  21.473  1.00  0.00           C  
ATOM   3292  OG1 THR A1436      -2.570 355.882  20.419  1.00  0.00           O  
ATOM   3293  N   ASN A1437      -1.237 352.833  18.179  1.00 79.49           N  
ATOM   3294  CA  ASN A1437      -0.321 352.962  17.043  1.00 81.68           C  
ATOM   3295  C   ASN A1437      -1.087 353.015  15.704  1.00 96.10           C  
ATOM   3296  O   ASN A1437      -1.676 352.025  15.273  1.00101.36           O  
ATOM   3297  CB  ASN A1437       0.744 351.843  17.113  1.00  0.00           C  
ATOM   3298  CG  ASN A1437       1.915 351.922  16.118  1.00  0.00           C  
ATOM   3299  ND2 ASN A1437       2.148 353.063  15.463  1.00  0.00           N  
ATOM   3300  OD1 ASN A1437       2.628 350.935  15.953  1.00  0.00           O  
ATOM   3301  N   SER A1438      -1.061 354.218  15.118  1.00107.09           N  
ATOM   3302  CA  SER A1438      -1.741 354.639  13.899  1.00106.24           C  
ATOM   3303  C   SER A1438      -0.729 355.517  13.129  1.00101.12           C  
ATOM   3304  O   SER A1438       0.010 356.262  13.779  1.00 97.23           O  
ATOM   3305  CB  SER A1438      -2.999 355.421  14.341  1.00102.39           C  
ATOM   3306  OG  SER A1438      -3.744 355.924  13.250  1.00 94.62           O  
ATOM   3307  N   PRO A1439      -0.654 355.381  11.783  1.00  9.10           N  
ATOM   3308  CA  PRO A1439       0.438 355.950  10.969  1.00 28.44           C  
ATOM   3309  C   PRO A1439       0.565 357.484  11.031  1.00 13.75           C  
ATOM   3310  O   PRO A1439      -0.321 358.193  10.554  1.00 20.17           O  
ATOM   3311  CB  PRO A1439       0.132 355.457   9.541  1.00  0.00           C  
ATOM   3312  CG  PRO A1439      -1.355 355.179   9.539  1.00  0.00           C  
ATOM   3313  CD  PRO A1439      -1.581 354.628  10.940  1.00  0.00           C  
ATOM   3314  N   GLY A1440       1.679 357.945  11.618  1.00 23.19           N  
ATOM   3315  CA  GLY A1440       2.043 359.360  11.690  1.00 31.60           C  
ATOM   3316  C   GLY A1440       3.568 359.554  11.647  1.00 16.40           C  
ATOM   3317  O   GLY A1440       4.015 360.699  11.599  1.00 21.95           O  
ATOM   3318  N   ASN A1441       4.368 358.471  11.673  1.00 25.22           N  
ATOM   3319  CA  ASN A1441       5.834 358.508  11.700  1.00 20.59           C  
ATOM   3320  C   ASN A1441       6.389 357.134  11.260  1.00 44.95           C  
ATOM   3321  O   ASN A1441       7.263 356.580  11.928  1.00 26.41           O  
ATOM   3322  CB  ASN A1441       6.340 358.938  13.109  1.00  0.00           C  
ATOM   3323  CG  ASN A1441       7.658 359.717  13.069  1.00  0.00           C  
ATOM   3324  ND2 ASN A1441       8.786 359.011  13.166  1.00  0.00           N  
ATOM   3325  OD1 ASN A1441       7.658 360.940  12.963  1.00  0.00           O  
ATOM   3326  N   VAL A1442       5.823 356.578  10.173  1.00 51.33           N  
ATOM   3327  CA  VAL A1442       6.002 355.180   9.765  1.00  8.59           C  
ATOM   3328  C   VAL A1442       6.107 355.035   8.227  1.00 21.73           C  
ATOM   3329  O   VAL A1442       6.196 356.037   7.517  1.00 16.67           O  
ATOM   3330  CB  VAL A1442       4.817 354.305  10.279  1.00  0.00           C  
ATOM   3331  CG1 VAL A1442       4.668 354.337  11.812  1.00  0.00           C  
ATOM   3332  CG2 VAL A1442       3.475 354.616   9.587  1.00  0.00           C  
ATOM   3333  N   ASN A1443       6.100 353.773   7.759  1.00 16.15           N  
ATOM   3334  CA  ASN A1443       6.190 353.362   6.357  1.00  7.87           C  
ATOM   3335  C   ASN A1443       4.924 352.610   5.879  1.00 28.97           C  
ATOM   3336  O   ASN A1443       4.627 352.662   4.686  1.00 18.78           O  
ATOM   3337  CB  ASN A1443       7.470 352.492   6.245  1.00  0.00           C  
ATOM   3338  CG  ASN A1443       7.749 351.903   4.859  1.00  0.00           C  
ATOM   3339  ND2 ASN A1443       8.165 352.743   3.909  1.00  0.00           N  
ATOM   3340  OD1 ASN A1443       7.598 350.701   4.652  1.00  0.00           O  
ATOM   3341  N   PHE A1444       4.224 351.926   6.794  1.00  9.54           N  
ATOM   3342  CA  PHE A1444       3.253 350.867   6.489  1.00 11.78           C  
ATOM   3343  C   PHE A1444       1.799 351.380   6.393  1.00 13.81           C  
ATOM   3344  O   PHE A1444       1.550 352.576   6.559  1.00 23.44           O  
ATOM   3345  CB  PHE A1444       3.367 349.791   7.590  1.00  0.00           C  
ATOM   3346  CG  PHE A1444       4.785 349.364   7.941  1.00  0.00           C  
ATOM   3347  CD1 PHE A1444       5.498 350.006   8.978  1.00  0.00           C  
ATOM   3348  CD2 PHE A1444       5.462 348.434   7.123  1.00  0.00           C  
ATOM   3349  CE1 PHE A1444       6.823 349.675   9.222  1.00  0.00           C  
ATOM   3350  CE2 PHE A1444       6.786 348.113   7.386  1.00  0.00           C  
ATOM   3351  CZ  PHE A1444       7.463 348.728   8.432  1.00  0.00           C  
ATOM   3352  N   GLU A1445       0.865 350.452   6.125  1.00  3.74           N  
ATOM   3353  CA  GLU A1445      -0.576 350.689   6.003  1.00 14.07           C  
ATOM   3354  C   GLU A1445      -1.272 350.482   7.374  1.00 14.42           C  
ATOM   3355  O   GLU A1445      -0.587 350.393   8.392  1.00 11.46           O  
ATOM   3356  CB  GLU A1445      -1.091 349.790   4.847  1.00  0.00           C  
ATOM   3357  CG  GLU A1445      -2.502 350.122   4.289  1.00  0.00           C  
ATOM   3358  CD  GLU A1445      -3.675 349.235   4.732  1.00  0.00           C  
ATOM   3359  OE1 GLU A1445      -4.817 349.686   4.513  1.00  0.00           O  
ATOM   3360  OE2 GLU A1445      -3.454 348.165   5.337  1.00  0.00           O1-
ATOM   3361  N   THR A1446      -2.613 350.476   7.421  1.00 17.69           N  
ATOM   3362  CA  THR A1446      -3.361 350.588   8.682  1.00 11.38           C  
ATOM   3363  C   THR A1446      -4.823 350.057   8.640  1.00 10.71           C  
ATOM   3364  O   THR A1446      -5.672 350.547   9.390  1.00 17.06           O  
ATOM   3365  CB  THR A1446      -3.293 352.051   9.224  1.00  0.00           C  
ATOM   3366  CG2 THR A1446      -4.030 353.080   8.341  1.00  0.00           C  
ATOM   3367  OG1 THR A1446      -3.801 352.169  10.540  1.00  0.00           O  
ATOM   3368  N   SER A1447      -5.122 349.035   7.818  1.00 85.06           N  
ATOM   3369  CA  SER A1447      -6.450 348.398   7.809  1.00 86.14           C  
ATOM   3370  C   SER A1447      -6.686 347.552   9.082  1.00 86.21           C  
ATOM   3371  O   SER A1447      -5.818 346.743   9.401  1.00 75.92           O  
ATOM   3372  CB  SER A1447      -6.594 347.478   6.575  1.00 87.33           C  
ATOM   3373  OG  SER A1447      -7.195 348.176   5.505  1.00 87.53           O  
ATOM   3374  N   PRO A1448      -7.858 347.674   9.753  1.00 88.73           N  
ATOM   3375  CA  PRO A1448      -8.278 346.687  10.773  1.00 90.97           C  
ATOM   3376  C   PRO A1448      -8.621 345.309  10.164  1.00 88.97           C  
ATOM   3377  O   PRO A1448      -8.570 345.157   8.942  1.00 91.67           O  
ATOM   3378  CB  PRO A1448      -9.503 347.355  11.416  1.00  0.00           C  
ATOM   3379  CG  PRO A1448     -10.117 348.186  10.303  1.00  0.00           C  
ATOM   3380  CD  PRO A1448      -8.903 348.676   9.521  1.00  0.00           C  
ATOM   3381  N   PHE A1449      -8.961 344.331  11.026  1.00 84.37           N  
ATOM   3382  CA  PHE A1449      -9.328 342.959  10.644  1.00 85.99           C  
ATOM   3383  C   PHE A1449     -10.438 342.914   9.579  1.00 85.75           C  
ATOM   3384  O   PHE A1449     -11.519 343.461   9.804  1.00 83.69           O  
ATOM   3385  CB  PHE A1449      -9.715 342.147  11.901  1.00 91.05           C  
ATOM   3386  CG  PHE A1449     -10.041 340.677  11.664  1.00 93.54           C  
ATOM   3387  CD1 PHE A1449     -11.342 340.274  11.291  1.00 97.13           C  
ATOM   3388  CD2 PHE A1449      -9.004 339.720  11.654  1.00 94.45           C  
ATOM   3389  CE1 PHE A1449     -11.594 338.948  10.963  1.00 95.67           C  
ATOM   3390  CE2 PHE A1449      -9.278 338.395  11.337  1.00 89.14           C  
ATOM   3391  CZ  PHE A1449     -10.568 338.012  10.995  1.00 88.07           C  
ATOM   3392  N   LYS A1450     -10.123 342.274   8.445  1.00 80.75           N  
ATOM   3393  CA  LYS A1450     -11.015 342.147   7.300  1.00 80.35           C  
ATOM   3394  C   LYS A1450     -11.571 340.719   7.262  1.00 73.49           C  
ATOM   3395  O   LYS A1450     -10.822 339.766   7.486  1.00 67.62           O  
ATOM   3396  CB  LYS A1450     -10.222 342.461   6.005  1.00 92.65           C  
ATOM   3397  CG  LYS A1450     -10.985 343.347   4.999  1.00104.27           C  
ATOM   3398  CD  LYS A1450     -10.653 344.847   5.125  1.00111.95           C  
ATOM   3399  CE  LYS A1450     -10.984 345.465   6.494  1.00119.30           C  
ATOM   3400  NZ  LYS A1450     -10.553 346.872   6.571  1.00121.07           N1+
ATOM   3401  N   LEU A1451     -12.858 340.610   6.914  1.00 70.20           N  
ATOM   3402  CA  LEU A1451     -13.518 339.351   6.600  1.00 65.66           C  
ATOM   3403  C   LEU A1451     -14.021 339.475   5.159  1.00 68.84           C  
ATOM   3404  O   LEU A1451     -15.200 339.746   4.930  1.00 72.62           O  
ATOM   3405  CB  LEU A1451     -14.627 339.065   7.637  1.00 62.39           C  
ATOM   3406  CG  LEU A1451     -15.254 337.655   7.534  1.00 62.83           C  
ATOM   3407  CD1 LEU A1451     -14.242 336.539   7.885  1.00 62.35           C  
ATOM   3408  CD2 LEU A1451     -16.549 337.565   8.368  1.00 66.24           C  
ATOM   3409  N   THR A1452     -13.085 339.300   4.214  1.00 66.51           N  
ATOM   3410  CA  THR A1452     -13.327 339.292   2.770  1.00 65.79           C  
ATOM   3411  C   THR A1452     -14.266 338.137   2.360  1.00 67.26           C  
ATOM   3412  O   THR A1452     -14.356 337.140   3.082  1.00 64.20           O  
ATOM   3413  CB  THR A1452     -11.984 339.133   1.999  1.00 65.83           C  
ATOM   3414  CG2 THR A1452     -10.919 340.170   2.389  1.00 62.46           C  
ATOM   3415  OG1 THR A1452     -11.429 337.832   2.105  1.00 61.14           O  
ATOM   3416  N   GLN A1453     -14.933 338.275   1.198  1.00 73.12           N  
ATOM   3417  CA  GLN A1453     -15.820 337.233   0.668  1.00 73.59           C  
ATOM   3418  C   GLN A1453     -15.080 335.920   0.341  1.00 68.56           C  
ATOM   3419  O   GLN A1453     -15.694 334.865   0.417  1.00 73.99           O  
ATOM   3420  CB  GLN A1453     -16.649 337.752  -0.526  1.00  0.00           C  
ATOM   3421  CG  GLN A1453     -15.909 337.882  -1.875  1.00  0.00           C  
ATOM   3422  CD  GLN A1453     -16.885 338.208  -3.004  1.00  0.00           C  
ATOM   3423  NE2 GLN A1453     -17.345 337.182  -3.724  1.00  0.00           N  
ATOM   3424  OE1 GLN A1453     -17.224 339.369  -3.220  1.00  0.00           O  
ATOM   3425  N   GLU A1454     -13.775 336.003   0.035  1.00 61.32           N  
ATOM   3426  CA  GLU A1454     -12.878 334.872  -0.184  1.00 63.84           C  
ATOM   3427  C   GLU A1454     -12.686 333.982   1.062  1.00 64.61           C  
ATOM   3428  O   GLU A1454     -12.711 332.757   0.932  1.00 64.20           O  
ATOM   3429  CB  GLU A1454     -11.562 335.430  -0.755  1.00 70.32           C  
ATOM   3430  CG  GLU A1454     -10.397 334.431  -0.841  1.00 77.84           C  
ATOM   3431  CD  GLU A1454      -9.163 335.059  -1.484  1.00 82.72           C  
ATOM   3432  OE1 GLU A1454      -8.617 336.008  -0.879  1.00 94.29           O  
ATOM   3433  OE2 GLU A1454      -8.774 334.573  -2.568  1.00 92.07           O1-
ATOM   3434  N   TYR A1455     -12.539 334.612   2.243  1.00 60.91           N  
ATOM   3435  CA  TYR A1455     -12.538 333.932   3.542  1.00 54.07           C  
ATOM   3436  C   TYR A1455     -13.924 333.361   3.886  1.00 54.78           C  
ATOM   3437  O   TYR A1455     -14.002 332.260   4.426  1.00 59.63           O  
ATOM   3438  CB  TYR A1455     -12.084 334.898   4.661  1.00  0.00           C  
ATOM   3439  CG  TYR A1455     -10.674 335.471   4.599  1.00  0.00           C  
ATOM   3440  CD1 TYR A1455      -9.641 334.841   3.869  1.00  0.00           C  
ATOM   3441  CD2 TYR A1455     -10.381 336.635   5.341  1.00  0.00           C  
ATOM   3442  CE1 TYR A1455      -8.332 335.355   3.905  1.00  0.00           C  
ATOM   3443  CE2 TYR A1455      -9.074 337.157   5.369  1.00  0.00           C  
ATOM   3444  CZ  TYR A1455      -8.045 336.511   4.657  1.00  0.00           C  
ATOM   3445  OH  TYR A1455      -6.771 336.997   4.699  1.00  0.00           O  
ATOM   3446  N   LEU A1456     -14.983 334.110   3.540  1.00 52.96           N  
ATOM   3447  CA  LEU A1456     -16.383 333.749   3.752  1.00 56.60           C  
ATOM   3448  C   LEU A1456     -16.814 332.501   2.954  1.00 58.17           C  
ATOM   3449  O   LEU A1456     -17.587 331.708   3.484  1.00 55.33           O  
ATOM   3450  CB  LEU A1456     -17.246 334.984   3.417  1.00  0.00           C  
ATOM   3451  CG  LEU A1456     -18.700 334.966   3.920  1.00  0.00           C  
ATOM   3452  CD1 LEU A1456     -18.768 334.946   5.457  1.00  0.00           C  
ATOM   3453  CD2 LEU A1456     -19.483 336.149   3.311  1.00  0.00           C  
ATOM   3454  N   ASP A1457     -16.267 332.323   1.737  1.00 66.29           N  
ATOM   3455  CA  ASP A1457     -16.458 331.145   0.880  1.00 72.27           C  
ATOM   3456  C   ASP A1457     -15.844 329.864   1.475  1.00 68.54           C  
ATOM   3457  O   ASP A1457     -16.441 328.800   1.312  1.00 75.07           O  
ATOM   3458  CB  ASP A1457     -15.944 331.348  -0.573  1.00 72.89           C  
ATOM   3459  CG  ASP A1457     -16.553 332.516  -1.369  1.00 72.54           C  
ATOM   3460  OD1 ASP A1457     -17.716 332.889  -1.092  1.00 73.59           O  
ATOM   3461  OD2 ASP A1457     -15.896 332.919  -2.355  1.00 67.03           O1-
ATOM   3462  N   ILE A1458     -14.701 329.975   2.178  1.00 54.60           N  
ATOM   3463  CA  ILE A1458     -14.083 328.862   2.913  1.00 47.69           C  
ATOM   3464  C   ILE A1458     -14.893 328.483   4.174  1.00 49.18           C  
ATOM   3465  O   ILE A1458     -14.989 327.297   4.489  1.00 53.71           O  
ATOM   3466  CB  ILE A1458     -12.597 329.151   3.289  1.00  0.00           C  
ATOM   3467  CG1 ILE A1458     -11.737 329.276   2.010  1.00  0.00           C  
ATOM   3468  CG2 ILE A1458     -11.973 328.108   4.248  1.00  0.00           C  
ATOM   3469  CD1 ILE A1458     -10.395 329.994   2.209  1.00  0.00           C  
ATOM   3470  N   MET A1459     -15.533 329.480   4.814  1.00 52.25           N  
ATOM   3471  CA  MET A1459     -16.547 329.302   5.863  1.00 53.00           C  
ATOM   3472  C   MET A1459     -17.924 328.856   5.315  1.00 53.61           C  
ATOM   3473  O   MET A1459     -18.872 328.764   6.093  1.00 54.73           O  
ATOM   3474  CB  MET A1459     -16.663 330.592   6.706  1.00 57.49           C  
ATOM   3475  CG  MET A1459     -15.345 331.030   7.362  1.00 57.80           C  
ATOM   3476  SD  MET A1459     -15.468 332.585   8.278  1.00 57.20           S  
ATOM   3477  CE  MET A1459     -13.709 332.895   8.567  1.00 61.56           C  
ATOM   3478  N   ASP A1460     -17.999 328.562   4.002  1.00 54.22           N  
ATOM   3479  CA  ASP A1460     -19.110 327.938   3.279  1.00 53.27           C  
ATOM   3480  C   ASP A1460     -20.287 328.908   2.990  1.00 51.51           C  
ATOM   3481  O   ASP A1460     -21.387 328.461   2.668  1.00 54.81           O  
ATOM   3482  CB  ASP A1460     -19.508 326.582   3.930  1.00  0.00           C  
ATOM   3483  CG  ASP A1460     -20.302 325.575   3.082  1.00  0.00           C  
ATOM   3484  OD1 ASP A1460     -20.107 325.547   1.846  1.00  0.00           O  
ATOM   3485  OD2 ASP A1460     -20.972 324.729   3.714  1.00  0.00           O1-
ATOM   3486  N   GLY A1461     -20.023 330.224   3.051  1.00 47.02           N  
ATOM   3487  CA  GLY A1461     -20.950 331.291   2.676  1.00 47.13           C  
ATOM   3488  C   GLY A1461     -21.711 331.849   3.887  1.00 49.54           C  
ATOM   3489  O   GLY A1461     -21.589 331.359   5.010  1.00 58.50           O  
ATOM   3490  N   GLU A1462     -22.510 332.897   3.617  1.00 55.36           N  
ATOM   3491  CA  GLU A1462     -23.317 333.671   4.573  1.00 58.64           C  
ATOM   3492  C   GLU A1462     -24.389 332.870   5.337  1.00 62.30           C  
ATOM   3493  O   GLU A1462     -24.756 333.266   6.442  1.00 68.80           O  
ATOM   3494  CB  GLU A1462     -24.022 334.820   3.819  1.00  0.00           C  
ATOM   3495  CG  GLU A1462     -23.064 335.829   3.153  1.00  0.00           C  
ATOM   3496  CD  GLU A1462     -23.747 336.993   2.412  1.00  0.00           C  
ATOM   3497  OE1 GLU A1462     -23.020 337.971   2.130  1.00  0.00           O  
ATOM   3498  OE2 GLU A1462     -24.962 336.903   2.124  1.00  0.00           O1-
ATOM   3499  N   LYS A1463     -24.896 331.799   4.712  1.00 69.40           N  
ATOM   3500  CA  LYS A1463     -26.056 331.030   5.161  1.00 81.05           C  
ATOM   3501  C   LYS A1463     -25.693 329.693   5.833  1.00 72.70           C  
ATOM   3502  O   LYS A1463     -26.604 329.025   6.321  1.00 66.94           O  
ATOM   3503  CB  LYS A1463     -26.983 330.825   3.941  1.00  0.00           C  
ATOM   3504  CG  LYS A1463     -26.362 330.029   2.773  1.00  0.00           C  
ATOM   3505  CD  LYS A1463     -27.263 330.005   1.532  1.00  0.00           C  
ATOM   3506  CE  LYS A1463     -26.595 329.290   0.346  1.00  0.00           C  
ATOM   3507  NZ  LYS A1463     -27.456 329.295  -0.851  1.00  0.00           N1+
ATOM   3508  N   SER A1464     -24.405 329.306   5.833  1.00 65.22           N  
ATOM   3509  CA  SER A1464     -23.951 328.022   6.368  1.00 61.89           C  
ATOM   3510  C   SER A1464     -23.805 328.037   7.897  1.00 66.41           C  
ATOM   3511  O   SER A1464     -23.428 329.058   8.473  1.00 71.59           O  
ATOM   3512  CB  SER A1464     -22.634 327.626   5.677  1.00  0.00           C  
ATOM   3513  OG  SER A1464     -22.174 326.364   6.126  1.00  0.00           O  
ATOM   3514  N   ASP A1465     -24.029 326.852   8.492  1.00 66.74           N  
ATOM   3515  CA  ASP A1465     -23.816 326.515   9.905  1.00 65.94           C  
ATOM   3516  C   ASP A1465     -22.361 326.723  10.371  1.00 61.34           C  
ATOM   3517  O   ASP A1465     -22.154 327.022  11.544  1.00 63.39           O  
ATOM   3518  CB  ASP A1465     -24.235 325.059  10.245  1.00 68.98           C  
ATOM   3519  CG  ASP A1465     -25.623 324.592   9.767  1.00 71.82           C  
ATOM   3520  OD1 ASP A1465     -26.519 325.444   9.571  1.00 79.74           O  
ATOM   3521  OD2 ASP A1465     -25.806 323.356   9.728  1.00 64.89           O1-
ATOM   3522  N   ASN A1466     -21.395 326.583   9.446  1.00 57.28           N  
ATOM   3523  CA  ASN A1466     -19.967 326.864   9.637  1.00 60.40           C  
ATOM   3524  C   ASN A1466     -19.693 328.350   9.929  1.00 61.53           C  
ATOM   3525  O   ASN A1466     -18.862 328.641  10.789  1.00 68.93           O  
ATOM   3526  CB  ASN A1466     -19.217 326.405   8.362  1.00  0.00           C  
ATOM   3527  CG  ASN A1466     -18.943 324.898   8.272  1.00  0.00           C  
ATOM   3528  ND2 ASN A1466     -18.479 324.448   7.105  1.00  0.00           N  
ATOM   3529  OD1 ASN A1466     -19.123 324.150   9.231  1.00  0.00           O  
ATOM   3530  N   TYR A1467     -20.408 329.253   9.239  1.00 58.68           N  
ATOM   3531  CA  TYR A1467     -20.316 330.696   9.450  1.00 59.30           C  
ATOM   3532  C   TYR A1467     -21.243 331.208  10.575  1.00 55.41           C  
ATOM   3533  O   TYR A1467     -20.975 332.277  11.121  1.00 59.84           O  
ATOM   3534  CB  TYR A1467     -20.536 331.419   8.111  1.00  0.00           C  
ATOM   3535  CG  TYR A1467     -20.466 332.931   8.198  1.00  0.00           C  
ATOM   3536  CD1 TYR A1467     -19.291 333.569   8.648  1.00  0.00           C  
ATOM   3537  CD2 TYR A1467     -21.601 333.699   7.880  1.00  0.00           C  
ATOM   3538  CE1 TYR A1467     -19.257 334.970   8.778  1.00  0.00           C  
ATOM   3539  CE2 TYR A1467     -21.563 335.100   7.986  1.00  0.00           C  
ATOM   3540  CZ  TYR A1467     -20.390 335.733   8.433  1.00  0.00           C  
ATOM   3541  OH  TYR A1467     -20.354 337.089   8.512  1.00  0.00           O  
ATOM   3542  N   GLU A1468     -22.273 330.436  10.964  1.00 50.85           N  
ATOM   3543  CA  GLU A1468     -22.992 330.675  12.218  1.00 51.80           C  
ATOM   3544  C   GLU A1468     -22.122 330.303  13.427  1.00 52.74           C  
ATOM   3545  O   GLU A1468     -22.065 331.085  14.371  1.00 55.81           O  
ATOM   3546  CB  GLU A1468     -24.337 329.934  12.257  1.00  0.00           C  
ATOM   3547  CG  GLU A1468     -25.337 330.426  11.190  1.00  0.00           C  
ATOM   3548  CD  GLU A1468     -26.719 329.762  11.278  1.00  0.00           C  
ATOM   3549  OE1 GLU A1468     -27.212 329.568  12.412  1.00  0.00           O  
ATOM   3550  OE2 GLU A1468     -27.279 329.476  10.197  1.00  0.00           O1-
ATOM   3551  N   TYR A1469     -21.415 329.160  13.344  1.00 52.17           N  
ATOM   3552  CA  TYR A1469     -20.435 328.686  14.325  1.00 51.39           C  
ATOM   3553  C   TYR A1469     -19.236 329.633  14.511  1.00 49.97           C  
ATOM   3554  O   TYR A1469     -18.709 329.713  15.618  1.00 52.47           O  
ATOM   3555  CB  TYR A1469     -20.013 327.240  13.978  1.00 55.15           C  
ATOM   3556  CG  TYR A1469     -18.980 326.602  14.896  1.00 55.41           C  
ATOM   3557  CD1 TYR A1469     -19.222 326.516  16.284  1.00 50.54           C  
ATOM   3558  CD2 TYR A1469     -17.775 326.091  14.368  1.00 57.79           C  
ATOM   3559  CE1 TYR A1469     -18.261 325.940  17.137  1.00 53.55           C  
ATOM   3560  CE2 TYR A1469     -16.815 325.511  15.220  1.00 58.90           C  
ATOM   3561  CZ  TYR A1469     -17.057 325.439  16.606  1.00 60.58           C  
ATOM   3562  OH  TYR A1469     -16.132 324.885  17.440  1.00 62.57           O  
ATOM   3563  N   PHE A1470     -18.879 330.383  13.456  1.00 46.48           N  
ATOM   3564  CA  PHE A1470     -17.899 331.466  13.491  1.00 46.36           C  
ATOM   3565  C   PHE A1470     -18.291 332.605  14.453  1.00 46.39           C  
ATOM   3566  O   PHE A1470     -17.432 333.113  15.171  1.00 45.60           O  
ATOM   3567  CB  PHE A1470     -17.696 331.972  12.049  1.00  0.00           C  
ATOM   3568  CG  PHE A1470     -16.645 333.041  11.882  1.00  0.00           C  
ATOM   3569  CD1 PHE A1470     -16.984 334.403  11.727  1.00  0.00           C  
ATOM   3570  CD2 PHE A1470     -15.298 332.675  12.011  1.00  0.00           C  
ATOM   3571  CE1 PHE A1470     -15.975 335.356  11.646  1.00  0.00           C  
ATOM   3572  CE2 PHE A1470     -14.321 333.644  11.944  1.00  0.00           C  
ATOM   3573  CZ  PHE A1470     -14.645 334.980  11.757  1.00  0.00           C  
ATOM   3574  N   ARG A1471     -19.590 332.946  14.469  1.00 46.07           N  
ATOM   3575  CA  ARG A1471     -20.185 333.956  15.341  1.00 46.69           C  
ATOM   3576  C   ARG A1471     -20.481 333.418  16.758  1.00 45.49           C  
ATOM   3577  O   ARG A1471     -20.385 334.194  17.708  1.00 48.94           O  
ATOM   3578  CB  ARG A1471     -21.449 334.532  14.667  1.00  0.00           C  
ATOM   3579  CG  ARG A1471     -21.181 335.174  13.287  1.00  0.00           C  
ATOM   3580  CD  ARG A1471     -22.427 335.685  12.539  1.00  0.00           C  
ATOM   3581  NE  ARG A1471     -23.160 336.751  13.253  1.00  0.00           N  
ATOM   3582  CZ  ARG A1471     -24.268 336.635  14.012  1.00  0.00           C  
ATOM   3583  NH1 ARG A1471     -24.848 335.450  14.263  1.00  0.00           N1+
ATOM   3584  NH2 ARG A1471     -24.817 337.743  14.527  1.00  0.00           N1+
ATOM   3585  N   ARG A1472     -20.780 332.110  16.894  1.00 49.86           N  
ATOM   3586  CA  ARG A1472     -20.933 331.413  18.183  1.00 50.71           C  
ATOM   3587  C   ARG A1472     -19.609 331.328  18.967  1.00 47.14           C  
ATOM   3588  O   ARG A1472     -19.630 331.398  20.196  1.00 40.07           O  
ATOM   3589  CB  ARG A1472     -21.515 329.998  17.982  1.00  0.00           C  
ATOM   3590  CG  ARG A1472     -22.929 329.975  17.374  1.00  0.00           C  
ATOM   3591  CD  ARG A1472     -23.401 328.558  16.998  1.00  0.00           C  
ATOM   3592  NE  ARG A1472     -24.600 328.582  16.137  1.00  0.00           N  
ATOM   3593  CZ  ARG A1472     -25.895 328.675  16.501  1.00  0.00           C  
ATOM   3594  NH1 ARG A1472     -26.284 328.741  17.784  1.00  0.00           N1+
ATOM   3595  NH2 ARG A1472     -26.834 328.709  15.547  1.00  0.00           N1+
ATOM   3596  N   LEU A1473     -18.484 331.217  18.244  1.00 44.34           N  
ATOM   3597  CA  LEU A1473     -17.131 331.286  18.790  1.00 41.81           C  
ATOM   3598  C   LEU A1473     -16.723 332.706  19.215  1.00 40.68           C  
ATOM   3599  O   LEU A1473     -15.863 332.823  20.086  1.00 45.72           O  
ATOM   3600  CB  LEU A1473     -16.141 330.759  17.734  1.00 40.82           C  
ATOM   3601  CG  LEU A1473     -16.091 329.225  17.605  1.00 41.97           C  
ATOM   3602  CD1 LEU A1473     -15.285 328.837  16.355  1.00 44.43           C  
ATOM   3603  CD2 LEU A1473     -15.556 328.531  18.877  1.00 42.73           C  
ATOM   3604  N   ILE A1474     -17.321 333.744  18.605  1.00 41.00           N  
ATOM   3605  CA  ILE A1474     -17.010 335.145  18.887  1.00 41.09           C  
ATOM   3606  C   ILE A1474     -17.809 335.714  20.078  1.00 39.35           C  
ATOM   3607  O   ILE A1474     -17.231 336.514  20.811  1.00 41.85           O  
ATOM   3608  CB  ILE A1474     -17.123 336.034  17.611  1.00  0.00           C  
ATOM   3609  CG1 ILE A1474     -15.952 335.702  16.653  1.00  0.00           C  
ATOM   3610  CG2 ILE A1474     -17.165 337.560  17.852  1.00  0.00           C  
ATOM   3611  CD1 ILE A1474     -16.144 336.207  15.218  1.00  0.00           C  
ATOM   3612  N   VAL A1475     -19.063 335.269  20.316  1.00 39.77           N  
ATOM   3613  CA  VAL A1475     -19.792 335.595  21.557  1.00 43.24           C  
ATOM   3614  C   VAL A1475     -19.164 334.915  22.778  1.00 45.60           C  
ATOM   3615  O   VAL A1475     -18.946 335.579  23.788  1.00 48.08           O  
ATOM   3616  CB  VAL A1475     -21.308 335.219  21.566  1.00  0.00           C  
ATOM   3617  CG1 VAL A1475     -22.094 336.063  20.576  1.00  0.00           C  
ATOM   3618  CG2 VAL A1475     -21.656 333.735  21.353  1.00  0.00           C  
ATOM   3619  N   SER A1476     -18.862 333.614  22.647  1.00 47.44           N  
ATOM   3620  CA  SER A1476     -18.337 332.790  23.722  1.00 46.09           C  
ATOM   3621  C   SER A1476     -16.880 333.169  24.029  1.00 45.78           C  
ATOM   3622  O   SER A1476     -16.545 333.335  25.200  1.00 49.79           O  
ATOM   3623  CB  SER A1476     -18.540 331.310  23.343  1.00  0.00           C  
ATOM   3624  OG  SER A1476     -18.399 330.466  24.463  1.00  0.00           O  
ATOM   3625  N   GLY A1477     -16.082 333.387  22.966  1.00 43.76           N  
ATOM   3626  CA  GLY A1477     -14.692 333.842  23.003  1.00 45.52           C  
ATOM   3627  C   GLY A1477     -14.527 335.281  23.520  1.00 43.64           C  
ATOM   3628  O   GLY A1477     -13.421 335.649  23.911  1.00 39.71           O  
ATOM   3629  N   PHE A1478     -15.609 336.079  23.543  1.00 44.02           N  
ATOM   3630  CA  PHE A1478     -15.643 337.408  24.147  1.00 44.74           C  
ATOM   3631  C   PHE A1478     -15.986 337.330  25.645  1.00 43.22           C  
ATOM   3632  O   PHE A1478     -15.339 338.014  26.433  1.00 45.06           O  
ATOM   3633  CB  PHE A1478     -16.631 338.295  23.357  1.00  0.00           C  
ATOM   3634  CG  PHE A1478     -16.759 339.751  23.771  1.00  0.00           C  
ATOM   3635  CD1 PHE A1478     -15.606 340.530  24.002  1.00  0.00           C  
ATOM   3636  CD2 PHE A1478     -18.019 340.388  23.731  1.00  0.00           C  
ATOM   3637  CE1 PHE A1478     -15.724 341.891  24.225  1.00  0.00           C  
ATOM   3638  CE2 PHE A1478     -18.116 341.755  23.961  1.00  0.00           C  
ATOM   3639  CZ  PHE A1478     -16.971 342.503  24.202  1.00  0.00           C  
ATOM   3640  N   LEU A1479     -16.961 336.476  26.011  1.00 43.22           N  
ATOM   3641  CA  LEU A1479     -17.449 336.266  27.381  1.00 43.21           C  
ATOM   3642  C   LEU A1479     -16.386 335.718  28.355  1.00 43.11           C  
ATOM   3643  O   LEU A1479     -16.381 336.144  29.509  1.00 44.45           O  
ATOM   3644  CB  LEU A1479     -18.692 335.346  27.349  1.00  0.00           C  
ATOM   3645  CG  LEU A1479     -19.981 336.031  26.835  1.00  0.00           C  
ATOM   3646  CD1 LEU A1479     -21.041 334.990  26.412  1.00  0.00           C  
ATOM   3647  CD2 LEU A1479     -20.535 337.068  27.833  1.00  0.00           C  
ATOM   3648  N   GLU A1480     -15.491 334.832  27.879  1.00 41.10           N  
ATOM   3649  CA  GLU A1480     -14.322 334.338  28.626  1.00 42.92           C  
ATOM   3650  C   GLU A1480     -13.301 335.440  28.966  1.00 41.47           C  
ATOM   3651  O   GLU A1480     -12.669 335.373  30.021  1.00 43.40           O  
ATOM   3652  CB  GLU A1480     -13.627 333.203  27.839  1.00  0.00           C  
ATOM   3653  CG  GLU A1480     -13.261 333.584  26.387  1.00  0.00           C  
ATOM   3654  CD  GLU A1480     -12.169 332.737  25.747  1.00  0.00           C  
ATOM   3655  OE1 GLU A1480     -11.149 333.208  25.254  1.00  0.00           O  
ATOM   3656  OE2 GLU A1480     -12.474 331.414  25.737  1.00  0.00           O1-
ATOM   3657  N   ALA A1481     -13.161 336.418  28.057  1.00 40.60           N  
ATOM   3658  CA  ALA A1481     -12.200 337.512  28.131  1.00 42.53           C  
ATOM   3659  C   ALA A1481     -12.628 338.597  29.129  1.00 44.52           C  
ATOM   3660  O   ALA A1481     -11.753 339.272  29.664  1.00 47.87           O  
ATOM   3661  CB  ALA A1481     -12.006 338.086  26.719  1.00 43.99           C  
ATOM   3662  N   ARG A1482     -13.943 338.716  29.396  1.00 43.50           N  
ATOM   3663  CA  ARG A1482     -14.497 339.565  30.453  1.00 43.74           C  
ATOM   3664  C   ARG A1482     -14.286 338.964  31.854  1.00 44.38           C  
ATOM   3665  O   ARG A1482     -14.004 339.712  32.789  1.00 44.63           O  
ATOM   3666  CB  ARG A1482     -15.997 339.831  30.219  1.00 45.72           C  
ATOM   3667  CG  ARG A1482     -16.340 340.371  28.818  1.00 49.97           C  
ATOM   3668  CD  ARG A1482     -17.713 341.053  28.710  1.00 47.85           C  
ATOM   3669  NE  ARG A1482     -18.826 340.205  29.178  1.00 45.96           N  
ATOM   3670  CZ  ARG A1482     -20.002 340.630  29.679  1.00 44.05           C  
ATOM   3671  NH1 ARG A1482     -20.303 341.930  29.781  1.00 43.02           N1+
ATOM   3672  NH2 ARG A1482     -20.905 339.735  30.094  1.00 43.40           N1+
ATOM   3673  N   LYS A1483     -14.416 337.628  31.964  1.00 43.16           N  
ATOM   3674  CA  LYS A1483     -14.250 336.856  33.201  1.00 43.58           C  
ATOM   3675  C   LYS A1483     -12.800 336.805  33.714  1.00 42.44           C  
ATOM   3676  O   LYS A1483     -12.603 336.607  34.912  1.00 40.57           O  
ATOM   3677  CB  LYS A1483     -14.783 335.426  32.975  1.00 46.60           C  
ATOM   3678  CG  LYS A1483     -16.308 335.359  32.793  1.00 49.02           C  
ATOM   3679  CD  LYS A1483     -16.780 333.967  32.351  1.00 53.47           C  
ATOM   3680  CE  LYS A1483     -18.292 333.916  32.084  1.00 59.00           C  
ATOM   3681  NZ  LYS A1483     -18.726 332.571  31.666  1.00 62.34           N1+
ATOM   3682  N   HIS A1484     -11.828 336.984  32.806  1.00 43.20           N  
ATOM   3683  CA  HIS A1484     -10.393 336.984  33.088  1.00 43.35           C  
ATOM   3684  C   HIS A1484      -9.739 338.277  32.569  1.00 41.33           C  
ATOM   3685  O   HIS A1484      -8.563 338.251  32.203  1.00 38.91           O  
ATOM   3686  CB  HIS A1484      -9.752 335.722  32.474  1.00 44.65           C  
ATOM   3687  CG  HIS A1484     -10.334 334.415  32.948  1.00 45.00           C  
ATOM   3688  CD2 HIS A1484     -10.001 333.592  34.001  1.00 46.29           C  
ATOM   3689  ND1 HIS A1484     -11.382 333.786  32.298  1.00 43.98           N  
ATOM   3690  CE1 HIS A1484     -11.641 332.660  32.965  1.00 43.52           C  
ATOM   3691  NE2 HIS A1484     -10.844 332.478  34.011  1.00 44.05           N  
ATOM   3692  N   SER A1485     -10.511 339.381  32.541  1.00 40.81           N  
ATOM   3693  CA  SER A1485     -10.113 340.686  32.008  1.00 41.68           C  
ATOM   3694  C   SER A1485      -8.844 341.245  32.662  1.00 43.38           C  
ATOM   3695  O   SER A1485      -7.917 341.571  31.927  1.00 46.92           O  
ATOM   3696  CB  SER A1485     -11.297 341.673  32.092  1.00  0.00           C  
ATOM   3697  OG  SER A1485     -10.979 342.945  31.559  1.00  0.00           O  
ATOM   3698  N   GLU A1486      -8.823 341.300  34.008  1.00 46.97           N  
ATOM   3699  CA  GLU A1486      -7.738 341.853  34.829  1.00 50.54           C  
ATOM   3700  C   GLU A1486      -6.346 341.260  34.559  1.00 48.91           C  
ATOM   3701  O   GLU A1486      -5.377 342.015  34.599  1.00 44.34           O  
ATOM   3702  CB  GLU A1486      -8.078 341.741  36.327  1.00  0.00           C  
ATOM   3703  CG  GLU A1486      -9.335 342.541  36.736  1.00  0.00           C  
ATOM   3704  CD  GLU A1486      -9.609 342.612  38.250  1.00  0.00           C  
ATOM   3705  OE1 GLU A1486      -8.846 342.016  39.043  1.00  0.00           O  
ATOM   3706  OE2 GLU A1486     -10.600 343.292  38.597  1.00  0.00           O1-
ATOM   3707  N   GLU A1487      -6.281 339.950  34.256  1.00 48.94           N  
ATOM   3708  CA  GLU A1487      -5.058 339.234  33.884  1.00 48.62           C  
ATOM   3709  C   GLU A1487      -4.424 339.772  32.591  1.00 46.76           C  
ATOM   3710  O   GLU A1487      -3.205 339.906  32.532  1.00 46.88           O  
ATOM   3711  CB  GLU A1487      -5.354 337.731  33.697  1.00  0.00           C  
ATOM   3712  CG  GLU A1487      -6.017 337.030  34.902  1.00  0.00           C  
ATOM   3713  CD  GLU A1487      -6.242 335.515  34.727  1.00  0.00           C  
ATOM   3714  OE1 GLU A1487      -5.983 334.976  33.626  1.00  0.00           O  
ATOM   3715  OE2 GLU A1487      -6.691 334.907  35.722  1.00  0.00           O1-
ATOM   3716  N   ILE A1488      -5.276 340.059  31.593  1.00 44.56           N  
ATOM   3717  CA  ILE A1488      -4.909 340.472  30.239  1.00 46.25           C  
ATOM   3718  C   ILE A1488      -4.375 341.922  30.205  1.00 45.58           C  
ATOM   3719  O   ILE A1488      -3.371 342.173  29.537  1.00 45.94           O  
ATOM   3720  CB  ILE A1488      -6.130 340.350  29.271  1.00  0.00           C  
ATOM   3721  CG1 ILE A1488      -6.758 338.933  29.283  1.00  0.00           C  
ATOM   3722  CG2 ILE A1488      -5.815 340.739  27.815  1.00  0.00           C  
ATOM   3723  CD1 ILE A1488      -8.197 338.894  28.743  1.00  0.00           C  
ATOM   3724  N   ILE A1489      -5.023 342.834  30.958  1.00 44.12           N  
ATOM   3725  CA  ILE A1489      -4.629 344.248  31.073  1.00 44.37           C  
ATOM   3726  C   ILE A1489      -3.325 344.434  31.878  1.00 44.59           C  
ATOM   3727  O   ILE A1489      -2.636 345.428  31.655  1.00 42.38           O  
ATOM   3728  CB  ILE A1489      -5.703 345.176  31.749  1.00  0.00           C  
ATOM   3729  CG1 ILE A1489      -7.074 344.502  31.947  1.00  0.00           C  
ATOM   3730  CG2 ILE A1489      -5.834 346.497  30.968  1.00  0.00           C  
ATOM   3731  CD1 ILE A1489      -8.151 345.339  32.650  1.00  0.00           C  
ATOM   3732  N   LEU A1490      -3.007 343.478  32.775  1.00 44.73           N  
ATOM   3733  CA  LEU A1490      -1.828 343.481  33.648  1.00 45.16           C  
ATOM   3734  C   LEU A1490      -0.491 343.460  32.883  1.00 43.34           C  
ATOM   3735  O   LEU A1490       0.481 344.024  33.376  1.00 44.76           O  
ATOM   3736  CB  LEU A1490      -1.900 342.284  34.631  1.00  0.00           C  
ATOM   3737  CG  LEU A1490      -1.405 342.605  36.060  1.00  0.00           C  
ATOM   3738  CD1 LEU A1490      -2.329 343.616  36.777  1.00  0.00           C  
ATOM   3739  CD2 LEU A1490      -1.191 341.318  36.887  1.00  0.00           C  
ATOM   3740  N   PHE A1491      -0.466 342.831  31.697  1.00 40.89           N  
ATOM   3741  CA  PHE A1491       0.696 342.808  30.808  1.00 38.87           C  
ATOM   3742  C   PHE A1491       0.930 344.158  30.117  1.00 37.97           C  
ATOM   3743  O   PHE A1491       2.064 344.633  30.104  1.00 36.16           O  
ATOM   3744  CB  PHE A1491       0.558 341.665  29.781  1.00  0.00           C  
ATOM   3745  CG  PHE A1491       0.737 340.285  30.383  1.00  0.00           C  
ATOM   3746  CD1 PHE A1491      -0.342 339.659  31.034  1.00  0.00           C  
ATOM   3747  CD2 PHE A1491       2.020 339.709  30.478  1.00  0.00           C  
ATOM   3748  CE1 PHE A1491      -0.141 338.477  31.732  1.00  0.00           C  
ATOM   3749  CE2 PHE A1491       2.199 338.513  31.157  1.00  0.00           C  
ATOM   3750  CZ  PHE A1491       1.120 337.901  31.780  1.00  0.00           C  
ATOM   3751  N   VAL A1492      -0.150 344.745  29.575  1.00 39.23           N  
ATOM   3752  CA  VAL A1492      -0.138 345.995  28.811  1.00 39.38           C  
ATOM   3753  C   VAL A1492       0.150 347.227  29.695  1.00 40.13           C  
ATOM   3754  O   VAL A1492       0.953 348.072  29.302  1.00 42.38           O  
ATOM   3755  CB  VAL A1492      -1.488 346.198  28.056  1.00 38.37           C  
ATOM   3756  CG1 VAL A1492      -1.568 347.497  27.232  1.00 38.58           C  
ATOM   3757  CG2 VAL A1492      -1.791 345.009  27.131  1.00 38.97           C  
ATOM   3758  N   GLU A1493      -0.479 347.289  30.881  1.00 42.50           N  
ATOM   3759  CA  GLU A1493      -0.344 348.385  31.842  1.00 48.15           C  
ATOM   3760  C   GLU A1493       1.048 348.475  32.497  1.00 44.89           C  
ATOM   3761  O   GLU A1493       1.532 349.585  32.717  1.00 46.92           O  
ATOM   3762  CB  GLU A1493      -1.507 348.300  32.854  1.00 53.10           C  
ATOM   3763  CG  GLU A1493      -1.511 349.400  33.942  1.00 56.63           C  
ATOM   3764  CD  GLU A1493      -2.775 349.465  34.817  1.00 59.76           C  
ATOM   3765  OE1 GLU A1493      -3.682 348.616  34.658  1.00 61.85           O  
ATOM   3766  OE2 GLU A1493      -2.814 350.398  35.650  1.00 57.94           O1-
ATOM   3767  N   LEU A1494       1.680 347.317  32.753  1.00 44.05           N  
ATOM   3768  CA  LEU A1494       3.024 347.221  33.331  1.00 44.37           C  
ATOM   3769  C   LEU A1494       4.141 347.392  32.277  1.00 43.71           C  
ATOM   3770  O   LEU A1494       5.288 347.574  32.682  1.00 43.02           O  
ATOM   3771  CB  LEU A1494       3.163 345.893  34.115  1.00  0.00           C  
ATOM   3772  CG  LEU A1494       2.571 345.911  35.548  1.00  0.00           C  
ATOM   3773  CD1 LEU A1494       1.103 346.374  35.651  1.00  0.00           C  
ATOM   3774  CD2 LEU A1494       2.763 344.549  36.241  1.00  0.00           C  
ATOM   3775  N   MET A1495       3.799 347.387  30.974  1.00 45.21           N  
ATOM   3776  CA  MET A1495       4.689 347.760  29.866  1.00 47.12           C  
ATOM   3777  C   MET A1495       4.635 349.257  29.514  1.00 45.96           C  
ATOM   3778  O   MET A1495       5.519 349.713  28.790  1.00 47.95           O  
ATOM   3779  CB  MET A1495       4.351 346.920  28.618  1.00 47.38           C  
ATOM   3780  CG  MET A1495       4.917 345.496  28.631  1.00 44.67           C  
ATOM   3781  SD  MET A1495       6.719 345.359  28.562  1.00 45.36           S  
ATOM   3782  CE  MET A1495       7.063 344.931  30.282  1.00 49.53           C  
ATOM   3783  N   MET A1496       3.651 350.005  30.043  1.00 48.01           N  
ATOM   3784  CA  MET A1496       3.465 351.432  29.773  1.00 51.87           C  
ATOM   3785  C   MET A1496       4.319 352.478  30.552  1.00 50.99           C  
ATOM   3786  O   MET A1496       4.437 353.581  30.018  1.00 44.38           O  
ATOM   3787  CB  MET A1496       1.952 351.748  29.889  1.00  0.00           C  
ATOM   3788  CG  MET A1496       1.533 353.151  29.410  1.00  0.00           C  
ATOM   3789  SD  MET A1496      -0.251 353.382  29.216  1.00  0.00           S  
ATOM   3790  CE  MET A1496      -0.261 354.973  28.350  1.00  0.00           C  
ATOM   3791  N   PRO A1497       4.873 352.207  31.766  1.00 51.39           N  
ATOM   3792  CA  PRO A1497       5.077 353.284  32.768  1.00 54.49           C  
ATOM   3793  C   PRO A1497       6.099 354.392  32.441  1.00 58.46           C  
ATOM   3794  O   PRO A1497       5.829 355.546  32.773  1.00 72.85           O  
ATOM   3795  CB  PRO A1497       5.419 352.543  34.073  1.00  0.00           C  
ATOM   3796  CG  PRO A1497       5.962 351.211  33.604  1.00  0.00           C  
ATOM   3797  CD  PRO A1497       5.108 350.907  32.394  1.00  0.00           C  
ATOM   3798  N   ALA A1498       7.217 354.053  31.781  1.00 56.34           N  
ATOM   3799  CA  ALA A1498       8.176 355.029  31.258  1.00 57.76           C  
ATOM   3800  C   ALA A1498       8.866 354.411  30.043  1.00 56.79           C  
ATOM   3801  O   ALA A1498      10.021 353.992  30.120  1.00 65.71           O  
ATOM   3802  CB  ALA A1498       9.154 355.507  32.349  1.00  0.00           C  
ATOM   3803  N   LEU A1499       8.094 354.324  28.952  1.00 51.96           N  
ATOM   3804  CA  LEU A1499       8.467 353.639  27.724  1.00 52.40           C  
ATOM   3805  C   LEU A1499       7.872 354.396  26.523  1.00 53.77           C  
ATOM   3806  O   LEU A1499       6.713 354.809  26.563  1.00 54.00           O  
ATOM   3807  CB  LEU A1499       8.113 352.134  27.875  1.00  0.00           C  
ATOM   3808  CG  LEU A1499       7.718 351.362  26.600  1.00  0.00           C  
ATOM   3809  CD1 LEU A1499       8.050 349.862  26.738  1.00  0.00           C  
ATOM   3810  CD2 LEU A1499       6.230 351.585  26.262  1.00  0.00           C  
ATOM   3811  N   LYS A1500       8.716 354.586  25.495  1.00 61.12           N  
ATOM   3812  CA  LYS A1500       8.474 355.449  24.337  1.00 67.24           C  
ATOM   3813  C   LYS A1500       7.616 354.813  23.223  1.00 61.86           C  
ATOM   3814  O   LYS A1500       7.090 355.563  22.400  1.00 69.87           O  
ATOM   3815  CB  LYS A1500       9.860 355.908  23.817  1.00  0.00           C  
ATOM   3816  CG  LYS A1500       9.833 356.839  22.590  1.00  0.00           C  
ATOM   3817  CD  LYS A1500      11.212 357.388  22.207  1.00  0.00           C  
ATOM   3818  CE  LYS A1500      11.134 358.247  20.934  1.00  0.00           C  
ATOM   3819  NZ  LYS A1500      12.450 358.767  20.531  1.00  0.00           N1+
ATOM   3820  N   ILE A1501       7.519 353.469  23.198  1.00 56.36           N  
ATOM   3821  CA  ILE A1501       6.969 352.631  22.119  1.00 52.96           C  
ATOM   3822  C   ILE A1501       5.627 353.145  21.528  1.00 51.99           C  
ATOM   3823  O   ILE A1501       4.739 353.467  22.320  1.00 52.14           O  
ATOM   3824  CB  ILE A1501       6.755 351.174  22.638  1.00  0.00           C  
ATOM   3825  CG1 ILE A1501       8.086 350.497  23.036  1.00  0.00           C  
ATOM   3826  CG2 ILE A1501       5.969 350.236  21.705  1.00  0.00           C  
ATOM   3827  CD1 ILE A1501       8.939 350.046  21.846  1.00  0.00           C  
ATOM   3828  N   PRO A1502       5.503 353.226  20.175  1.00 52.54           N  
ATOM   3829  CA  PRO A1502       4.296 353.720  19.474  1.00 51.80           C  
ATOM   3830  C   PRO A1502       2.909 353.197  19.898  1.00 50.04           C  
ATOM   3831  O   PRO A1502       1.943 353.942  19.742  1.00 56.25           O  
ATOM   3832  CB  PRO A1502       4.569 353.403  18.000  1.00 54.36           C  
ATOM   3833  CG  PRO A1502       6.072 353.511  17.873  1.00 55.94           C  
ATOM   3834  CD  PRO A1502       6.567 352.951  19.199  1.00 55.46           C  
ATOM   3835  N   CYS A1503       2.823 351.968  20.439  1.00 48.53           N  
ATOM   3836  CA  CYS A1503       1.598 351.373  20.994  1.00 49.12           C  
ATOM   3837  C   CYS A1503       1.205 351.912  22.392  1.00 49.85           C  
ATOM   3838  O   CYS A1503       0.261 351.391  22.982  1.00 54.25           O  
ATOM   3839  CB  CYS A1503       1.627 349.829  20.912  1.00 50.08           C  
ATOM   3840  SG  CYS A1503       2.641 349.036  22.188  1.00 54.52           S  
ATOM   3841  N   PHE A1504       1.892 352.961  22.875  1.00 49.96           N  
ATOM   3842  CA  PHE A1504       1.595 353.699  24.106  1.00 52.95           C  
ATOM   3843  C   PHE A1504       1.723 355.225  23.925  1.00 55.43           C  
ATOM   3844  O   PHE A1504       1.663 355.945  24.922  1.00 53.48           O  
ATOM   3845  CB  PHE A1504       2.517 353.202  25.241  1.00 52.42           C  
ATOM   3846  CG  PHE A1504       2.279 351.771  25.669  1.00 50.78           C  
ATOM   3847  CD1 PHE A1504       1.125 351.440  26.404  1.00 51.99           C  
ATOM   3848  CD2 PHE A1504       3.134 350.740  25.234  1.00 50.69           C  
ATOM   3849  CE1 PHE A1504       0.889 350.124  26.763  1.00 49.69           C  
ATOM   3850  CE2 PHE A1504       2.894 349.430  25.622  1.00 51.89           C  
ATOM   3851  CZ  PHE A1504       1.777 349.125  26.388  1.00 49.69           C  
ATOM   3852  N   ALA A1505       1.911 355.692  22.677  1.00 63.57           N  
ATOM   3853  CA  ALA A1505       2.203 357.078  22.304  1.00 72.04           C  
ATOM   3854  C   ALA A1505       1.169 358.124  22.756  1.00 75.29           C  
ATOM   3855  O   ALA A1505      -0.015 357.812  22.893  1.00 93.11           O  
ATOM   3856  CB  ALA A1505       2.350 357.140  20.775  1.00  0.00           C  
ATOM   3857  N   ASN A1506       1.653 359.371  22.902  1.00 31.02           N  
ATOM   3858  CA  ASN A1506       0.836 360.576  23.044  1.00 32.28           C  
ATOM   3859  C   ASN A1506       0.100 360.834  21.715  1.00 31.44           C  
ATOM   3860  O   ASN A1506       0.706 361.302  20.750  1.00 32.07           O  
ATOM   3861  CB  ASN A1506       1.730 361.767  23.462  1.00  0.00           C  
ATOM   3862  CG  ASN A1506       0.920 362.971  23.955  1.00  0.00           C  
ATOM   3863  ND2 ASN A1506       0.946 364.074  23.204  1.00  0.00           N  
ATOM   3864  OD1 ASN A1506       0.281 362.906  25.002  1.00  0.00           O  
ATOM   3865  N   GLY A1507      -1.180 360.454  21.698  1.00 31.02           N  
ATOM   3866  CA  GLY A1507      -2.002 360.373  20.497  1.00 30.54           C  
ATOM   3867  C   GLY A1507      -3.304 359.640  20.845  1.00 30.29           C  
ATOM   3868  O   GLY A1507      -4.318 359.895  20.199  1.00 30.82           O  
ATOM   3869  N   THR A1508      -3.295 358.791  21.892  1.00 27.98           N  
ATOM   3870  CA  THR A1508      -4.496 358.335  22.588  1.00 27.56           C  
ATOM   3871  C   THR A1508      -4.707 359.165  23.864  1.00 27.51           C  
ATOM   3872  O   THR A1508      -5.736 359.825  23.961  1.00 28.08           O  
ATOM   3873  CB  THR A1508      -4.479 356.812  22.911  1.00  0.00           C  
ATOM   3874  CG2 THR A1508      -3.258 356.293  23.697  1.00  0.00           C  
ATOM   3875  OG1 THR A1508      -5.608 356.421  23.661  1.00  0.00           O  
ATOM   3876  N   GLN A1509      -3.732 359.129  24.794  1.00 83.67           N  
ATOM   3877  CA  GLN A1509      -3.790 359.618  26.184  1.00 80.98           C  
ATOM   3878  C   GLN A1509      -4.626 358.705  27.116  1.00 77.41           C  
ATOM   3879  O   GLN A1509      -4.656 358.957  28.319  1.00 76.39           O  
ATOM   3880  CB  GLN A1509      -4.278 361.087  26.274  1.00  0.00           C  
ATOM   3881  CG  GLN A1509      -3.505 362.084  25.381  1.00  0.00           C  
ATOM   3882  CD  GLN A1509      -4.349 363.313  25.046  1.00  0.00           C  
ATOM   3883  NE2 GLN A1509      -5.357 363.138  24.187  1.00  0.00           N  
ATOM   3884  OE1 GLN A1509      -4.100 364.403  25.553  1.00  0.00           O  
ATOM   3885  N   PHE A1510      -5.277 357.668  26.558  1.00 69.99           N  
ATOM   3886  CA  PHE A1510      -6.222 356.774  27.224  1.00 63.71           C  
ATOM   3887  C   PHE A1510      -6.051 355.310  26.768  1.00 58.53           C  
ATOM   3888  O   PHE A1510      -7.042 354.612  26.559  1.00 55.85           O  
ATOM   3889  CB  PHE A1510      -7.664 357.352  27.136  1.00  0.00           C  
ATOM   3890  CG  PHE A1510      -8.162 357.861  25.787  1.00  0.00           C  
ATOM   3891  CD1 PHE A1510      -8.443 356.975  24.725  1.00  0.00           C  
ATOM   3892  CD2 PHE A1510      -8.307 359.248  25.567  1.00  0.00           C  
ATOM   3893  CE1 PHE A1510      -8.861 357.464  23.494  1.00  0.00           C  
ATOM   3894  CE2 PHE A1510      -8.745 359.718  24.334  1.00  0.00           C  
ATOM   3895  CZ  PHE A1510      -9.012 358.830  23.300  1.00  0.00           C  
ATOM   3896  N   CYS A1511      -4.785 354.871  26.618  1.00 55.07           N  
ATOM   3897  CA  CYS A1511      -4.376 353.559  26.095  1.00 48.74           C  
ATOM   3898  C   CYS A1511      -4.996 352.371  26.856  1.00 46.01           C  
ATOM   3899  O   CYS A1511      -5.610 351.503  26.233  1.00 53.60           O  
ATOM   3900  CB  CYS A1511      -2.836 353.424  26.039  1.00  0.00           C  
ATOM   3901  SG  CYS A1511      -2.319 351.940  25.126  1.00  0.00           S  
ATOM   3902  N   ILE A1512      -4.831 352.376  28.189  1.00 43.59           N  
ATOM   3903  CA  ILE A1512      -5.323 351.329  29.083  1.00 43.73           C  
ATOM   3904  C   ILE A1512      -6.844 351.433  29.288  1.00 43.06           C  
ATOM   3905  O   ILE A1512      -7.503 350.398  29.312  1.00 43.87           O  
ATOM   3906  CB  ILE A1512      -4.631 351.381  30.479  1.00 45.92           C  
ATOM   3907  CG1 ILE A1512      -3.091 351.438  30.374  1.00 48.19           C  
ATOM   3908  CG2 ILE A1512      -5.050 350.232  31.422  1.00 46.88           C  
ATOM   3909  CD1 ILE A1512      -2.451 350.340  29.511  1.00 47.99           C  
ATOM   3910  N   GLU A1513      -7.377 352.664  29.386  1.00 44.16           N  
ATOM   3911  CA  GLU A1513      -8.805 352.950  29.553  1.00 45.05           C  
ATOM   3912  C   GLU A1513      -9.656 352.420  28.389  1.00 49.42           C  
ATOM   3913  O   GLU A1513     -10.652 351.745  28.641  1.00 54.35           O  
ATOM   3914  CB  GLU A1513      -9.023 354.462  29.734  1.00  0.00           C  
ATOM   3915  CG  GLU A1513      -8.266 355.073  30.936  1.00  0.00           C  
ATOM   3916  CD  GLU A1513      -8.456 356.587  31.136  1.00  0.00           C  
ATOM   3917  OE1 GLU A1513      -9.107 357.241  30.290  1.00  0.00           O  
ATOM   3918  OE2 GLU A1513      -7.922 357.078  32.155  1.00  0.00           O1-
ATOM   3919  N   SER A1514      -9.211 352.675  27.146  1.00 47.90           N  
ATOM   3920  CA  SER A1514      -9.825 352.151  25.926  1.00 44.88           C  
ATOM   3921  C   SER A1514      -9.717 350.621  25.789  1.00 42.06           C  
ATOM   3922  O   SER A1514     -10.627 350.021  25.223  1.00 43.20           O  
ATOM   3923  CB  SER A1514      -9.289 352.909  24.695  1.00  0.00           C  
ATOM   3924  OG  SER A1514      -7.947 352.580  24.379  1.00  0.00           O  
ATOM   3925  N   LEU A1515      -8.655 350.009  26.347  1.00 40.52           N  
ATOM   3926  CA  LEU A1515      -8.506 348.555  26.435  1.00 40.35           C  
ATOM   3927  C   LEU A1515      -9.548 347.916  27.372  1.00 40.07           C  
ATOM   3928  O   LEU A1515     -10.123 346.899  26.986  1.00 40.75           O  
ATOM   3929  CB  LEU A1515      -7.041 348.195  26.783  1.00 40.16           C  
ATOM   3930  CG  LEU A1515      -6.712 346.691  26.934  1.00 41.44           C  
ATOM   3931  CD1 LEU A1515      -7.073 345.866  25.685  1.00 37.80           C  
ATOM   3932  CD2 LEU A1515      -5.234 346.501  27.315  1.00 43.83           C  
ATOM   3933  N   LYS A1516      -9.822 348.548  28.533  1.00 40.58           N  
ATOM   3934  CA  LYS A1516     -10.884 348.139  29.465  1.00 40.76           C  
ATOM   3935  C   LYS A1516     -12.292 348.266  28.853  1.00 40.58           C  
ATOM   3936  O   LYS A1516     -13.126 347.391  29.087  1.00 37.43           O  
ATOM   3937  CB  LYS A1516     -10.820 348.924  30.796  1.00 42.67           C  
ATOM   3938  CG  LYS A1516      -9.473 348.833  31.532  1.00 46.17           C  
ATOM   3939  CD  LYS A1516      -9.574 349.069  33.046  1.00 47.64           C  
ATOM   3940  CE  LYS A1516      -8.189 349.267  33.690  1.00 52.43           C  
ATOM   3941  NZ  LYS A1516      -8.263 349.362  35.158  1.00 60.67           N1+
ATOM   3942  N   GLU A1517     -12.517 349.335  28.067  1.00 45.15           N  
ATOM   3943  CA  GLU A1517     -13.766 349.606  27.354  1.00 47.11           C  
ATOM   3944  C   GLU A1517     -14.105 348.569  26.274  1.00 46.30           C  
ATOM   3945  O   GLU A1517     -15.282 348.251  26.138  1.00 47.36           O  
ATOM   3946  CB  GLU A1517     -13.746 351.025  26.753  1.00 48.02           C  
ATOM   3947  CG  GLU A1517     -13.864 352.146  27.810  1.00 49.26           C  
ATOM   3948  CD  GLU A1517     -13.630 353.576  27.290  1.00 50.92           C  
ATOM   3949  OE1 GLU A1517     -13.372 353.755  26.078  1.00 49.07           O  
ATOM   3950  OE2 GLU A1517     -13.715 354.490  28.139  1.00 53.79           O1-
ATOM   3951  N   ARG A1518     -13.102 348.036  25.552  1.00 46.01           N  
ATOM   3952  CA  ARG A1518     -13.317 347.020  24.513  1.00 46.38           C  
ATOM   3953  C   ARG A1518     -13.755 345.649  25.048  1.00 47.19           C  
ATOM   3954  O   ARG A1518     -14.396 344.926  24.288  1.00 49.87           O  
ATOM   3955  CB  ARG A1518     -12.085 346.887  23.603  1.00 44.34           C  
ATOM   3956  CG  ARG A1518     -11.914 348.104  22.677  1.00 44.83           C  
ATOM   3957  CD  ARG A1518     -10.773 347.952  21.666  1.00 46.20           C  
ATOM   3958  NE  ARG A1518      -9.433 347.965  22.281  1.00 44.91           N  
ATOM   3959  CZ  ARG A1518      -8.637 349.030  22.487  1.00 46.00           C  
ATOM   3960  NH1 ARG A1518      -9.034 350.284  22.226  1.00 45.21           N1+
ATOM   3961  NH2 ARG A1518      -7.402 348.830  22.960  1.00 49.98           N1+
ATOM   3962  N   PHE A1519     -13.484 345.330  26.329  1.00 45.34           N  
ATOM   3963  CA  PHE A1519     -14.088 344.170  26.995  1.00 43.74           C  
ATOM   3964  C   PHE A1519     -15.604 344.319  27.208  1.00 42.11           C  
ATOM   3965  O   PHE A1519     -16.289 343.300  27.227  1.00 43.74           O  
ATOM   3966  CB  PHE A1519     -13.383 343.844  28.328  1.00 44.59           C  
ATOM   3967  CG  PHE A1519     -11.966 343.328  28.174  1.00 45.09           C  
ATOM   3968  CD1 PHE A1519     -10.875 344.198  28.359  1.00 44.40           C  
ATOM   3969  CD2 PHE A1519     -11.728 342.018  27.710  1.00 47.14           C  
ATOM   3970  CE1 PHE A1519      -9.580 343.755  28.131  1.00 46.91           C  
ATOM   3971  CE2 PHE A1519     -10.425 341.596  27.481  1.00 47.55           C  
ATOM   3972  CZ  PHE A1519      -9.358 342.458  27.693  1.00 47.51           C  
ATOM   3973  N   MET A1520     -16.098 345.567  27.339  1.00 41.17           N  
ATOM   3974  CA  MET A1520     -17.505 345.938  27.537  1.00 46.02           C  
ATOM   3975  C   MET A1520     -18.131 345.225  28.755  1.00 45.44           C  
ATOM   3976  O   MET A1520     -19.169 344.575  28.629  1.00 49.57           O  
ATOM   3977  CB  MET A1520     -18.322 345.718  26.240  1.00  0.00           C  
ATOM   3978  CG  MET A1520     -17.960 346.602  25.035  1.00  0.00           C  
ATOM   3979  SD  MET A1520     -18.252 348.393  25.208  1.00  0.00           S  
ATOM   3980  CE  MET A1520     -19.997 348.484  25.691  1.00  0.00           C  
ATOM   3981  N   THR A1521     -17.449 345.335  29.908  1.00 42.94           N  
ATOM   3982  CA  THR A1521     -17.779 344.685  31.183  1.00 44.61           C  
ATOM   3983  C   THR A1521     -19.193 344.996  31.738  1.00 45.88           C  
ATOM   3984  O   THR A1521     -19.763 344.158  32.437  1.00 43.21           O  
ATOM   3985  CB  THR A1521     -16.692 345.029  32.247  1.00  0.00           C  
ATOM   3986  CG2 THR A1521     -16.522 346.537  32.519  1.00  0.00           C  
ATOM   3987  OG1 THR A1521     -16.951 344.421  33.500  1.00  0.00           O  
ATOM   3988  N   ASN A1522     -19.740 346.167  31.377  1.00 50.50           N  
ATOM   3989  CA  ASN A1522     -21.054 346.674  31.780  1.00 51.70           C  
ATOM   3990  C   ASN A1522     -22.262 345.977  31.116  1.00 48.26           C  
ATOM   3991  O   ASN A1522     -23.364 346.099  31.650  1.00 48.80           O  
ATOM   3992  CB  ASN A1522     -21.096 348.208  31.550  1.00  0.00           C  
ATOM   3993  CG  ASN A1522     -20.863 348.657  30.096  1.00  0.00           C  
ATOM   3994  ND2 ASN A1522     -21.868 349.284  29.484  1.00  0.00           N  
ATOM   3995  OD1 ASN A1522     -19.787 348.452  29.538  1.00  0.00           O  
ATOM   3996  N   LEU A1523     -22.064 345.300  29.970  1.00 47.56           N  
ATOM   3997  CA  LEU A1523     -23.149 344.715  29.172  1.00 48.83           C  
ATOM   3998  C   LEU A1523     -23.751 343.438  29.782  1.00 47.26           C  
ATOM   3999  O   LEU A1523     -23.089 342.725  30.535  1.00 49.12           O  
ATOM   4000  CB  LEU A1523     -22.638 344.379  27.753  1.00  0.00           C  
ATOM   4001  CG  LEU A1523     -22.147 345.564  26.905  1.00  0.00           C  
ATOM   4002  CD1 LEU A1523     -21.692 345.037  25.531  1.00  0.00           C  
ATOM   4003  CD2 LEU A1523     -23.184 346.692  26.761  1.00  0.00           C  
ATOM   4004  N   THR A1524     -24.977 343.135  29.331  1.00 46.55           N  
ATOM   4005  CA  THR A1524     -25.583 341.805  29.373  1.00 48.39           C  
ATOM   4006  C   THR A1524     -25.172 341.002  28.113  1.00 46.35           C  
ATOM   4007  O   THR A1524     -24.735 341.595  27.124  1.00 44.54           O  
ATOM   4008  CB  THR A1524     -27.134 341.933  29.457  1.00 51.39           C  
ATOM   4009  CG2 THR A1524     -27.781 342.727  28.307  1.00 49.93           C  
ATOM   4010  OG1 THR A1524     -27.771 340.668  29.490  1.00 75.41           O  
ATOM   4011  N   VAL A1525     -25.327 339.668  28.164  1.00 47.84           N  
ATOM   4012  CA  VAL A1525     -25.051 338.734  27.063  1.00 49.63           C  
ATOM   4013  C   VAL A1525     -25.855 339.007  25.764  1.00 49.61           C  
ATOM   4014  O   VAL A1525     -25.357 338.707  24.679  1.00 53.26           O  
ATOM   4015  CB  VAL A1525     -25.269 337.264  27.527  1.00  0.00           C  
ATOM   4016  CG1 VAL A1525     -26.729 336.937  27.907  1.00  0.00           C  
ATOM   4017  CG2 VAL A1525     -24.742 336.222  26.522  1.00  0.00           C  
ATOM   4018  N   ASP A1526     -27.046 339.620  25.897  1.00 51.55           N  
ATOM   4019  CA  ASP A1526     -27.898 340.104  24.806  1.00 58.72           C  
ATOM   4020  C   ASP A1526     -27.222 341.209  23.962  1.00 58.16           C  
ATOM   4021  O   ASP A1526     -27.259 341.138  22.734  1.00 57.66           O  
ATOM   4022  CB  ASP A1526     -29.303 340.489  25.351  1.00  0.00           C  
ATOM   4023  CG  ASP A1526     -30.191 341.348  24.435  1.00  0.00           C  
ATOM   4024  OD1 ASP A1526     -30.682 340.793  23.427  1.00  0.00           O  
ATOM   4025  OD2 ASP A1526     -30.265 342.570  24.696  1.00  0.00           O1-
ATOM   4026  N   VAL A1527     -26.604 342.194  24.633  1.00 58.01           N  
ATOM   4027  CA  VAL A1527     -25.916 343.308  23.976  1.00 58.07           C  
ATOM   4028  C   VAL A1527     -24.477 342.924  23.551  1.00 56.46           C  
ATOM   4029  O   VAL A1527     -23.933 343.558  22.648  1.00 54.08           O  
ATOM   4030  CB  VAL A1527     -25.907 344.589  24.859  1.00  0.00           C  
ATOM   4031  CG1 VAL A1527     -25.278 345.817  24.167  1.00  0.00           C  
ATOM   4032  CG2 VAL A1527     -27.335 344.973  25.296  1.00  0.00           C  
ATOM   4033  N   CYS A1528     -23.912 341.848  24.133  1.00 57.04           N  
ATOM   4034  CA  CYS A1528     -22.694 341.192  23.641  1.00 54.21           C  
ATOM   4035  C   CYS A1528     -22.940 340.485  22.292  1.00 55.81           C  
ATOM   4036  O   CYS A1528     -22.053 340.520  21.444  1.00 52.12           O  
ATOM   4037  CB  CYS A1528     -22.099 340.194  24.653  1.00  0.00           C  
ATOM   4038  SG  CYS A1528     -21.512 341.062  26.134  1.00  0.00           S  
ATOM   4039  N   ILE A1529     -24.148 339.920  22.097  1.00 54.98           N  
ATOM   4040  CA  ILE A1529     -24.654 339.395  20.821  1.00 56.99           C  
ATOM   4041  C   ILE A1529     -24.858 340.490  19.751  1.00 59.35           C  
ATOM   4042  O   ILE A1529     -24.633 340.220  18.573  1.00 58.28           O  
ATOM   4043  CB  ILE A1529     -25.957 338.551  21.040  1.00  0.00           C  
ATOM   4044  CG1 ILE A1529     -25.589 337.074  21.298  1.00  0.00           C  
ATOM   4045  CG2 ILE A1529     -27.059 338.646  19.956  1.00  0.00           C  
ATOM   4046  CD1 ILE A1529     -26.725 336.231  21.897  1.00  0.00           C  
ATOM   4047  N   GLN A1530     -25.235 341.709  20.170  1.00 56.41           N  
ATOM   4048  CA  GLN A1530     -25.306 342.888  19.302  1.00 54.73           C  
ATOM   4049  C   GLN A1530     -23.908 343.421  18.920  1.00 52.77           C  
ATOM   4050  O   GLN A1530     -23.746 343.935  17.813  1.00 50.11           O  
ATOM   4051  CB  GLN A1530     -26.193 343.951  19.985  1.00  0.00           C  
ATOM   4052  CG  GLN A1530     -26.355 345.276  19.216  1.00  0.00           C  
ATOM   4053  CD  GLN A1530     -27.325 346.217  19.931  1.00  0.00           C  
ATOM   4054  NE2 GLN A1530     -26.823 347.344  20.438  1.00  0.00           N  
ATOM   4055  OE1 GLN A1530     -28.518 345.935  20.018  1.00  0.00           O  
ATOM   4056  N   ARG A1531     -22.925 343.270  19.826  1.00 55.27           N  
ATOM   4057  CA  ARG A1531     -21.540 343.701  19.635  1.00 56.66           C  
ATOM   4058  C   ARG A1531     -20.785 342.870  18.580  1.00 58.52           C  
ATOM   4059  O   ARG A1531     -19.974 343.453  17.862  1.00 60.69           O  
ATOM   4060  CB  ARG A1531     -20.814 343.743  21.001  1.00  0.00           C  
ATOM   4061  CG  ARG A1531     -19.361 344.277  21.000  1.00  0.00           C  
ATOM   4062  CD  ARG A1531     -19.165 345.703  20.443  1.00  0.00           C  
ATOM   4063  NE  ARG A1531     -19.820 346.729  21.277  1.00  0.00           N  
ATOM   4064  CZ  ARG A1531     -19.944 348.042  21.003  1.00  0.00           C  
ATOM   4065  NH1 ARG A1531     -19.462 348.585  19.874  1.00  0.00           N1+
ATOM   4066  NH2 ARG A1531     -20.568 348.831  21.886  1.00  0.00           N1+
ATOM   4067  N   ILE A1532     -21.086 341.560  18.457  1.00 59.23           N  
ATOM   4068  CA  ILE A1532     -20.534 340.713  17.387  1.00 55.36           C  
ATOM   4069  C   ILE A1532     -21.109 341.109  16.017  1.00 52.63           C  
ATOM   4070  O   ILE A1532     -20.376 341.057  15.037  1.00 51.52           O  
ATOM   4071  CB  ILE A1532     -20.757 339.172  17.579  1.00  0.00           C  
ATOM   4072  CG1 ILE A1532     -22.057 338.575  16.958  1.00  0.00           C  
ATOM   4073  CG2 ILE A1532     -20.551 338.769  19.046  1.00  0.00           C  
ATOM   4074  CD1 ILE A1532     -22.408 337.141  17.337  1.00  0.00           C  
ATOM   4075  N   ASN A1533     -22.403 341.478  15.979  1.00 49.33           N  
ATOM   4076  CA  ASN A1533     -23.141 341.812  14.765  1.00 48.19           C  
ATOM   4077  C   ASN A1533     -22.565 343.060  14.079  1.00 46.28           C  
ATOM   4078  O   ASN A1533     -22.393 343.043  12.862  1.00 48.00           O  
ATOM   4079  CB  ASN A1533     -24.639 341.986  15.105  1.00  0.00           C  
ATOM   4080  CG  ASN A1533     -25.548 341.906  13.877  1.00  0.00           C  
ATOM   4081  ND2 ASN A1533     -26.286 342.981  13.595  1.00  0.00           N  
ATOM   4082  OD1 ASN A1533     -25.588 340.883  13.197  1.00  0.00           O  
ATOM   4083  N   ALA A1534     -22.224 344.079  14.887  1.00 44.87           N  
ATOM   4084  CA  ALA A1534     -21.540 345.297  14.462  1.00 45.18           C  
ATOM   4085  C   ALA A1534     -20.099 345.049  13.975  1.00 45.50           C  
ATOM   4086  O   ALA A1534     -19.708 345.633  12.966  1.00 48.92           O  
ATOM   4087  CB  ALA A1534     -21.561 346.300  15.625  1.00  0.00           C  
ATOM   4088  N   LEU A1535     -19.352 344.179  14.681  1.00 45.43           N  
ATOM   4089  CA  LEU A1535     -17.974 343.783  14.357  1.00 48.78           C  
ATOM   4090  C   LEU A1535     -17.886 343.004  13.031  1.00 46.95           C  
ATOM   4091  O   LEU A1535     -17.028 343.311  12.204  1.00 45.70           O  
ATOM   4092  CB  LEU A1535     -17.385 342.947  15.526  1.00  0.00           C  
ATOM   4093  CG  LEU A1535     -16.466 343.712  16.507  1.00  0.00           C  
ATOM   4094  CD1 LEU A1535     -17.144 344.916  17.198  1.00  0.00           C  
ATOM   4095  CD2 LEU A1535     -15.820 342.740  17.521  1.00  0.00           C  
ATOM   4096  N   ILE A1536     -18.782 342.020  12.861  1.00 46.39           N  
ATOM   4097  CA  ILE A1536     -18.884 341.145  11.694  1.00 48.61           C  
ATOM   4098  C   ILE A1536     -19.353 341.886  10.426  1.00 50.85           C  
ATOM   4099  O   ILE A1536     -18.813 341.629   9.349  1.00 50.62           O  
ATOM   4100  CB  ILE A1536     -19.822 339.936  12.001  1.00  0.00           C  
ATOM   4101  CG1 ILE A1536     -19.174 338.963  13.015  1.00  0.00           C  
ATOM   4102  CG2 ILE A1536     -20.347 339.160  10.779  1.00  0.00           C  
ATOM   4103  CD1 ILE A1536     -18.085 338.054  12.430  1.00  0.00           C  
ATOM   4104  N   GLU A1537     -20.308 342.816  10.588  1.00 54.13           N  
ATOM   4105  CA  GLU A1537     -20.808 343.698   9.534  1.00 58.55           C  
ATOM   4106  C   GLU A1537     -19.732 344.673   9.020  1.00 54.24           C  
ATOM   4107  O   GLU A1537     -19.594 344.827   7.807  1.00 50.85           O  
ATOM   4108  CB  GLU A1537     -22.072 344.413  10.057  1.00  0.00           C  
ATOM   4109  CG  GLU A1537     -22.723 345.433   9.100  1.00  0.00           C  
ATOM   4110  CD  GLU A1537     -24.009 346.025   9.692  1.00  0.00           C  
ATOM   4111  OE1 GLU A1537     -23.895 346.752  10.704  1.00  0.00           O  
ATOM   4112  OE2 GLU A1537     -25.087 345.743   9.124  1.00  0.00           O1-
ATOM   4113  N   ALA A1538     -18.975 345.279   9.952  1.00 56.29           N  
ATOM   4114  CA  ALA A1538     -17.887 346.217   9.671  1.00 55.20           C  
ATOM   4115  C   ALA A1538     -16.668 345.578   8.981  1.00 53.37           C  
ATOM   4116  O   ALA A1538     -16.057 346.231   8.135  1.00 49.68           O  
ATOM   4117  CB  ALA A1538     -17.468 346.905  10.979  1.00  0.00           C  
ATOM   4118  N   SER A1539     -16.349 344.320   9.333  1.00 56.91           N  
ATOM   4119  CA  SER A1539     -15.260 343.547   8.726  1.00 61.41           C  
ATOM   4120  C   SER A1539     -15.550 343.118   7.271  1.00 62.59           C  
ATOM   4121  O   SER A1539     -14.609 343.050   6.481  1.00 60.24           O  
ATOM   4122  CB  SER A1539     -14.875 342.374   9.654  1.00 66.60           C  
ATOM   4123  OG  SER A1539     -15.842 341.343   9.673  1.00 69.39           O  
ATOM   4124  N   ILE A1540     -16.835 342.892   6.936  1.00 65.43           N  
ATOM   4125  CA  ILE A1540     -17.316 342.619   5.577  1.00 69.37           C  
ATOM   4126  C   ILE A1540     -17.420 343.889   4.705  1.00 73.96           C  
ATOM   4127  O   ILE A1540     -17.143 343.809   3.508  1.00 76.65           O  
ATOM   4128  CB  ILE A1540     -18.668 341.831   5.608  1.00  0.00           C  
ATOM   4129  CG1 ILE A1540     -18.372 340.336   5.875  1.00  0.00           C  
ATOM   4130  CG2 ILE A1540     -19.585 341.981   4.368  1.00  0.00           C  
ATOM   4131  CD1 ILE A1540     -19.594 339.488   6.247  1.00  0.00           C  
ATOM   4132  N   ASN A1541     -17.781 345.032   5.318  1.00 83.34           N  
ATOM   4133  CA  ASN A1541     -17.903 346.346   4.670  1.00 92.48           C  
ATOM   4134  C   ASN A1541     -16.569 346.879   4.101  1.00 94.23           C  
ATOM   4135  O   ASN A1541     -16.595 347.629   3.125  1.00 85.22           O  
ATOM   4136  CB  ASN A1541     -18.509 347.334   5.698  1.00  0.00           C  
ATOM   4137  CG  ASN A1541     -18.852 348.717   5.129  1.00  0.00           C  
ATOM   4138  ND2 ASN A1541     -18.263 349.773   5.694  1.00  0.00           N  
ATOM   4139  OD1 ASN A1541     -19.640 348.831   4.193  1.00  0.00           O  
ATOM   4140  N   ASN A1542     -15.441 346.483   4.725  1.00 97.80           N  
ATOM   4141  CA  ASN A1542     -14.050 346.906   4.482  1.00101.47           C  
ATOM   4142  C   ASN A1542     -13.873 348.251   5.160  1.00101.51           C  
ATOM   4143  O   ASN A1542     -12.770 348.774   5.303  1.00 94.42           O  
ATOM   4144  CB  ASN A1542     -13.604 346.942   2.987  1.00  0.00           C  
ATOM   4145  CG  ASN A1542     -13.723 345.596   2.260  1.00  0.00           C  
ATOM   4146  ND2 ASN A1542     -14.809 345.393   1.511  1.00  0.00           N  
ATOM   4147  OD1 ASN A1542     -12.835 344.754   2.364  1.00  0.00           O  
TER   
CONECT    1    2
CONECT    2    1    3    4
CONECT    3    2
CONECT    4    2    5
CONECT    5    4    6
CONECT    6    5    7
CONECT    7    6    8
CONECT    8    7    9   13
CONECT    9    8   10
CONECT   10    9   11
CONECT   11   10   12   14
CONECT   12   11   13
CONECT   13    8   12
CONECT   14   11   15   23
CONECT   15   14   16
CONECT   16   15   17
CONECT   17   16   18   22
CONECT   18   17   19
CONECT   19   18   20
CONECT   20   19   21   33
CONECT   21   20   22   24
CONECT   22   17   21   23
CONECT   23   14   22
CONECT   24   21   25   31
CONECT   25   24   26   30
CONECT   26   25   27
CONECT   27   26   28
CONECT   28   27   29
CONECT   29   28   30
CONECT   30   25   29
CONECT   31   24   32   33
CONECT   32   31
CONECT   33   20   31   34
CONECT   34   33
END
