# Supplementary material for: Novel Inhibitors of Plasmodium Phosphatidylinositol 4-kinase IIIβ with Low Propensity for Resistance: Life Cycle Stage Activity and In Vivo Efficacy in a Humanized Mouse Malaria Infection Model
Source: J Med Chem. 2025 Aug 14;68(16):17736–51. doi: 10.1021/acs.jmedchem.5c01417 (PMC12406205; doi:10.1021/acs.jmedchem.5c01417)
Supplement: Supplementary file 6 [file jm5c01417_si_006.pdb]

HETATM    1  C1  UNK     0       6.518 331.098   5.929  1.00  0.00           C  
HETATM    2  N1  UNK     0       6.683 332.358   6.647  1.00  0.00           N  
HETATM    3  C2  UNK     0       6.878 333.541   6.022  1.00  0.00           C  
HETATM    4  O1  UNK     0       7.008 333.715   4.805  1.00  0.00           O  
HETATM    5  N2  UNK     0       6.878 334.473   7.024  1.00  0.00           N  
HETATM    6  C3  UNK     0       7.020 335.916   6.730  1.00  0.00           C  
HETATM    7  C4  UNK     0       8.485 336.390   6.555  1.00  0.00           C  
HETATM    8  C5  UNK     0       8.617 337.876   6.170  1.00  0.00           C  
HETATM    9  O2  UNK     0       7.746 338.198   5.093  1.00  0.00           O  
HETATM   10  C6  UNK     0       6.368 338.028   5.416  1.00  0.00           C  
HETATM   11  C7  UNK     0       6.090 336.538   5.654  1.00  0.00           C  
HETATM   12  C8  UNK     0       6.907 333.839   8.276  1.00  0.00           C  
HETATM   13  C9  UNK     0       6.755 332.505   8.005  1.00  0.00           C  
HETATM   14  C10 UNK     0       6.757 331.556   9.015  1.00  0.00           C  
HETATM   15  N3  UNK     0       6.919 331.896  10.312  1.00  0.00           N  
HETATM   16  C11 UNK     0       7.062 333.210  10.631  1.00  0.00           C  
HETATM   17  C12 UNK     0       7.222 333.530  11.993  1.00  0.00           C  
HETATM   18  C13 UNK     0       7.351 334.852  12.387  1.00  0.00           C  
HETATM   19  C14 UNK     0       7.285 335.901  11.468  1.00  0.00           C  
HETATM   20  C15 UNK     0       7.156 335.591  10.110  1.00  0.00           C  
HETATM   21  C16 UNK     0       7.051 334.253   9.646  1.00  0.00           C  
HETATM   22  C17 UNK     0       7.250 337.316  11.952  1.00  0.00           C  
HETATM   23  C18 UNK     0       6.508 337.611  13.109  1.00  0.00           C  
HETATM   24  C19 UNK     0       6.410 338.916  13.585  1.00  0.00           C  
HETATM   25  C20 UNK     0       7.045 339.928  12.878  1.00  0.00           C  
HETATM   26  N4  UNK     0       7.771 339.690  11.762  1.00  0.00           N  
HETATM   27  C21 UNK     0       7.883 338.411  11.319  1.00  0.00           C  
HETATM   28  C22 UNK     0       8.744 338.308  10.074  1.00  0.00           C  
ATOM     29  N   LEU A1513       6.375 280.867  12.283  1.00131.64           N1+
ATOM     30  CA  LEU A1513       5.093 280.717  13.063  1.00131.64           C  
ATOM     31  C   LEU A1513       4.588 282.076  13.626  1.00131.64           C  
ATOM     32  O   LEU A1513       3.397 282.143  13.924  1.00131.64           O  
ATOM     33  CB  LEU A1513       5.088 279.554  14.096  1.00131.64           C  
ATOM     34  CG  LEU A1513       4.965 278.124  13.509  1.00131.64           C  
ATOM     35  CD1 LEU A1513       6.269 277.613  12.865  1.00131.64           C  
ATOM     36  CD2 LEU A1513       4.463 277.134  14.575  1.00131.64           C  
ATOM     37  N   GLU A1514       5.439 283.111  13.793  1.00134.82           N  
ATOM     38  CA  GLU A1514       5.132 284.416  14.387  1.00134.82           C  
ATOM     39  C   GLU A1514       3.969 285.178  13.719  1.00134.82           C  
ATOM     40  O   GLU A1514       3.205 285.828  14.432  1.00134.82           O  
ATOM     41  CB  GLU A1514       6.427 285.270  14.464  1.00134.82           C  
ATOM     42  CG  GLU A1514       7.051 285.772  13.129  1.00134.82           C  
ATOM     43  CD  GLU A1514       7.775 284.738  12.245  1.00134.82           C  
ATOM     44  OE1 GLU A1514       8.173 283.668  12.761  1.00134.82           O  
ATOM     45  OE2 GLU A1514       7.924 285.038  11.041  1.00134.82           O1-
ATOM     46  N   ASN A1515       3.836 285.069  12.386  1.00135.41           N  
ATOM     47  CA  ASN A1515       2.790 285.742  11.607  1.00135.41           C  
ATOM     48  C   ASN A1515       1.427 285.036  11.682  1.00135.41           C  
ATOM     49  O   ASN A1515       0.419 285.714  11.498  1.00135.41           O  
ATOM     50  CB  ASN A1515       3.229 285.859  10.127  1.00135.41           C  
ATOM     51  CG  ASN A1515       4.420 286.793   9.885  1.00135.41           C  
ATOM     52  ND2 ASN A1515       5.044 286.672   8.714  1.00135.41           N  
ATOM     53  OD1 ASN A1515       4.766 287.624  10.722  1.00135.41           O  
ATOM     54  N   HIS A1516       1.407 283.713  11.914  1.00133.49           N  
ATOM     55  CA  HIS A1516       0.196 282.886  11.843  1.00133.49           C  
ATOM     56  C   HIS A1516      -0.330 282.448  13.218  1.00133.49           C  
ATOM     57  O   HIS A1516      -1.403 281.847  13.261  1.00133.49           O  
ATOM     58  CB  HIS A1516       0.474 281.646  10.968  1.00133.49           C  
ATOM     59  CG  HIS A1516       1.120 281.938   9.636  1.00133.49           C  
ATOM     60  CD2 HIS A1516       0.549 282.463   8.496  1.00133.49           C  
ATOM     61  ND1 HIS A1516       2.479 281.704   9.398  1.00133.49           N  
ATOM     62  CE1 HIS A1516       2.672 282.079   8.141  1.00133.49           C  
ATOM     63  NE2 HIS A1516       1.563 282.539   7.559  1.00133.49           N  
ATOM     64  N   LEU A1517       0.416 282.726  14.305  1.00134.41           N  
ATOM     65  CA  LEU A1517       0.127 282.251  15.662  1.00134.41           C  
ATOM     66  C   LEU A1517      -1.239 282.702  16.209  1.00134.41           C  
ATOM     67  O   LEU A1517      -1.904 281.891  16.850  1.00134.41           O  
ATOM     68  CB  LEU A1517       1.283 282.652  16.610  1.00134.41           C  
ATOM     69  CG  LEU A1517       1.198 282.114  18.062  1.00134.41           C  
ATOM     70  CD1 LEU A1517       1.152 280.570  18.109  1.00134.41           C  
ATOM     71  CD2 LEU A1517       2.336 282.690  18.935  1.00134.41           C  
ATOM     72  N   HIS A1518      -1.635 283.956  15.924  1.00136.29           N  
ATOM     73  CA  HIS A1518      -2.907 284.541  16.356  1.00136.29           C  
ATOM     74  C   HIS A1518      -4.139 283.862  15.730  1.00136.29           C  
ATOM     75  O   HIS A1518      -5.134 283.677  16.430  1.00136.29           O  
ATOM     76  CB  HIS A1518      -2.909 286.058  16.089  1.00136.29           C  
ATOM     77  CG  HIS A1518      -2.959 286.467  14.636  1.00136.29           C  
ATOM     78  CD2 HIS A1518      -4.054 286.851  13.889  1.00136.29           C  
ATOM     79  ND1 HIS A1518      -1.822 286.504  13.824  1.00136.29           N  
ATOM     80  CE1 HIS A1518      -2.259 286.950  12.653  1.00136.29           C  
ATOM     81  NE2 HIS A1518      -3.572 287.176  12.635  1.00136.29           N  
ATOM     82  N   VAL A1519      -4.044 283.493  14.439  1.00131.97           N  
ATOM     83  CA  VAL A1519      -5.100 282.793  13.704  1.00131.97           C  
ATOM     84  C   VAL A1519      -5.256 281.356  14.224  1.00131.97           C  
ATOM     85  O   VAL A1519      -6.386 280.924  14.446  1.00131.97           O  
ATOM     86  CB  VAL A1519      -4.824 282.724  12.173  1.00131.97           C  
ATOM     87  CG1 VAL A1519      -5.911 281.972  11.373  1.00131.97           C  
ATOM     88  CG2 VAL A1519      -4.624 284.121  11.568  1.00131.97           C  
ATOM     89  N   ILE A1520      -4.117 280.673  14.438  1.00131.93           N  
ATOM     90  CA  ILE A1520      -4.036 279.317  14.975  1.00131.93           C  
ATOM     91  C   ILE A1520      -4.655 279.224  16.383  1.00131.93           C  
ATOM     92  O   ILE A1520      -5.614 278.477  16.543  1.00131.93           O  
ATOM     93  CB  ILE A1520      -2.575 278.772  14.962  1.00131.93           C  
ATOM     94  CG1 ILE A1520      -2.083 278.573  13.508  1.00131.93           C  
ATOM     95  CG2 ILE A1520      -2.354 277.469  15.765  1.00131.93           C  
ATOM     96  CD1 ILE A1520      -0.558 278.447  13.375  1.00131.93           C  
ATOM     97  N   VAL A1521      -4.155 280.014  17.352  1.00132.75           N  
ATOM     98  CA  VAL A1521      -4.655 280.013  18.733  1.00132.75           C  
ATOM     99  C   VAL A1521      -6.117 280.503  18.866  1.00132.75           C  
ATOM    100  O   VAL A1521      -6.849 279.953  19.687  1.00132.75           O  
ATOM    101  CB  VAL A1521      -3.730 280.818  19.693  1.00132.75           C  
ATOM    102  CG1 VAL A1521      -3.828 282.348  19.551  1.00132.75           C  
ATOM    103  CG2 VAL A1521      -3.936 280.432  21.169  1.00132.75           C  
ATOM    104  N   GLY A1522      -6.527 281.470  18.024  1.00135.70           N  
ATOM    105  CA  GLY A1522      -7.882 282.026  17.991  1.00135.70           C  
ATOM    106  C   GLY A1522      -8.906 281.011  17.458  1.00135.70           C  
ATOM    107  O   GLY A1522     -10.042 281.001  17.930  1.00135.70           O  
ATOM    108  N   THR A1523      -8.496 280.139  16.519  1.00135.92           N  
ATOM    109  CA  THR A1523      -9.291 279.016  16.011  1.00135.92           C  
ATOM    110  C   THR A1523      -9.371 277.852  17.021  1.00135.92           C  
ATOM    111  O   THR A1523     -10.373 277.137  17.029  1.00135.92           O  
ATOM    112  CB  THR A1523      -8.696 278.463  14.683  1.00135.92           C  
ATOM    113  CG2 THR A1523      -9.389 277.224  14.084  1.00135.92           C  
ATOM    114  OG1 THR A1523      -8.742 279.480  13.702  1.00135.92           O  
ATOM    115  N   LEU A1524      -8.334 277.693  17.859  1.00139.18           N  
ATOM    116  CA  LEU A1524      -8.212 276.607  18.829  1.00139.18           C  
ATOM    117  C   LEU A1524      -9.017 276.820  20.124  1.00139.18           C  
ATOM    118  O   LEU A1524      -9.442 275.822  20.704  1.00139.18           O  
ATOM    119  CB  LEU A1524      -6.717 276.379  19.134  1.00139.18           C  
ATOM    120  CG  LEU A1524      -5.931 275.652  18.016  1.00139.18           C  
ATOM    121  CD1 LEU A1524      -4.417 275.703  18.275  1.00139.18           C  
ATOM    122  CD2 LEU A1524      -6.410 274.217  17.724  1.00139.18           C  
ATOM    123  N   ILE A1525      -9.231 278.075  20.561  1.00138.09           N  
ATOM    124  CA  ILE A1525      -9.969 278.391  21.794  1.00138.09           C  
ATOM    125  C   ILE A1525     -11.451 277.921  21.830  1.00138.09           C  
ATOM    126  O   ILE A1525     -11.844 277.375  22.860  1.00138.09           O  
ATOM    127  CB  ILE A1525      -9.827 279.893  22.204  1.00138.09           C  
ATOM    128  CG1 ILE A1525      -8.383 280.199  22.669  1.00138.09           C  
ATOM    129  CG2 ILE A1525     -10.833 280.403  23.262  1.00138.09           C  
ATOM    130  CD1 ILE A1525      -7.940 281.641  22.382  1.00138.09           C  
ATOM    131  N   PRO A1526     -12.218 278.027  20.716  1.00142.08           N  
ATOM    132  CA  PRO A1526     -13.535 277.369  20.577  1.00142.08           C  
ATOM    133  C   PRO A1526     -13.571 275.836  20.750  1.00142.08           C  
ATOM    134  O   PRO A1526     -14.528 275.333  21.339  1.00142.08           O  
ATOM    135  CB  PRO A1526     -13.996 277.774  19.167  1.00142.08           C  
ATOM    136  CG  PRO A1526     -13.345 279.124  18.933  1.00142.08           C  
ATOM    137  CD  PRO A1526     -11.996 278.973  19.621  1.00142.08           C  
ATOM    138  N   LEU A1527     -12.548 275.131  20.231  1.00147.44           N  
ATOM    139  CA  LEU A1527     -12.493 273.663  20.153  1.00147.44           C  
ATOM    140  C   LEU A1527     -12.379 272.944  21.508  1.00147.44           C  
ATOM    141  O   LEU A1527     -12.740 271.770  21.589  1.00147.44           O  
ATOM    142  CB  LEU A1527     -11.319 273.231  19.243  1.00147.44           C  
ATOM    143  CG  LEU A1527     -11.397 273.743  17.788  1.00147.44           C  
ATOM    144  CD1 LEU A1527     -10.123 273.362  17.004  1.00147.44           C  
ATOM    145  CD2 LEU A1527     -12.682 273.282  17.071  1.00147.44           C  
ATOM    146  N   VAL A1528     -11.886 273.648  22.540  1.00147.87           N  
ATOM    147  CA  VAL A1528     -11.667 273.116  23.887  1.00147.87           C  
ATOM    148  C   VAL A1528     -12.974 272.733  24.625  1.00147.87           C  
ATOM    149  O   VAL A1528     -12.928 271.874  25.504  1.00147.87           O  
ATOM    150  CB  VAL A1528     -10.895 274.143  24.762  1.00147.87           C  
ATOM    151  CG1 VAL A1528      -9.640 274.708  24.075  1.00147.87           C  
ATOM    152  CG2 VAL A1528     -11.743 275.314  25.265  1.00147.87           C  
ATOM    153  N   TYR A1529     -14.103 273.371  24.259  1.00147.79           N  
ATOM    154  CA  TYR A1529     -15.417 273.157  24.871  1.00147.79           C  
ATOM    155  C   TYR A1529     -16.132 271.901  24.346  1.00147.79           C  
ATOM    156  O   TYR A1529     -16.985 271.377  25.061  1.00147.79           O  
ATOM    157  CB  TYR A1529     -16.325 274.388  24.619  1.00147.79           C  
ATOM    158  CG  TYR A1529     -15.868 275.750  25.128  1.00147.79           C  
ATOM    159  CD1 TYR A1529     -14.907 275.877  26.154  1.00147.79           C  
ATOM    160  CD2 TYR A1529     -16.433 276.917  24.570  1.00147.79           C  
ATOM    161  CE1 TYR A1529     -14.482 277.149  26.579  1.00147.79           C  
ATOM    162  CE2 TYR A1529     -16.030 278.192  25.016  1.00147.79           C  
ATOM    163  CZ  TYR A1529     -15.048 278.309  26.018  1.00147.79           C  
ATOM    164  OH  TYR A1529     -14.643 279.540  26.447  1.00147.79           O  
ATOM    165  N   GLU A1530     -15.820 271.483  23.106  1.00154.80           N  
ATOM    166  CA  GLU A1530     -16.590 270.496  22.348  1.00154.80           C  
ATOM    167  C   GLU A1530     -16.576 269.079  22.941  1.00154.80           C  
ATOM    168  O   GLU A1530     -17.638 268.585  23.321  1.00154.80           O  
ATOM    169  CB  GLU A1530     -16.157 270.494  20.868  1.00154.80           C  
ATOM    170  CG  GLU A1530     -16.365 271.856  20.167  1.00154.80           C  
ATOM    171  CD  GLU A1530     -16.087 271.871  18.654  1.00154.80           C  
ATOM    172  OE1 GLU A1530     -16.082 272.996  18.107  1.00154.80           O  
ATOM    173  OE2 GLU A1530     -15.885 270.790  18.055  1.00154.80           O1-
ATOM    174  N   GLN A1531     -15.395 268.444  22.989  1.00157.68           N  
ATOM    175  CA  GLN A1531     -15.245 267.039  23.374  1.00157.68           C  
ATOM    176  C   GLN A1531     -13.892 266.825  24.074  1.00157.68           C  
ATOM    177  O   GLN A1531     -12.966 267.602  23.862  1.00157.68           O  
ATOM    178  CB  GLN A1531     -15.534 266.153  22.129  1.00157.68           C  
ATOM    179  CG  GLN A1531     -15.505 264.623  22.336  1.00157.68           C  
ATOM    180  CD  GLN A1531     -14.132 263.968  22.181  1.00157.68           C  
ATOM    181  NE2 GLN A1531     -14.012 262.719  22.634  1.00157.68           N  
ATOM    182  OE1 GLN A1531     -13.195 264.566  21.662  1.00157.68           O  
ATOM    183  N   VAL A1532     -13.820 265.803  24.941  1.00159.97           N  
ATOM    184  CA  VAL A1532     -12.716 265.576  25.880  1.00159.97           C  
ATOM    185  C   VAL A1532     -11.364 265.156  25.259  1.00159.97           C  
ATOM    186  O   VAL A1532     -10.329 265.542  25.802  1.00159.97           O  
ATOM    187  CB  VAL A1532     -13.112 264.538  26.965  1.00159.97           C  
ATOM    188  CG1 VAL A1532     -14.266 265.058  27.840  1.00159.97           C  
ATOM    189  CG2 VAL A1532     -13.426 263.128  26.423  1.00159.97           C  
ATOM    190  N   GLU A1533     -11.377 264.409  24.140  1.00162.57           N  
ATOM    191  CA  GLU A1533     -10.166 263.998  23.418  1.00162.57           C  
ATOM    192  C   GLU A1533      -9.632 265.124  22.525  1.00162.57           C  
ATOM    193  O   GLU A1533      -8.417 265.320  22.485  1.00162.57           O  
ATOM    194  CB  GLU A1533     -10.423 262.740  22.569  1.00162.57           C  
ATOM    195  CG  GLU A1533     -10.902 261.514  23.377  1.00162.57           C  
ATOM    196  CD  GLU A1533     -11.289 260.289  22.530  1.00162.57           C  
ATOM    197  OE1 GLU A1533     -11.079 260.306  21.296  1.00162.57           O  
ATOM    198  OE2 GLU A1533     -11.820 259.340  23.148  1.00162.57           O1-
ATOM    199  N   VAL A1534     -10.539 265.865  21.858  1.00159.04           N  
ATOM    200  CA  VAL A1534     -10.172 267.056  21.093  1.00159.04           C  
ATOM    201  C   VAL A1534      -9.738 268.221  22.002  1.00159.04           C  
ATOM    202  O   VAL A1534      -8.934 269.027  21.546  1.00159.04           O  
ATOM    203  CB  VAL A1534     -11.249 267.559  20.092  1.00159.04           C  
ATOM    204  CG1 VAL A1534     -11.626 266.473  19.071  1.00159.04           C  
ATOM    205  CG2 VAL A1534     -12.499 268.195  20.719  1.00159.04           C  
ATOM    206  N   GLN A1535     -10.224 268.245  23.261  1.00156.83           N  
ATOM    207  CA  GLN A1535      -9.765 269.114  24.346  1.00156.83           C  
ATOM    208  C   GLN A1535      -8.339 268.758  24.799  1.00156.83           C  
ATOM    209  O   GLN A1535      -7.558 269.672  25.036  1.00156.83           O  
ATOM    210  CB  GLN A1535     -10.766 269.097  25.521  1.00156.83           C  
ATOM    211  CG  GLN A1535     -10.379 269.986  26.728  1.00156.83           C  
ATOM    212  CD  GLN A1535     -11.357 269.939  27.909  1.00156.83           C  
ATOM    213  NE2 GLN A1535     -12.495 269.252  27.776  1.00156.83           N  
ATOM    214  OE1 GLN A1535     -11.080 270.529  28.949  1.00156.83           O  
ATOM    215  N   LYS A1536      -8.006 267.459  24.892  1.00155.45           N  
ATOM    216  CA  LYS A1536      -6.671 266.994  25.279  1.00155.45           C  
ATOM    217  C   LYS A1536      -5.584 267.443  24.285  1.00155.45           C  
ATOM    218  O   LYS A1536      -4.590 268.023  24.722  1.00155.45           O  
ATOM    219  CB  LYS A1536      -6.685 265.463  25.485  1.00155.45           C  
ATOM    220  CG  LYS A1536      -5.352 264.841  25.958  1.00155.45           C  
ATOM    221  CD  LYS A1536      -4.873 265.296  27.354  1.00155.45           C  
ATOM    222  CE  LYS A1536      -5.840 264.996  28.517  1.00155.45           C  
ATOM    223  NZ  LYS A1536      -6.089 263.553  28.692  1.00155.45           N1+
ATOM    224  N   GLN A1537      -5.815 267.200  22.980  1.00154.74           N  
ATOM    225  CA  GLN A1537      -4.874 267.529  21.904  1.00154.74           C  
ATOM    226  C   GLN A1537      -4.687 269.042  21.688  1.00154.74           C  
ATOM    227  O   GLN A1537      -3.577 269.456  21.371  1.00154.74           O  
ATOM    228  CB  GLN A1537      -5.253 266.792  20.601  1.00154.74           C  
ATOM    229  CG  GLN A1537      -6.508 267.337  19.894  1.00154.74           C  
ATOM    230  CD  GLN A1537      -6.978 266.509  18.698  1.00154.74           C  
ATOM    231  NE2 GLN A1537      -8.025 266.985  18.020  1.00154.74           N  
ATOM    232  OE1 GLN A1537      -6.421 265.461  18.381  1.00154.74           O  
ATOM    233  N   VAL A1538      -5.748 269.847  21.864  1.00150.11           N  
ATOM    234  CA  VAL A1538      -5.666 271.301  21.713  1.00150.11           C  
ATOM    235  C   VAL A1538      -5.019 271.989  22.933  1.00150.11           C  
ATOM    236  O   VAL A1538      -4.289 272.956  22.733  1.00150.11           O  
ATOM    237  CB  VAL A1538      -7.047 271.934  21.408  1.00150.11           C  
ATOM    238  CG1 VAL A1538      -8.041 271.773  22.551  1.00150.11           C  
ATOM    239  CG2 VAL A1538      -6.956 273.419  21.057  1.00150.11           C  
ATOM    240  N   LEU A1539      -5.248 271.465  24.153  1.00150.85           N  
ATOM    241  CA  LEU A1539      -4.592 271.943  25.372  1.00150.85           C  
ATOM    242  C   LEU A1539      -3.092 271.605  25.383  1.00150.85           C  
ATOM    243  O   LEU A1539      -2.325 272.443  25.854  1.00150.85           O  
ATOM    244  CB  LEU A1539      -5.301 271.414  26.646  1.00150.85           C  
ATOM    245  CG  LEU A1539      -6.381 272.348  27.252  1.00150.85           C  
ATOM    246  CD1 LEU A1539      -5.764 273.609  27.885  1.00150.85           C  
ATOM    247  CD2 LEU A1539      -7.517 272.735  26.291  1.00150.85           C  
ATOM    248  N   ASP A1540      -2.691 270.435  24.838  1.00154.00           N  
ATOM    249  CA  ASP A1540      -1.275 270.065  24.699  1.00154.00           C  
ATOM    250  C   ASP A1540      -0.583 270.850  23.562  1.00154.00           C  
ATOM    251  O   ASP A1540       0.618 271.101  23.657  1.00154.00           O  
ATOM    252  CB  ASP A1540      -1.016 268.531  24.687  1.00154.00           C  
ATOM    253  CG  ASP A1540      -1.369 267.681  23.450  1.00154.00           C  
ATOM    254  OD1 ASP A1540      -1.053 268.083  22.309  1.00154.00           O  
ATOM    255  OD2 ASP A1540      -1.804 266.531  23.681  1.00154.00           O1-
ATOM    256  N   LEU A1541      -1.350 271.251  22.530  1.00150.91           N  
ATOM    257  CA  LEU A1541      -0.877 272.092  21.433  1.00150.91           C  
ATOM    258  C   LEU A1541      -0.633 273.533  21.903  1.00150.91           C  
ATOM    259  O   LEU A1541       0.422 274.076  21.596  1.00150.91           O  
ATOM    260  CB  LEU A1541      -1.851 272.003  20.236  1.00150.91           C  
ATOM    261  CG  LEU A1541      -1.430 272.778  18.966  1.00150.91           C  
ATOM    262  CD1 LEU A1541      -0.037 272.366  18.446  1.00150.91           C  
ATOM    263  CD2 LEU A1541      -2.501 272.648  17.866  1.00150.91           C  
ATOM    264  N   LEU A1542      -1.568 274.097  22.685  1.00149.45           N  
ATOM    265  CA  LEU A1542      -1.449 275.406  23.336  1.00149.45           C  
ATOM    266  C   LEU A1542      -0.334 275.434  24.400  1.00149.45           C  
ATOM    267  O   LEU A1542       0.341 276.456  24.530  1.00149.45           O  
ATOM    268  CB  LEU A1542      -2.814 275.807  23.943  1.00149.45           C  
ATOM    269  CG  LEU A1542      -3.701 276.702  23.050  1.00149.45           C  
ATOM    270  CD1 LEU A1542      -4.128 276.053  21.726  1.00149.45           C  
ATOM    271  CD2 LEU A1542      -4.927 277.221  23.816  1.00149.45           C  
ATOM    272  N   LYS A1543      -0.130 274.301  25.100  1.00151.41           N  
ATOM    273  CA  LYS A1543       0.996 274.054  26.004  1.00151.41           C  
ATOM    274  C   LYS A1543       2.351 274.141  25.281  1.00151.41           C  
ATOM    275  O   LYS A1543       3.274 274.758  25.813  1.00151.41           O  
ATOM    276  CB  LYS A1543       0.780 272.714  26.749  1.00151.41           C  
ATOM    277  CG  LYS A1543       1.974 272.121  27.523  1.00151.41           C  
ATOM    278  CD  LYS A1543       2.410 272.975  28.723  1.00151.41           C  
ATOM    279  CE  LYS A1543       3.829 272.680  29.233  1.00151.41           C  
ATOM    280  NZ  LYS A1543       4.865 273.159  28.300  1.00151.41           N1+
ATOM    281  N   TYR A1544       2.436 273.567  24.069  1.00149.22           N  
ATOM    282  CA  TYR A1544       3.610 273.701  23.215  1.00149.22           C  
ATOM    283  C   TYR A1544       3.769 275.119  22.632  1.00149.22           C  
ATOM    284  O   TYR A1544       4.890 275.607  22.611  1.00149.22           O  
ATOM    285  CB  TYR A1544       3.642 272.610  22.125  1.00149.22           C  
ATOM    286  CG  TYR A1544       4.838 272.735  21.192  1.00149.22           C  
ATOM    287  CD1 TYR A1544       6.135 272.452  21.671  1.00149.22           C  
ATOM    288  CD2 TYR A1544       4.669 273.221  19.878  1.00149.22           C  
ATOM    289  CE1 TYR A1544       7.257 272.673  20.850  1.00149.22           C  
ATOM    290  CE2 TYR A1544       5.791 273.439  19.057  1.00149.22           C  
ATOM    291  CZ  TYR A1544       7.086 273.172  19.544  1.00149.22           C  
ATOM    292  OH  TYR A1544       8.172 273.403  18.751  1.00149.22           O  
ATOM    293  N   LEU A1545       2.681 275.750  22.163  1.00148.81           N  
ATOM    294  CA  LEU A1545       2.725 277.037  21.461  1.00148.81           C  
ATOM    295  C   LEU A1545       3.125 278.238  22.336  1.00148.81           C  
ATOM    296  O   LEU A1545       3.751 279.153  21.802  1.00148.81           O  
ATOM    297  CB  LEU A1545       1.363 277.319  20.787  1.00148.81           C  
ATOM    298  CG  LEU A1545       1.081 276.493  19.513  1.00148.81           C  
ATOM    299  CD1 LEU A1545      -0.399 276.618  19.111  1.00148.81           C  
ATOM    300  CD2 LEU A1545       2.015 276.862  18.344  1.00148.81           C  
ATOM    301  N   VAL A1546       2.738 278.238  23.624  1.00148.01           N  
ATOM    302  CA  VAL A1546       2.827 279.419  24.489  1.00148.01           C  
ATOM    303  C   VAL A1546       3.710 279.180  25.728  1.00148.01           C  
ATOM    304  O   VAL A1546       4.573 280.014  26.003  1.00148.01           O  
ATOM    305  CB  VAL A1546       1.410 279.882  24.951  1.00148.01           C  
ATOM    306  CG1 VAL A1546       1.404 281.034  25.982  1.00148.01           C  
ATOM    307  CG2 VAL A1546       0.538 280.280  23.745  1.00148.01           C  
ATOM    308  N   ILE A1547       3.460 278.086  26.470  1.00151.88           N  
ATOM    309  CA  ILE A1547       3.984 277.889  27.828  1.00151.88           C  
ATOM    310  C   ILE A1547       5.512 277.668  27.885  1.00151.88           C  
ATOM    311  O   ILE A1547       6.141 278.218  28.789  1.00151.88           O  
ATOM    312  CB  ILE A1547       3.286 276.703  28.562  1.00151.88           C  
ATOM    313  CG1 ILE A1547       1.740 276.790  28.532  1.00151.88           C  
ATOM    314  CG2 ILE A1547       3.796 276.429  29.996  1.00151.88           C  
ATOM    315  CD1 ILE A1547       1.123 277.927  29.338  1.00151.88           C  
ATOM    316  N   ASP A1548       6.075 276.891  26.938  1.00156.07           N  
ATOM    317  CA  ASP A1548       7.516 276.587  26.861  1.00156.07           C  
ATOM    318  C   ASP A1548       8.254 277.354  25.743  1.00156.07           C  
ATOM    319  O   ASP A1548       9.482 277.401  25.781  1.00156.07           O  
ATOM    320  CB  ASP A1548       7.775 275.053  26.769  1.00156.07           C  
ATOM    321  CG  ASP A1548       7.031 274.255  25.686  1.00156.07           C  
ATOM    322  OD1 ASP A1548       6.913 273.033  25.705  1.00156.07           O  
ATOM    323  OD2 ASP A1548       6.542 275.035  24.688  1.00156.07           O1-
ATOM    324  N   ASN A1549       7.518 277.936  24.777  1.00157.88           N  
ATOM    325  CA  ASN A1549       8.065 278.700  23.641  1.00157.88           C  
ATOM    326  C   ASN A1549       8.327 280.180  23.972  1.00157.88           C  
ATOM    327  O   ASN A1549       8.834 280.893  23.105  1.00157.88           O  
ATOM    328  CB  ASN A1549       7.103 278.561  22.439  1.00157.88           C  
ATOM    329  CG  ASN A1549       7.254 277.262  21.637  1.00157.88           C  
ATOM    330  ND2 ASN A1549       6.488 277.147  20.551  1.00157.88           N  
ATOM    331  OD1 ASN A1549       8.036 276.376  21.976  1.00157.88           O  
ATOM    332  N   LYS A1550       8.045 280.607  25.214  1.00156.39           N  
ATOM    333  CA  LYS A1550       8.403 281.915  25.769  1.00156.39           C  
ATOM    334  C   LYS A1550       9.920 282.213  25.800  1.00156.39           C  
ATOM    335  O   LYS A1550      10.288 283.381  25.913  1.00156.39           O  
ATOM    336  CB  LYS A1550       7.790 282.038  27.178  1.00156.39           C  
ATOM    337  CG  LYS A1550       8.207 280.912  28.150  1.00156.39           C  
ATOM    338  CD  LYS A1550       7.856 281.186  29.624  1.00156.39           C  
ATOM    339  CE  LYS A1550       8.680 282.307  30.292  1.00156.39           C  
ATOM    340  NZ  LYS A1550      10.127 282.015  30.312  1.00156.39           N1+
ATOM    341  N   ASP A1551      10.759 281.164  25.699  1.00166.72           N  
ATOM    342  CA  ASP A1551      12.223 281.235  25.649  1.00166.72           C  
ATOM    343  C   ASP A1551      12.744 281.923  24.373  1.00166.72           C  
ATOM    344  O   ASP A1551      13.752 282.625  24.451  1.00166.72           O  
ATOM    345  CB  ASP A1551      12.905 279.850  25.806  1.00166.72           C  
ATOM    346  CG  ASP A1551      12.489 278.996  27.020  1.00166.72           C  
ATOM    347  OD1 ASP A1551      11.954 279.552  28.008  1.00166.72           O  
ATOM    348  OD2 ASP A1551      12.828 277.792  26.988  1.00166.72           O1-
ATOM    349  N   ASN A1552      12.047 281.731  23.237  1.00163.94           N  
ATOM    350  CA  ASN A1552      12.330 282.429  21.984  1.00163.94           C  
ATOM    351  C   ASN A1552      11.823 283.877  22.074  1.00163.94           C  
ATOM    352  O   ASN A1552      10.645 284.094  22.356  1.00163.94           O  
ATOM    353  CB  ASN A1552      11.685 281.669  20.799  1.00163.94           C  
ATOM    354  CG  ASN A1552      12.052 282.220  19.410  1.00163.94           C  
ATOM    355  ND2 ASN A1552      11.304 281.814  18.384  1.00163.94           N  
ATOM    356  OD1 ASN A1552      12.994 282.994  19.251  1.00163.94           O  
ATOM    357  N   GLU A1553      12.731 284.826  21.799  1.00163.68           N  
ATOM    358  CA  GLU A1553      12.475 286.264  21.832  1.00163.68           C  
ATOM    359  C   GLU A1553      11.547 286.759  20.712  1.00163.68           C  
ATOM    360  O   GLU A1553      10.847 287.747  20.927  1.00163.68           O  
ATOM    361  CB  GLU A1553      13.819 287.028  21.809  1.00163.68           C  
ATOM    362  CG  GLU A1553      14.791 286.657  22.954  1.00163.68           C  
ATOM    363  CD  GLU A1553      14.246 286.884  24.375  1.00163.68           C  
ATOM    364  OE1 GLU A1553      13.513 287.879  24.580  1.00163.68           O  
ATOM    365  OE2 GLU A1553      14.582 286.054  25.248  1.00163.68           O1-
ATOM    366  N   ASN A1554      11.531 286.069  19.557  1.00160.92           N  
ATOM    367  CA  ASN A1554      10.657 286.396  18.425  1.00160.92           C  
ATOM    368  C   ASN A1554       9.189 286.045  18.717  1.00160.92           C  
ATOM    369  O   ASN A1554       8.310 286.857  18.427  1.00160.92           O  
ATOM    370  CB  ASN A1554      11.134 285.692  17.132  1.00160.92           C  
ATOM    371  CG  ASN A1554      12.581 285.991  16.714  1.00160.92           C  
ATOM    372  ND2 ASN A1554      13.065 287.216  16.933  1.00160.92           N  
ATOM    373  OD1 ASN A1554      13.256 285.116  16.180  1.00160.92           O  
ATOM    374  N   LEU A1555       8.960 284.871  19.333  1.00152.59           N  
ATOM    375  CA  LEU A1555       7.643 284.426  19.794  1.00152.59           C  
ATOM    376  C   LEU A1555       7.159 285.195  21.034  1.00152.59           C  
ATOM    377  O   LEU A1555       5.949 285.324  21.197  1.00152.59           O  
ATOM    378  CB  LEU A1555       7.670 282.908  20.077  1.00152.59           C  
ATOM    379  CG  LEU A1555       7.786 282.033  18.809  1.00152.59           C  
ATOM    380  CD1 LEU A1555       8.088 280.566  19.172  1.00152.59           C  
ATOM    381  CD2 LEU A1555       6.556 282.158  17.883  1.00152.59           C  
ATOM    382  N   TYR A1556       8.086 285.715  21.859  1.00151.61           N  
ATOM    383  CA  TYR A1556       7.794 286.520  23.047  1.00151.61           C  
ATOM    384  C   TYR A1556       7.047 287.831  22.723  1.00151.61           C  
ATOM    385  O   TYR A1556       6.179 288.222  23.503  1.00151.61           O  
ATOM    386  CB  TYR A1556       9.105 286.754  23.830  1.00151.61           C  
ATOM    387  CG  TYR A1556       8.987 287.490  25.153  1.00151.61           C  
ATOM    388  CD1 TYR A1556       8.473 286.825  26.283  1.00151.61           C  
ATOM    389  CD2 TYR A1556       9.424 288.826  25.270  1.00151.61           C  
ATOM    390  CE1 TYR A1556       8.374 287.502  27.515  1.00151.61           C  
ATOM    391  CE2 TYR A1556       9.304 289.507  26.497  1.00151.61           C  
ATOM    392  CZ  TYR A1556       8.765 288.849  27.618  1.00151.61           C  
ATOM    393  OH  TYR A1556       8.629 289.515  28.801  1.00151.61           O  
ATOM    394  N   ILE A1557       7.350 288.454  21.567  1.00148.90           N  
ATOM    395  CA  ILE A1557       6.634 289.627  21.049  1.00148.90           C  
ATOM    396  C   ILE A1557       5.182 289.282  20.669  1.00148.90           C  
ATOM    397  O   ILE A1557       4.274 290.014  21.057  1.00148.90           O  
ATOM    398  CB  ILE A1557       7.323 290.270  19.805  1.00148.90           C  
ATOM    399  CG1 ILE A1557       8.837 290.514  20.000  1.00148.90           C  
ATOM    400  CG2 ILE A1557       6.632 291.571  19.334  1.00148.90           C  
ATOM    401  CD1 ILE A1557       9.228 291.331  21.240  1.00148.90           C  
ATOM    402  N   THR A1558       4.992 288.159  19.958  1.00145.51           N  
ATOM    403  CA  THR A1558       3.683 287.681  19.516  1.00145.51           C  
ATOM    404  C   THR A1558       2.788 287.171  20.666  1.00145.51           C  
ATOM    405  O   THR A1558       1.575 287.329  20.570  1.00145.51           O  
ATOM    406  CB  THR A1558       3.822 286.555  18.459  1.00145.51           C  
ATOM    407  CG2 THR A1558       2.496 286.121  17.812  1.00145.51           C  
ATOM    408  OG1 THR A1558       4.667 286.991  17.411  1.00145.51           O  
ATOM    409  N   ILE A1559       3.380 286.614  21.740  1.00143.33           N  
ATOM    410  CA  ILE A1559       2.650 286.181  22.939  1.00143.33           C  
ATOM    411  C   ILE A1559       2.156 287.379  23.780  1.00143.33           C  
ATOM    412  O   ILE A1559       1.042 287.307  24.294  1.00143.33           O  
ATOM    413  CB  ILE A1559       3.469 285.194  23.830  1.00143.33           C  
ATOM    414  CG1 ILE A1559       3.740 283.863  23.084  1.00143.33           C  
ATOM    415  CG2 ILE A1559       2.814 284.862  25.194  1.00143.33           C  
ATOM    416  CD1 ILE A1559       4.912 283.051  23.661  1.00143.33           C  
ATOM    417  N   LYS A1560       2.941 288.473  23.862  1.00142.74           N  
ATOM    418  CA  LYS A1560       2.493 289.744  24.449  1.00142.74           C  
ATOM    419  C   LYS A1560       1.312 290.355  23.679  1.00142.74           C  
ATOM    420  O   LYS A1560       0.317 290.727  24.299  1.00142.74           O  
ATOM    421  CB  LYS A1560       3.644 290.768  24.516  1.00142.74           C  
ATOM    422  CG  LYS A1560       4.668 290.502  25.628  1.00142.74           C  
ATOM    423  CD  LYS A1560       5.591 291.704  25.909  1.00142.74           C  
ATOM    424  CE  LYS A1560       6.411 292.210  24.708  1.00142.74           C  
ATOM    425  NZ  LYS A1560       7.391 291.214  24.253  1.00142.74           N1+
ATOM    426  N   LEU A1561       1.450 290.417  22.345  1.00135.61           N  
ATOM    427  CA  LEU A1561       0.458 290.936  21.411  1.00135.61           C  
ATOM    428  C   LEU A1561      -0.502 289.801  21.008  1.00135.61           C  
ATOM    429  O   LEU A1561      -0.471 289.325  19.873  1.00135.61           O  
ATOM    430  CB  LEU A1561       1.202 291.569  20.208  1.00135.61           C  
ATOM    431  CG  LEU A1561       1.708 293.013  20.402  1.00135.61           C  
ATOM    432  CD1 LEU A1561       0.548 294.017  20.522  1.00135.61           C  
ATOM    433  CD2 LEU A1561       2.758 293.183  21.515  1.00135.61           C  
ATOM    434  N   LEU A1562      -1.333 289.376  21.970  1.00129.86           N  
ATOM    435  CA  LEU A1562      -2.289 288.287  21.808  1.00129.86           C  
ATOM    436  C   LEU A1562      -3.535 288.579  22.653  1.00129.86           C  
ATOM    437  O   LEU A1562      -3.448 289.266  23.674  1.00129.86           O  
ATOM    438  CB  LEU A1562      -1.610 286.952  22.212  1.00129.86           C  
ATOM    439  CG  LEU A1562      -2.233 285.676  21.598  1.00129.86           C  
ATOM    440  CD1 LEU A1562      -2.133 285.670  20.054  1.00129.86           C  
ATOM    441  CD2 LEU A1562      -1.622 284.405  22.232  1.00129.86           C  
ATOM    442  N   ASP A1563      -4.667 288.014  22.210  1.00129.44           N  
ATOM    443  CA  ASP A1563      -5.955 287.998  22.908  1.00129.44           C  
ATOM    444  C   ASP A1563      -5.827 287.258  24.259  1.00129.44           C  
ATOM    445  O   ASP A1563      -5.352 286.119  24.251  1.00129.44           O  
ATOM    446  CB  ASP A1563      -7.030 287.288  22.045  1.00129.44           C  
ATOM    447  CG  ASP A1563      -7.240 287.909  20.654  1.00129.44           C  
ATOM    448  OD1 ASP A1563      -7.376 289.151  20.589  1.00129.44           O  
ATOM    449  OD2 ASP A1563      -7.339 287.128  19.683  1.00129.44           O1-
ATOM    450  N   PRO A1564      -6.240 287.890  25.387  1.00121.95           N  
ATOM    451  CA  PRO A1564      -6.370 287.202  26.689  1.00121.95           C  
ATOM    452  C   PRO A1564      -7.228 285.924  26.627  1.00121.95           C  
ATOM    453  O   PRO A1564      -8.331 285.963  26.080  1.00121.95           O  
ATOM    454  CB  PRO A1564      -7.012 288.263  27.603  1.00121.95           C  
ATOM    455  CG  PRO A1564      -6.614 289.592  26.992  1.00121.95           C  
ATOM    456  CD  PRO A1564      -6.635 289.297  25.499  1.00121.95           C  
ATOM    457  N   PHE A1565      -6.692 284.819  27.171  1.00129.12           N  
ATOM    458  CA  PHE A1565      -7.383 283.529  27.290  1.00129.12           C  
ATOM    459  C   PHE A1565      -8.628 283.649  28.197  1.00129.12           C  
ATOM    460  O   PHE A1565      -8.515 284.331  29.218  1.00129.12           O  
ATOM    461  CB  PHE A1565      -6.409 282.492  27.885  1.00129.12           C  
ATOM    462  CG  PHE A1565      -5.286 282.081  26.957  1.00129.12           C  
ATOM    463  CD1 PHE A1565      -4.093 282.833  26.916  1.00129.12           C  
ATOM    464  CD2 PHE A1565      -5.490 281.060  26.007  1.00129.12           C  
ATOM    465  CE1 PHE A1565      -3.113 282.528  25.982  1.00129.12           C  
ATOM    466  CE2 PHE A1565      -4.497 280.771  25.082  1.00129.12           C  
ATOM    467  CZ  PHE A1565      -3.315 281.500  25.072  1.00129.12           C  
ATOM    468  N   PRO A1566      -9.774 283.011  27.840  1.00133.95           N  
ATOM    469  CA  PRO A1566     -11.006 283.064  28.660  1.00133.95           C  
ATOM    470  C   PRO A1566     -10.806 282.644  30.127  1.00133.95           C  
ATOM    471  O   PRO A1566     -10.015 281.737  30.383  1.00133.95           O  
ATOM    472  CB  PRO A1566     -11.991 282.130  27.942  1.00133.95           C  
ATOM    473  CG  PRO A1566     -11.477 282.020  26.520  1.00133.95           C  
ATOM    474  CD  PRO A1566      -9.968 282.157  26.665  1.00133.95           C  
ATOM    475  N   ASP A1567     -11.487 283.330  31.059  1.00140.15           N  
ATOM    476  CA  ASP A1567     -11.384 283.099  32.503  1.00140.15           C  
ATOM    477  C   ASP A1567     -12.177 281.849  32.937  1.00140.15           C  
ATOM    478  O   ASP A1567     -13.259 281.977  33.508  1.00140.15           O  
ATOM    479  CB  ASP A1567     -11.731 284.384  33.301  1.00140.15           C  
ATOM    480  CG  ASP A1567     -11.493 284.294  34.821  1.00140.15           C  
ATOM    481  OD1 ASP A1567     -10.316 284.142  35.218  1.00140.15           O  
ATOM    482  OD2 ASP A1567     -12.496 284.318  35.567  1.00140.15           O1-
ATOM    483  N   HIS A1568     -11.622 280.658  32.648  1.00142.47           N  
ATOM    484  CA  HIS A1568     -12.094 279.372  33.167  1.00142.47           C  
ATOM    485  C   HIS A1568     -10.919 278.612  33.798  1.00142.47           C  
ATOM    486  O   HIS A1568      -9.753 278.936  33.557  1.00142.47           O  
ATOM    487  CB  HIS A1568     -12.758 278.496  32.072  1.00142.47           C  
ATOM    488  CG  HIS A1568     -13.950 279.046  31.321  1.00142.47           C  
ATOM    489  CD2 HIS A1568     -14.356 278.816  30.020  1.00142.47           C  
ATOM    490  ND1 HIS A1568     -14.760 280.061  31.808  1.00142.47           N1+
ATOM    491  CE1 HIS A1568     -15.627 280.376  30.848  1.00142.47           C  
ATOM    492  NE2 HIS A1568     -15.431 279.647  29.752  1.00142.47           N  
ATOM    493  N   VAL A1569     -11.275 277.591  34.594  1.00142.82           N  
ATOM    494  CA  VAL A1569     -10.362 276.733  35.351  1.00142.82           C  
ATOM    495  C   VAL A1569      -9.423 275.893  34.457  1.00142.82           C  
ATOM    496  O   VAL A1569      -8.293 275.642  34.865  1.00142.82           O  
ATOM    497  CB  VAL A1569     -11.155 275.771  36.285  1.00142.82           C  
ATOM    498  CG1 VAL A1569     -10.264 274.862  37.160  1.00142.82           C  
ATOM    499  CG2 VAL A1569     -12.135 276.538  37.194  1.00142.82           C  
ATOM    500  N   VAL A1570      -9.876 275.513  33.248  1.00142.38           N  
ATOM    501  CA  VAL A1570      -9.074 274.783  32.258  1.00142.38           C  
ATOM    502  C   VAL A1570      -7.946 275.627  31.623  1.00142.38           C  
ATOM    503  O   VAL A1570      -6.964 275.052  31.155  1.00142.38           O  
ATOM    504  CB  VAL A1570      -9.960 274.217  31.110  1.00142.38           C  
ATOM    505  CG1 VAL A1570     -10.970 273.183  31.635  1.00142.38           C  
ATOM    506  CG2 VAL A1570     -10.668 275.283  30.246  1.00142.38           C  
ATOM    507  N   PHE A1571      -8.101 276.961  31.633  1.00146.32           N  
ATOM    508  CA  PHE A1571      -7.167 277.911  31.035  1.00146.32           C  
ATOM    509  C   PHE A1571      -6.250 278.579  32.065  1.00146.32           C  
ATOM    510  O   PHE A1571      -5.484 279.442  31.651  1.00146.32           O  
ATOM    511  CB  PHE A1571      -7.966 279.019  30.328  1.00146.32           C  
ATOM    512  CG  PHE A1571      -8.905 278.575  29.231  1.00146.32           C  
ATOM    513  CD1 PHE A1571      -8.429 277.905  28.085  1.00146.32           C  
ATOM    514  CD2 PHE A1571     -10.269 278.905  29.322  1.00146.32           C  
ATOM    515  CE1 PHE A1571      -9.301 277.646  27.036  1.00146.32           C  
ATOM    516  CE2 PHE A1571     -11.119 278.638  28.267  1.00146.32           C  
ATOM    517  CZ  PHE A1571     -10.630 278.049  27.118  1.00146.32           C  
ATOM    518  N   LYS A1572      -6.346 278.239  33.364  1.00148.82           N  
ATOM    519  CA  LYS A1572      -5.654 278.951  34.447  1.00148.82           C  
ATOM    520  C   LYS A1572      -4.124 279.063  34.274  1.00148.82           C  
ATOM    521  O   LYS A1572      -3.560 280.100  34.611  1.00148.82           O  
ATOM    522  CB  LYS A1572      -6.035 278.346  35.815  1.00148.82           C  
ATOM    523  CG  LYS A1572      -5.489 276.927  36.087  1.00148.82           C  
ATOM    524  CD  LYS A1572      -5.581 276.484  37.558  1.00148.82           C  
ATOM    525  CE  LYS A1572      -4.627 277.230  38.516  1.00148.82           C  
ATOM    526  NZ  LYS A1572      -3.206 277.067  38.150  1.00148.82           N1+
ATOM    527  N   ASP A1573      -3.492 278.015  33.721  1.00150.57           N  
ATOM    528  CA  ASP A1573      -2.051 277.941  33.463  1.00150.57           C  
ATOM    529  C   ASP A1573      -1.660 278.819  32.264  1.00150.57           C  
ATOM    530  O   ASP A1573      -0.679 279.556  32.349  1.00150.57           O  
ATOM    531  CB  ASP A1573      -1.505 276.495  33.286  1.00 30.00           C  
ATOM    532  CG  ASP A1573      -2.323 275.400  33.991  1.00 30.00           C  
ATOM    533  OD1 ASP A1573      -2.241 275.334  35.238  1.00 30.00           O  
ATOM    534  OD2 ASP A1573      -3.154 274.782  33.290  1.00 30.00           O1-
ATOM    535  N   LEU A1574      -2.465 278.745  31.190  1.00146.40           N  
ATOM    536  CA  LEU A1574      -2.350 279.539  29.963  1.00146.40           C  
ATOM    537  C   LEU A1574      -2.595 281.038  30.189  1.00146.40           C  
ATOM    538  O   LEU A1574      -1.916 281.853  29.569  1.00146.40           O  
ATOM    539  CB  LEU A1574      -3.338 278.994  28.910  1.00146.40           C  
ATOM    540  CG  LEU A1574      -3.041 277.560  28.424  1.00146.40           C  
ATOM    541  CD1 LEU A1574      -4.287 276.922  27.784  1.00146.40           C  
ATOM    542  CD2 LEU A1574      -1.835 277.536  27.467  1.00146.40           C  
ATOM    543  N   ARG A1575      -3.532 281.368  31.090  1.00140.59           N  
ATOM    544  CA  ARG A1575      -3.828 282.723  31.536  1.00140.59           C  
ATOM    545  C   ARG A1575      -2.680 283.315  32.346  1.00140.59           C  
ATOM    546  O   ARG A1575      -2.201 284.383  31.982  1.00140.59           O  
ATOM    547  CB  ARG A1575      -5.092 282.741  32.404  1.00140.59           C  
ATOM    548  CG  ARG A1575      -6.380 282.766  31.580  1.00140.59           C  
ATOM    549  CD  ARG A1575      -7.656 282.849  32.422  1.00140.59           C  
ATOM    550  NE  ARG A1575      -7.656 283.974  33.375  1.00140.59           N  
ATOM    551  CZ  ARG A1575      -7.790 285.290  33.116  1.00140.59           C  
ATOM    552  NH1 ARG A1575      -8.016 285.773  31.884  1.00140.59           N1+
ATOM    553  NH2 ARG A1575      -7.693 286.156  34.131  1.00140.59           N1+
ATOM    554  N   ILE A1576      -2.282 282.651  33.442  1.00145.92           N  
ATOM    555  CA  ILE A1576      -1.268 283.174  34.358  1.00145.92           C  
ATOM    556  C   ILE A1576       0.125 283.303  33.702  1.00145.92           C  
ATOM    557  O   ILE A1576       0.853 284.232  34.053  1.00145.92           O  
ATOM    558  CB  ILE A1576      -1.229 282.365  35.690  1.00145.92           C  
ATOM    559  CG1 ILE A1576      -2.551 282.516  36.487  1.00145.92           C  
ATOM    560  CG2 ILE A1576      -0.027 282.650  36.614  1.00145.92           C  
ATOM    561  CD1 ILE A1576      -2.876 283.932  36.987  1.00145.92           C  
ATOM    562  N   THR A1577       0.430 282.453  32.700  1.00142.99           N  
ATOM    563  CA  THR A1577       1.555 282.665  31.784  1.00142.99           C  
ATOM    564  C   THR A1577       1.337 283.860  30.832  1.00142.99           C  
ATOM    565  O   THR A1577       2.249 284.674  30.743  1.00142.99           O  
ATOM    566  CB  THR A1577       1.963 281.424  30.963  1.00142.99           C  
ATOM    567  CG2 THR A1577       2.554 280.313  31.844  1.00142.99           C  
ATOM    568  OG1 THR A1577       0.876 280.929  30.217  1.00142.99           O  
ATOM    569  N   GLN A1578       0.156 284.012  30.205  1.00140.68           N  
ATOM    570  CA  GLN A1578      -0.190 285.173  29.367  1.00140.68           C  
ATOM    571  C   GLN A1578      -0.040 286.529  30.089  1.00140.68           C  
ATOM    572  O   GLN A1578       0.553 287.442  29.516  1.00140.68           O  
ATOM    573  CB  GLN A1578      -1.593 284.979  28.736  1.00140.68           C  
ATOM    574  CG  GLN A1578      -2.169 286.163  27.925  1.00140.68           C  
ATOM    575  CD  GLN A1578      -1.349 286.484  26.674  1.00140.68           C  
ATOM    576  NE2 GLN A1578      -0.878 287.725  26.549  1.00140.68           N  
ATOM    577  OE1 GLN A1578      -1.156 285.620  25.822  1.00140.68           O  
ATOM    578  N   GLN A1579      -0.532 286.615  31.338  1.00140.18           N  
ATOM    579  CA  GLN A1579      -0.399 287.790  32.196  1.00140.18           C  
ATOM    580  C   GLN A1579       1.046 288.115  32.598  1.00140.18           C  
ATOM    581  O   GLN A1579       1.413 289.281  32.486  1.00140.18           O  
ATOM    582  CB  GLN A1579      -1.317 287.704  33.436  1.00140.18           C  
ATOM    583  CG  GLN A1579      -2.783 288.131  33.185  1.00140.18           C  
ATOM    584  CD  GLN A1579      -3.752 286.967  32.982  1.00140.18           C  
ATOM    585  NE2 GLN A1579      -3.851 286.082  33.976  1.00140.18           N  
ATOM    586  OE1 GLN A1579      -4.420 286.873  31.956  1.00140.18           O  
ATOM    587  N   LYS A1580       1.851 287.125  33.033  1.00142.45           N  
ATOM    588  CA  LYS A1580       3.245 287.385  33.432  1.00142.45           C  
ATOM    589  C   LYS A1580       4.152 287.771  32.247  1.00142.45           C  
ATOM    590  O   LYS A1580       5.093 288.533  32.456  1.00142.45           O  
ATOM    591  CB  LYS A1580       3.827 286.236  34.291  1.00142.45           C  
ATOM    592  CG  LYS A1580       4.248 284.965  33.533  1.00142.45           C  
ATOM    593  CD  LYS A1580       4.994 283.927  34.395  1.00142.45           C  
ATOM    594  CE  LYS A1580       4.166 283.229  35.492  1.00142.45           C  
ATOM    595  NZ  LYS A1580       3.304 282.164  34.956  1.00142.45           N1+
ATOM    596  N   ILE A1581       3.840 287.279  31.034  1.00139.75           N  
ATOM    597  CA  ILE A1581       4.517 287.660  29.793  1.00139.75           C  
ATOM    598  C   ILE A1581       4.137 289.094  29.356  1.00139.75           C  
ATOM    599  O   ILE A1581       5.035 289.857  29.003  1.00139.75           O  
ATOM    600  CB  ILE A1581       4.226 286.655  28.635  1.00139.75           C  
ATOM    601  CG1 ILE A1581       4.727 285.221  28.949  1.00139.75           C  
ATOM    602  CG2 ILE A1581       4.708 287.118  27.242  1.00139.75           C  
ATOM    603  CD1 ILE A1581       6.231 284.980  28.854  1.00139.75           C  
ATOM    604  N   LYS A1582       2.835 289.438  29.419  1.00134.23           N  
ATOM    605  CA  LYS A1582       2.294 290.763  29.093  1.00134.23           C  
ATOM    606  C   LYS A1582       2.748 291.858  30.078  1.00134.23           C  
ATOM    607  O   LYS A1582       3.309 292.860  29.637  1.00134.23           O  
ATOM    608  CB  LYS A1582       0.751 290.683  28.956  1.00134.23           C  
ATOM    609  CG  LYS A1582       0.050 292.037  28.703  1.00134.23           C  
ATOM    610  CD  LYS A1582      -1.479 291.935  28.582  1.00134.23           C  
ATOM    611  CE  LYS A1582      -2.145 293.325  28.586  1.00134.23           C  
ATOM    612  NZ  LYS A1582      -3.615 293.256  28.524  1.00134.23           N1+
ATOM    613  N   TYR A1583       2.489 291.647  31.380  1.00133.69           N  
ATOM    614  CA  TYR A1583       2.760 292.593  32.470  1.00133.69           C  
ATOM    615  C   TYR A1583       4.217 292.590  32.972  1.00133.69           C  
ATOM    616  O   TYR A1583       4.494 293.219  33.995  1.00133.69           O  
ATOM    617  CB  TYR A1583       1.755 292.376  33.626  1.00133.69           C  
ATOM    618  CG  TYR A1583       0.312 292.714  33.292  1.00133.69           C  
ATOM    619  CD1 TYR A1583      -0.035 294.041  32.961  1.00133.69           C  
ATOM    620  CD2 TYR A1583      -0.692 291.724  33.343  1.00133.69           C  
ATOM    621  CE1 TYR A1583      -1.373 294.374  32.680  1.00133.69           C  
ATOM    622  CE2 TYR A1583      -2.030 292.057  33.060  1.00133.69           C  
ATOM    623  CZ  TYR A1583      -2.372 293.383  32.730  1.00133.69           C  
ATOM    624  OH  TYR A1583      -3.671 293.701  32.461  1.00133.69           O  
ATOM    625  N   SER A1584       5.140 291.956  32.226  1.00138.63           N  
ATOM    626  CA  SER A1584       6.585 292.162  32.361  1.00138.63           C  
ATOM    627  C   SER A1584       6.970 293.622  32.053  1.00138.63           C  
ATOM    628  O   SER A1584       6.272 294.280  31.281  1.00138.63           O  
ATOM    629  CB  SER A1584       7.328 291.203  31.410  1.00138.63           C  
ATOM    630  OG  SER A1584       7.501 289.937  32.011  1.00138.63           O  
ATOM    631  N   ARG A1585       8.068 294.092  32.675  1.00146.74           N  
ATOM    632  CA  ARG A1585       8.611 295.459  32.589  1.00146.74           C  
ATOM    633  C   ARG A1585       7.821 296.511  33.404  1.00146.74           C  
ATOM    634  O   ARG A1585       8.316 297.626  33.566  1.00146.74           O  
ATOM    635  CB  ARG A1585       8.883 295.839  31.109  1.00146.74           C  
ATOM    636  CG  ARG A1585       9.587 297.183  30.830  1.00146.74           C  
ATOM    637  CD  ARG A1585       9.902 297.430  29.340  1.00146.74           C  
ATOM    638  NE  ARG A1585      10.786 296.401  28.756  1.00146.74           N  
ATOM    639  CZ  ARG A1585      10.434 295.260  28.130  1.00146.74           C  
ATOM    640  NH1 ARG A1585       9.155 294.926  27.892  1.00146.74           N1+
ATOM    641  NH2 ARG A1585      11.401 294.425  27.731  1.00146.74           N1+
ATOM    642  N   GLY A1586       6.661 296.129  33.965  1.00138.60           N  
ATOM    643  CA  GLY A1586       5.870 296.958  34.866  1.00138.60           C  
ATOM    644  C   GLY A1586       4.377 296.866  34.511  1.00138.60           C  
ATOM    645  O   GLY A1586       4.022 296.411  33.420  1.00138.60           O  
ATOM    646  N   PRO A1587       3.493 297.314  35.432  1.00131.59           N  
ATOM    647  CA  PRO A1587       2.039 297.373  35.210  1.00131.59           C  
ATOM    648  C   PRO A1587       1.642 298.470  34.208  1.00131.59           C  
ATOM    649  O   PRO A1587       2.342 299.476  34.083  1.00131.59           O  
ATOM    650  CB  PRO A1587       1.482 297.664  36.612  1.00131.59           C  
ATOM    651  CG  PRO A1587       2.573 298.473  37.293  1.00131.59           C  
ATOM    652  CD  PRO A1587       3.851 297.842  36.752  1.00131.59           C  
ATOM    653  N   PHE A1588       0.520 298.239  33.516  1.00125.70           N  
ATOM    654  CA  PHE A1588      -0.009 299.146  32.503  1.00125.70           C  
ATOM    655  C   PHE A1588      -1.028 300.115  33.116  1.00125.70           C  
ATOM    656  O   PHE A1588      -1.929 299.677  33.833  1.00125.70           O  
ATOM    657  CB  PHE A1588      -0.643 298.309  31.370  1.00125.70           C  
ATOM    658  CG  PHE A1588       0.290 297.424  30.549  1.00125.70           C  
ATOM    659  CD1 PHE A1588       1.700 297.542  30.612  1.00125.70           C  
ATOM    660  CD2 PHE A1588      -0.269 296.518  29.624  1.00125.70           C  
ATOM    661  CE1 PHE A1588       2.507 296.744  29.815  1.00125.70           C  
ATOM    662  CE2 PHE A1588       0.558 295.740  28.823  1.00125.70           C  
ATOM    663  CZ  PHE A1588       1.938 295.845  28.925  1.00125.70           C  
ATOM    664  N   SER A1589      -0.898 301.407  32.763  1.00118.13           N  
ATOM    665  CA  SER A1589      -1.919 302.435  32.986  1.00118.13           C  
ATOM    666  C   SER A1589      -3.105 302.253  32.016  1.00118.13           C  
ATOM    667  O   SER A1589      -3.059 301.378  31.149  1.00118.13           O  
ATOM    668  CB  SER A1589      -1.255 303.829  32.879  1.00118.13           C  
ATOM    669  OG  SER A1589      -1.077 304.268  31.544  1.00118.13           O  
ATOM    670  N   LEU A1590      -4.143 303.096  32.154  1.00112.63           N  
ATOM    671  CA  LEU A1590      -5.324 303.059  31.288  1.00112.63           C  
ATOM    672  C   LEU A1590      -4.980 303.266  29.800  1.00112.63           C  
ATOM    673  O   LEU A1590      -5.383 302.435  28.994  1.00112.63           O  
ATOM    674  CB  LEU A1590      -6.406 304.041  31.791  1.00112.63           C  
ATOM    675  CG  LEU A1590      -7.791 303.831  31.135  1.00112.63           C  
ATOM    676  CD1 LEU A1590      -8.403 302.468  31.518  1.00112.63           C  
ATOM    677  CD2 LEU A1590      -8.747 305.008  31.412  1.00112.63           C  
ATOM    678  N   LEU A1591      -4.184 304.300  29.469  1.00114.76           N  
ATOM    679  CA  LEU A1591      -3.689 304.574  28.110  1.00114.76           C  
ATOM    680  C   LEU A1591      -2.968 303.375  27.464  1.00114.76           C  
ATOM    681  O   LEU A1591      -3.225 303.084  26.297  1.00114.76           O  
ATOM    682  CB  LEU A1591      -2.787 305.831  28.138  1.00114.76           C  
ATOM    683  CG  LEU A1591      -2.151 306.246  26.787  1.00114.76           C  
ATOM    684  CD1 LEU A1591      -3.200 306.493  25.686  1.00114.76           C  
ATOM    685  CD2 LEU A1591      -1.217 307.460  26.969  1.00114.76           C  
ATOM    686  N   GLU A1592      -2.122 302.687  28.249  1.00118.91           N  
ATOM    687  CA  GLU A1592      -1.399 301.481  27.846  1.00118.91           C  
ATOM    688  C   GLU A1592      -2.320 300.277  27.573  1.00118.91           C  
ATOM    689  O   GLU A1592      -2.019 299.512  26.658  1.00118.91           O  
ATOM    690  CB  GLU A1592      -0.340 301.135  28.909  1.00118.91           C  
ATOM    691  CG  GLU A1592       0.731 302.225  29.113  1.00118.91           C  
ATOM    692  CD  GLU A1592       1.756 301.841  30.188  1.00118.91           C  
ATOM    693  OE1 GLU A1592       2.431 300.805  30.000  1.00118.91           O  
ATOM    694  OE2 GLU A1592       1.851 302.587  31.188  1.00118.91           O1-
ATOM    695  N   GLU A1593      -3.431 300.151  28.324  1.00116.52           N  
ATOM    696  CA  GLU A1593      -4.469 299.140  28.103  1.00116.52           C  
ATOM    697  C   GLU A1593      -5.255 299.357  26.800  1.00116.52           C  
ATOM    698  O   GLU A1593      -5.472 298.378  26.087  1.00116.52           O  
ATOM    699  CB  GLU A1593      -5.430 299.044  29.313  1.00116.52           C  
ATOM    700  CG  GLU A1593      -4.797 298.482  30.606  1.00116.52           C  
ATOM    701  CD  GLU A1593      -4.574 296.959  30.656  1.00116.52           C  
ATOM    702  OE1 GLU A1593      -4.913 296.244  29.685  1.00116.52           O  
ATOM    703  OE2 GLU A1593      -4.058 296.517  31.705  1.00116.52           O1-
ATOM    704  N   ILE A1594      -5.637 300.613  26.486  1.00110.44           N  
ATOM    705  CA  ILE A1594      -6.296 300.950  25.218  1.00110.44           C  
ATOM    706  C   ILE A1594      -5.344 300.787  24.013  1.00110.44           C  
ATOM    707  O   ILE A1594      -5.776 300.241  23.001  1.00110.44           O  
ATOM    708  CB  ILE A1594      -6.969 302.366  25.186  1.00110.44           C  
ATOM    709  CG1 ILE A1594      -8.228 302.442  26.087  1.00110.44           C  
ATOM    710  CG2 ILE A1594      -7.415 302.789  23.762  1.00110.44           C  
ATOM    711  CD1 ILE A1594      -7.990 302.625  27.580  1.00110.44           C  
ATOM    712  N   ASN A1595      -4.073 301.211  24.143  1.00112.43           N  
ATOM    713  CA  ASN A1595      -3.047 301.045  23.104  1.00112.43           C  
ATOM    714  C   ASN A1595      -2.711 299.568  22.841  1.00112.43           C  
ATOM    715  O   ASN A1595      -2.553 299.214  21.674  1.00112.43           O  
ATOM    716  CB  ASN A1595      -1.772 301.845  23.462  1.00112.43           C  
ATOM    717  CG  ASN A1595      -1.907 303.367  23.326  1.00112.43           C  
ATOM    718  ND2 ASN A1595      -0.891 304.097  23.789  1.00112.43           N  
ATOM    719  OD1 ASN A1595      -2.892 303.885  22.802  1.00112.43           O  
ATOM    720  N   HIS A1596      -2.670 298.729  23.894  1.00115.36           N  
ATOM    721  CA  HIS A1596      -2.536 297.275  23.767  1.00115.36           C  
ATOM    722  C   HIS A1596      -3.745 296.643  23.059  1.00115.36           C  
ATOM    723  O   HIS A1596      -3.548 295.808  22.178  1.00115.36           O  
ATOM    724  CB  HIS A1596      -2.268 296.608  25.132  1.00115.36           C  
ATOM    725  CG  HIS A1596      -2.091 295.108  25.043  1.00115.36           C  
ATOM    726  CD2 HIS A1596      -0.945 294.393  24.762  1.00115.36           C  
ATOM    727  ND1 HIS A1596      -3.157 294.209  25.186  1.00115.36           N  
ATOM    728  CE1 HIS A1596      -2.628 293.014  24.962  1.00115.36           C  
ATOM    729  NE2 HIS A1596      -1.321 293.064  24.714  1.00115.36           N  
ATOM    730  N   PHE A1597      -4.962 297.072  23.434  1.00108.50           N  
ATOM    731  CA  PHE A1597      -6.215 296.609  22.843  1.00108.50           C  
ATOM    732  C   PHE A1597      -6.298 296.921  21.337  1.00108.50           C  
ATOM    733  O   PHE A1597      -6.641 296.028  20.569  1.00108.50           O  
ATOM    734  CB  PHE A1597      -7.410 297.170  23.647  1.00108.50           C  
ATOM    735  CG  PHE A1597      -8.772 296.647  23.225  1.00108.50           C  
ATOM    736  CD1 PHE A1597      -9.245 295.421  23.740  1.00108.50           C  
ATOM    737  CD2 PHE A1597      -9.489 297.277  22.185  1.00108.50           C  
ATOM    738  CE1 PHE A1597     -10.425 294.876  23.251  1.00108.50           C  
ATOM    739  CE2 PHE A1597     -10.662 296.711  21.709  1.00108.50           C  
ATOM    740  CZ  PHE A1597     -11.128 295.516  22.241  1.00108.50           C  
ATOM    741  N   LEU A1598      -5.934 298.155  20.946  1.00112.11           N  
ATOM    742  CA  LEU A1598      -5.900 298.617  19.558  1.00112.11           C  
ATOM    743  C   LEU A1598      -4.791 297.955  18.719  1.00112.11           C  
ATOM    744  O   LEU A1598      -5.044 297.668  17.551  1.00112.11           O  
ATOM    745  CB  LEU A1598      -5.787 300.160  19.511  1.00112.11           C  
ATOM    746  CG  LEU A1598      -7.134 300.895  19.320  1.00112.11           C  
ATOM    747  CD1 LEU A1598      -8.107 300.736  20.508  1.00112.11           C  
ATOM    748  CD2 LEU A1598      -6.896 302.372  18.955  1.00112.11           C  
ATOM    749  N   SER A1599      -3.607 297.710  19.309  1.00121.11           N  
ATOM    750  CA  SER A1599      -2.479 297.048  18.641  1.00121.11           C  
ATOM    751  C   SER A1599      -2.725 295.552  18.358  1.00121.11           C  
ATOM    752  O   SER A1599      -2.302 295.070  17.308  1.00121.11           O  
ATOM    753  CB  SER A1599      -1.172 297.314  19.411  1.00121.11           C  
ATOM    754  OG  SER A1599      -1.125 296.638  20.647  1.00121.11           O  
ATOM    755  N   VAL A1600      -3.464 294.874  19.252  1.00125.42           N  
ATOM    756  CA  VAL A1600      -4.005 293.533  19.028  1.00125.42           C  
ATOM    757  C   VAL A1600      -5.175 293.554  18.014  1.00125.42           C  
ATOM    758  O   VAL A1600      -5.317 292.594  17.258  1.00125.42           O  
ATOM    759  CB  VAL A1600      -4.455 292.884  20.372  1.00125.42           C  
ATOM    760  CG1 VAL A1600      -5.283 291.591  20.238  1.00125.42           C  
ATOM    761  CG2 VAL A1600      -3.241 292.592  21.273  1.00125.42           C  
ATOM    762  N   SER A1601      -5.949 294.657  17.975  1.00127.55           N  
ATOM    763  CA  SER A1601      -7.066 294.869  17.048  1.00127.55           C  
ATOM    764  C   SER A1601      -6.655 295.113  15.582  1.00127.55           C  
ATOM    765  O   SER A1601      -7.529 295.059  14.717  1.00127.55           O  
ATOM    766  CB  SER A1601      -7.974 296.010  17.548  1.00127.55           C  
ATOM    767  OG  SER A1601      -9.217 295.991  16.879  1.00127.55           O  
ATOM    768  N   VAL A1602      -5.360 295.368  15.312  1.00133.82           N  
ATOM    769  CA  VAL A1602      -4.809 295.535  13.960  1.00133.82           C  
ATOM    770  C   VAL A1602      -5.042 294.295  13.068  1.00133.82           C  
ATOM    771  O   VAL A1602      -5.311 294.452  11.878  1.00133.82           O  
ATOM    772  CB  VAL A1602      -3.283 295.855  14.004  1.00133.82           C  
ATOM    773  CG1 VAL A1602      -2.548 295.799  12.646  1.00133.82           C  
ATOM    774  CG2 VAL A1602      -3.027 297.228  14.647  1.00133.82           C  
ATOM    775  N   TYR A1603      -4.983 293.105  13.684  1.00135.97           N  
ATOM    776  CA  TYR A1603      -5.224 291.815  13.054  1.00135.97           C  
ATOM    777  C   TYR A1603      -6.252 291.046  13.894  1.00135.97           C  
ATOM    778  O   TYR A1603      -5.965 290.673  15.030  1.00135.97           O  
ATOM    779  CB  TYR A1603      -3.880 291.067  12.889  1.00135.97           C  
ATOM    780  CG  TYR A1603      -2.988 290.984  14.121  1.00135.97           C  
ATOM    781  CD1 TYR A1603      -2.011 291.973  14.357  1.00135.97           C  
ATOM    782  CD2 TYR A1603      -3.129 289.919  15.034  1.00135.97           C  
ATOM    783  CE1 TYR A1603      -1.174 291.882  15.484  1.00135.97           C  
ATOM    784  CE2 TYR A1603      -2.297 289.823  16.161  1.00135.97           C  
ATOM    785  CZ  TYR A1603      -1.307 290.798  16.370  1.00135.97           C  
ATOM    786  OH  TYR A1603      -0.460 290.686  17.422  1.00135.97           O  
ATOM    787  N   ASP A1604      -7.447 290.822  13.327  1.00130.78           N  
ATOM    788  CA  ASP A1604      -8.481 289.978  13.929  1.00130.78           C  
ATOM    789  C   ASP A1604      -9.006 289.029  12.851  1.00130.78           C  
ATOM    790  O   ASP A1604      -9.453 289.491  11.800  1.00130.78           O  
ATOM    791  CB  ASP A1604      -9.660 290.781  14.544  1.00130.78           C  
ATOM    792  CG  ASP A1604      -9.279 291.974  15.423  1.00130.78           C  
ATOM    793  OD1 ASP A1604      -9.843 293.063  15.370  1.00130.78           O  
ATOM    794  OD2 ASP A1604      -8.292 291.683  16.318  1.00130.78           O1-
ATOM    795  N   ALA A1605      -8.960 287.720  13.149  1.00124.54           N  
ATOM    796  CA  ALA A1605      -9.515 286.665  12.304  1.00124.54           C  
ATOM    797  C   ALA A1605     -11.051 286.662  12.335  1.00124.54           C  
ATOM    798  O   ALA A1605     -11.671 286.677  11.272  1.00124.54           O  
ATOM    799  CB  ALA A1605      -8.943 285.307  12.746  1.00124.54           C  
ATOM    800  N   LEU A1606     -11.622 286.676  13.551  1.00119.36           N  
ATOM    801  CA  LEU A1606     -13.061 286.727  13.813  1.00119.36           C  
ATOM    802  C   LEU A1606     -13.318 287.600  15.060  1.00119.36           C  
ATOM    803  O   LEU A1606     -12.453 287.675  15.935  1.00119.36           O  
ATOM    804  CB  LEU A1606     -13.610 285.294  14.032  1.00119.36           C  
ATOM    805  CG  LEU A1606     -13.777 284.444  12.750  1.00119.36           C  
ATOM    806  CD1 LEU A1606     -14.184 282.999  13.105  1.00119.36           C  
ATOM    807  CD2 LEU A1606     -14.748 285.073  11.727  1.00119.36           C  
ATOM    808  N   PRO A1607     -14.513 288.229  15.137  1.00112.63           N  
ATOM    809  CA  PRO A1607     -14.876 289.120  16.253  1.00112.63           C  
ATOM    810  C   PRO A1607     -15.131 288.422  17.605  1.00112.63           C  
ATOM    811  O   PRO A1607     -14.981 289.079  18.634  1.00112.63           O  
ATOM    812  CB  PRO A1607     -16.122 289.851  15.733  1.00112.63           C  
ATOM    813  CG  PRO A1607     -16.759 288.880  14.759  1.00112.63           C  
ATOM    814  CD  PRO A1607     -15.573 288.177  14.131  1.00112.63           C  
ATOM    815  N   LEU A1608     -15.486 287.123  17.590  1.00109.00           N  
ATOM    816  CA  LEU A1608     -15.743 286.304  18.784  1.00109.00           C  
ATOM    817  C   LEU A1608     -14.496 286.120  19.672  1.00109.00           C  
ATOM    818  O   LEU A1608     -14.636 286.087  20.895  1.00109.00           O  
ATOM    819  CB  LEU A1608     -16.392 284.967  18.342  1.00109.00           C  
ATOM    820  CG  LEU A1608     -16.940 284.047  19.470  1.00109.00           C  
ATOM    821  CD1 LEU A1608     -18.037 283.097  18.937  1.00109.00           C  
ATOM    822  CD2 LEU A1608     -15.842 283.253  20.216  1.00109.00           C  
ATOM    823  N   THR A1609     -13.304 286.054  19.051  1.00112.70           N  
ATOM    824  CA  THR A1609     -12.001 285.930  19.719  1.00112.70           C  
ATOM    825  C   THR A1609     -11.623 287.137  20.615  1.00112.70           C  
ATOM    826  O   THR A1609     -10.745 286.996  21.465  1.00112.70           O  
ATOM    827  CB  THR A1609     -10.859 285.715  18.682  1.00112.70           C  
ATOM    828  CG2 THR A1609     -11.128 284.564  17.697  1.00112.70           C  
ATOM    829  OG1 THR A1609     -10.547 286.889  17.950  1.00112.70           O  
ATOM    830  N   ARG A1610     -12.305 288.281  20.429  1.00110.39           N  
ATOM    831  CA  ARG A1610     -12.091 289.532  21.157  1.00110.39           C  
ATOM    832  C   ARG A1610     -12.918 289.661  22.443  1.00110.39           C  
ATOM    833  O   ARG A1610     -12.769 290.678  23.117  1.00110.39           O  
ATOM    834  CB  ARG A1610     -12.414 290.717  20.219  1.00110.39           C  
ATOM    835  CG  ARG A1610     -11.629 290.712  18.896  1.00110.39           C  
ATOM    836  CD  ARG A1610     -10.103 290.582  19.045  1.00110.39           C  
ATOM    837  NE  ARG A1610      -9.476 291.636  19.869  1.00110.39           N  
ATOM    838  CZ  ARG A1610      -9.450 292.966  19.663  1.00110.39           C  
ATOM    839  NH1 ARG A1610     -10.085 293.555  18.642  1.00110.39           N1+
ATOM    840  NH2 ARG A1610      -8.749 293.726  20.510  1.00110.39           N1+
ATOM    841  N   LEU A1611     -13.777 288.675  22.759  1.00104.84           N  
ATOM    842  CA  LEU A1611     -14.723 288.727  23.875  1.00104.84           C  
ATOM    843  C   LEU A1611     -14.076 288.923  25.259  1.00104.84           C  
ATOM    844  O   LEU A1611     -14.564 289.760  26.018  1.00104.84           O  
ATOM    845  CB  LEU A1611     -15.678 287.515  23.796  1.00104.84           C  
ATOM    846  CG  LEU A1611     -16.681 287.381  24.969  1.00104.84           C  
ATOM    847  CD1 LEU A1611     -18.019 286.805  24.492  1.00104.84           C  
ATOM    848  CD2 LEU A1611     -16.119 286.558  26.148  1.00104.84           C  
ATOM    849  N   GLU A1612     -12.993 288.186  25.565  1.00114.23           N  
ATOM    850  CA  GLU A1612     -12.295 288.322  26.847  1.00114.23           C  
ATOM    851  C   GLU A1612     -11.426 289.595  26.917  1.00114.23           C  
ATOM    852  O   GLU A1612     -11.288 290.165  27.999  1.00114.23           O  
ATOM    853  CB  GLU A1612     -11.498 287.039  27.162  1.00114.23           C  
ATOM    854  CG  GLU A1612     -10.875 286.998  28.578  1.00114.23           C  
ATOM    855  CD  GLU A1612     -11.923 287.022  29.703  1.00114.23           C  
ATOM    856  OE1 GLU A1612     -11.991 288.052  30.407  1.00114.23           O  
ATOM    857  OE2 GLU A1612     -12.654 286.016  29.841  1.00114.23           O1-
ATOM    858  N   GLY A1613     -10.917 290.057  25.760  1.00104.27           N  
ATOM    859  CA  GLY A1613     -10.221 291.337  25.629  1.00104.27           C  
ATOM    860  C   GLY A1613     -11.180 292.511  25.888  1.00104.27           C  
ATOM    861  O   GLY A1613     -10.785 293.471  26.545  1.00104.27           O  
ATOM    862  N   LEU A1614     -12.435 292.415  25.408  1.00 99.68           N  
ATOM    863  CA  LEU A1614     -13.518 293.370  25.655  1.00 99.68           C  
ATOM    864  C   LEU A1614     -13.944 293.404  27.131  1.00 99.68           C  
ATOM    865  O   LEU A1614     -14.140 294.496  27.655  1.00 99.68           O  
ATOM    866  CB  LEU A1614     -14.735 293.050  24.755  1.00 99.68           C  
ATOM    867  CG  LEU A1614     -14.619 293.577  23.312  1.00 99.68           C  
ATOM    868  CD1 LEU A1614     -15.667 292.909  22.399  1.00 99.68           C  
ATOM    869  CD2 LEU A1614     -14.737 295.113  23.280  1.00 99.68           C  
ATOM    870  N   LYS A1615     -14.048 292.235  27.789  1.00 99.63           N  
ATOM    871  CA  LYS A1615     -14.356 292.134  29.220  1.00 99.63           C  
ATOM    872  C   LYS A1615     -13.289 292.774  30.122  1.00 99.63           C  
ATOM    873  O   LYS A1615     -13.652 293.459  31.079  1.00 99.63           O  
ATOM    874  CB  LYS A1615     -14.585 290.664  29.613  1.00 99.63           C  
ATOM    875  CG  LYS A1615     -15.948 290.117  29.172  1.00 99.63           C  
ATOM    876  CD  LYS A1615     -16.139 288.661  29.613  1.00 99.63           C  
ATOM    877  CE  LYS A1615     -17.534 288.120  29.266  1.00 99.63           C  
ATOM    878  NZ  LYS A1615     -17.681 286.713  29.676  1.00 99.63           N1+
ATOM    879  N   ASP A1616     -12.005 292.570  29.781  1.00102.15           N  
ATOM    880  CA  ASP A1616     -10.869 293.189  30.462  1.00102.15           C  
ATOM    881  C   ASP A1616     -10.802 294.708  30.198  1.00102.15           C  
ATOM    882  O   ASP A1616     -10.548 295.455  31.139  1.00102.15           O  
ATOM    883  CB  ASP A1616      -9.584 292.398  30.106  1.00102.15           C  
ATOM    884  CG  ASP A1616      -8.269 292.912  30.715  1.00102.15           C  
ATOM    885  OD1 ASP A1616      -7.180 292.797  30.159  1.00102.15           O  
ATOM    886  OD2 ASP A1616      -8.416 293.457  31.958  1.00102.15           O1-
ATOM    887  N   LEU A1617     -11.107 295.148  28.965  1.00 95.81           N  
ATOM    888  CA  LEU A1617     -11.203 296.565  28.601  1.00 95.81           C  
ATOM    889  C   LEU A1617     -12.329 297.299  29.358  1.00 95.81           C  
ATOM    890  O   LEU A1617     -12.083 298.402  29.838  1.00 95.81           O  
ATOM    891  CB  LEU A1617     -11.328 296.704  27.065  1.00 95.81           C  
ATOM    892  CG  LEU A1617     -11.304 298.153  26.521  1.00 95.81           C  
ATOM    893  CD1 LEU A1617      -9.964 298.870  26.807  1.00 95.81           C  
ATOM    894  CD2 LEU A1617     -11.693 298.194  25.028  1.00 95.81           C  
ATOM    895  N   ARG A1618     -13.507 296.661  29.499  1.00 93.62           N  
ATOM    896  CA  ARG A1618     -14.651 297.151  30.279  1.00 93.62           C  
ATOM    897  C   ARG A1618     -14.301 297.367  31.761  1.00 93.62           C  
ATOM    898  O   ARG A1618     -14.651 298.407  32.316  1.00 93.62           O  
ATOM    899  CB  ARG A1618     -15.826 296.154  30.166  1.00 93.62           C  
ATOM    900  CG  ARG A1618     -17.151 296.650  30.782  1.00 93.62           C  
ATOM    901  CD  ARG A1618     -17.985 295.506  31.383  1.00 93.62           C  
ATOM    902  NE  ARG A1618     -19.218 295.997  32.025  1.00 93.62           N  
ATOM    903  CZ  ARG A1618     -19.373 296.463  33.278  1.00 93.62           C  
ATOM    904  NH1 ARG A1618     -18.357 296.527  34.153  1.00 93.62           N1+
ATOM    905  NH2 ARG A1618     -20.587 296.875  33.661  1.00 93.62           N1+
ATOM    906  N   ARG A1619     -13.611 296.377  32.353  1.00101.37           N  
ATOM    907  CA  ARG A1619     -13.140 296.372  33.736  1.00101.37           C  
ATOM    908  C   ARG A1619     -12.181 297.535  34.030  1.00101.37           C  
ATOM    909  O   ARG A1619     -12.402 298.260  34.997  1.00101.37           O  
ATOM    910  CB  ARG A1619     -12.485 295.005  34.019  1.00101.37           C  
ATOM    911  CG  ARG A1619     -11.941 294.801  35.448  1.00101.37           C  
ATOM    912  CD  ARG A1619     -13.013 294.508  36.517  1.00101.37           C  
ATOM    913  NE  ARG A1619     -13.672 293.206  36.297  1.00101.37           N  
ATOM    914  CZ  ARG A1619     -13.149 291.978  36.484  1.00101.37           C  
ATOM    915  NH1 ARG A1619     -11.930 291.787  37.013  1.00101.37           N1+
ATOM    916  NH2 ARG A1619     -13.870 290.909  36.123  1.00101.37           N1+
ATOM    917  N   GLN A1620     -11.157 297.698  33.174  1.00102.61           N  
ATOM    918  CA  GLN A1620     -10.160 298.763  33.277  1.00102.61           C  
ATOM    919  C   GLN A1620     -10.748 300.169  33.053  1.00102.61           C  
ATOM    920  O   GLN A1620     -10.390 301.073  33.807  1.00102.61           O  
ATOM    921  CB  GLN A1620      -8.975 298.468  32.326  1.00102.61           C  
ATOM    922  CG  GLN A1620      -8.154 297.203  32.670  1.00102.61           C  
ATOM    923  CD  GLN A1620      -7.557 297.210  34.078  1.00102.61           C  
ATOM    924  NE2 GLN A1620      -7.832 296.167  34.865  1.00102.61           N  
ATOM    925  OE1 GLN A1620      -6.850 298.142  34.449  1.00102.61           O  
ATOM    926  N   LEU A1621     -11.666 300.318  32.076  1.00 97.38           N  
ATOM    927  CA  LEU A1621     -12.418 301.554  31.805  1.00 97.38           C  
ATOM    928  C   LEU A1621     -13.316 301.989  32.977  1.00 97.38           C  
ATOM    929  O   LEU A1621     -13.408 303.190  33.235  1.00 97.38           O  
ATOM    930  CB  LEU A1621     -13.280 301.401  30.526  1.00 97.38           C  
ATOM    931  CG  LEU A1621     -12.526 301.553  29.185  1.00 97.38           C  
ATOM    932  CD1 LEU A1621     -13.440 301.171  28.007  1.00 97.38           C  
ATOM    933  CD2 LEU A1621     -11.967 302.966  28.968  1.00 97.38           C  
ATOM    934  N   GLU A1622     -13.951 301.018  33.659  1.00103.25           N  
ATOM    935  CA  GLU A1622     -14.805 301.256  34.822  1.00103.25           C  
ATOM    936  C   GLU A1622     -13.995 301.728  36.039  1.00103.25           C  
ATOM    937  O   GLU A1622     -14.377 302.716  36.666  1.00103.25           O  
ATOM    938  CB  GLU A1622     -15.657 299.997  35.115  1.00103.25           C  
ATOM    939  CG  GLU A1622     -16.734 300.168  36.221  1.00103.25           C  
ATOM    940  CD  GLU A1622     -16.270 300.000  37.681  1.00103.25           C  
ATOM    941  OE1 GLU A1622     -15.379 299.157  37.929  1.00103.25           O  
ATOM    942  OE2 GLU A1622     -16.829 300.721  38.538  1.00103.25           O1-
ATOM    943  N   LEU A1623     -12.899 301.009  36.341  1.00105.83           N  
ATOM    944  CA  LEU A1623     -12.047 301.236  37.509  1.00105.83           C  
ATOM    945  C   LEU A1623     -11.306 302.583  37.497  1.00105.83           C  
ATOM    946  O   LEU A1623     -11.066 303.125  38.575  1.00105.83           O  
ATOM    947  CB  LEU A1623     -11.020 300.083  37.626  1.00105.83           C  
ATOM    948  CG  LEU A1623     -11.587 298.756  38.175  1.00105.83           C  
ATOM    949  CD1 LEU A1623     -10.561 297.617  38.020  1.00105.83           C  
ATOM    950  CD2 LEU A1623     -12.083 298.880  39.631  1.00105.83           C  
ATOM    951  N   HIS A1624     -10.919 303.067  36.303  1.00106.98           N  
ATOM    952  CA  HIS A1624      -9.926 304.130  36.143  1.00106.98           C  
ATOM    953  C   HIS A1624     -10.467 305.317  35.329  1.00106.98           C  
ATOM    954  O   HIS A1624      -9.816 305.759  34.383  1.00106.98           O  
ATOM    955  CB  HIS A1624      -8.632 303.516  35.563  1.00106.98           C  
ATOM    956  CG  HIS A1624      -8.071 302.380  36.387  1.00106.98           C  
ATOM    957  CD2 HIS A1624      -7.751 302.297  37.725  1.00106.98           C  
ATOM    958  ND1 HIS A1624      -7.809 301.126  35.863  1.00106.98           N  
ATOM    959  CE1 HIS A1624      -7.372 300.364  36.871  1.00106.98           C  
ATOM    960  NE2 HIS A1624      -7.312 301.007  38.030  1.00106.98           N  
ATOM    961  N   LYS A1625     -11.634 305.849  35.735  1.00102.34           N  
ATOM    962  CA  LYS A1625     -12.229 307.061  35.153  1.00102.34           C  
ATOM    963  C   LYS A1625     -11.459 308.355  35.467  1.00102.34           C  
ATOM    964  O   LYS A1625     -11.535 309.295  34.678  1.00102.34           O  
ATOM    965  CB  LYS A1625     -13.693 307.204  35.597  1.00102.34           C  
ATOM    966  CG  LYS A1625     -14.582 306.088  35.047  1.00102.34           C  
ATOM    967  CD  LYS A1625     -16.080 306.433  35.104  1.00102.34           C  
ATOM    968  CE  LYS A1625     -16.986 305.235  34.782  1.00102.34           C  
ATOM    969  NZ  LYS A1625     -16.713 304.670  33.451  1.00102.34           N1+
ATOM    970  N   ASP A1626     -10.709 308.370  36.581  1.00110.57           N  
ATOM    971  CA  ASP A1626      -9.732 309.405  36.937  1.00110.57           C  
ATOM    972  C   ASP A1626      -8.605 309.513  35.897  1.00110.57           C  
ATOM    973  O   ASP A1626      -8.215 310.625  35.550  1.00110.57           O  
ATOM    974  CB  ASP A1626      -9.103 309.243  38.352  1.00110.57           C  
ATOM    975  CG  ASP A1626      -8.482 307.882  38.741  1.00110.57           C  
ATOM    976  OD1 ASP A1626      -8.952 306.826  38.262  1.00110.57           O  
ATOM    977  OD2 ASP A1626      -7.606 307.911  39.631  1.00110.57           O1-
ATOM    978  N   GLN A1627      -8.133 308.356  35.404  1.00111.30           N  
ATOM    979  CA  GLN A1627      -7.137 308.269  34.343  1.00111.30           C  
ATOM    980  C   GLN A1627      -7.723 308.645  32.975  1.00111.30           C  
ATOM    981  O   GLN A1627      -7.000 309.242  32.186  1.00111.30           O  
ATOM    982  CB  GLN A1627      -6.499 306.869  34.315  1.00111.30           C  
ATOM    983  CG  GLN A1627      -5.769 306.512  35.625  1.00111.30           C  
ATOM    984  CD  GLN A1627      -5.086 305.144  35.569  1.00111.30           C  
ATOM    985  NE2 GLN A1627      -5.102 304.415  36.686  1.00111.30           N  
ATOM    986  OE1 GLN A1627      -4.527 304.758  34.545  1.00111.30           O  
ATOM    987  N   MET A1628      -9.015 308.352  32.730  1.00109.10           N  
ATOM    988  CA  MET A1628      -9.733 308.732  31.508  1.00109.10           C  
ATOM    989  C   MET A1628      -9.793 310.255  31.298  1.00109.10           C  
ATOM    990  O   MET A1628      -9.620 310.698  30.166  1.00109.10           O  
ATOM    991  CB  MET A1628     -11.137 308.095  31.503  1.00109.10           C  
ATOM    992  CG  MET A1628     -11.893 308.211  30.166  1.00109.10           C  
ATOM    993  SD  MET A1628     -13.601 307.597  30.191  1.00109.10           S  
ATOM    994  CE  MET A1628     -13.344 305.939  30.871  1.00109.10           C  
ATOM    995  N   VAL A1629      -9.948 311.021  32.394  1.00112.03           N  
ATOM    996  CA  VAL A1629      -9.827 312.483  32.420  1.00112.03           C  
ATOM    997  C   VAL A1629      -8.423 312.961  31.969  1.00112.03           C  
ATOM    998  O   VAL A1629      -8.330 313.973  31.273  1.00112.03           O  
ATOM    999  CB  VAL A1629     -10.137 313.044  33.844  1.00112.03           C  
ATOM   1000  CG1 VAL A1629      -9.792 314.529  34.054  1.00112.03           C  
ATOM   1001  CG2 VAL A1629     -11.602 312.816  34.253  1.00112.03           C  
ATOM   1002  N   ASP A1630      -7.377 312.201  32.337  1.00117.35           N  
ATOM   1003  CA  ASP A1630      -5.976 312.438  31.969  1.00117.35           C  
ATOM   1004  C   ASP A1630      -5.672 312.130  30.490  1.00117.35           C  
ATOM   1005  O   ASP A1630      -4.878 312.856  29.895  1.00117.35           O  
ATOM   1006  CB  ASP A1630      -4.954 311.737  32.899  1.00117.35           C  
ATOM   1007  CG  ASP A1630      -5.152 311.960  34.411  1.00117.35           C  
ATOM   1008  OD1 ASP A1630      -5.714 313.012  34.797  1.00117.35           O  
ATOM   1009  OD2 ASP A1630      -4.610 311.128  35.170  1.00117.35           O1-
ATOM   1010  N   ILE A1631      -6.324 311.107  29.901  1.00113.25           N  
ATOM   1011  CA  ILE A1631      -6.283 310.855  28.454  1.00113.25           C  
ATOM   1012  C   ILE A1631      -7.034 311.953  27.666  1.00113.25           C  
ATOM   1013  O   ILE A1631      -6.532 312.380  26.628  1.00113.25           O  
ATOM   1014  CB  ILE A1631      -6.804 309.429  28.050  1.00113.25           C  
ATOM   1015  CG1 ILE A1631      -5.772 308.318  28.383  1.00113.25           C  
ATOM   1016  CG2 ILE A1631      -7.174 309.276  26.554  1.00113.25           C  
ATOM   1017  CD1 ILE A1631      -5.802 307.806  29.825  1.00113.25           C  
ATOM   1018  N   MET A1632      -8.196 312.405  28.175  1.00113.62           N  
ATOM   1019  CA  MET A1632      -9.020 313.442  27.546  1.00113.62           C  
ATOM   1020  C   MET A1632      -8.358 314.830  27.496  1.00113.62           C  
ATOM   1021  O   MET A1632      -8.439 315.472  26.449  1.00113.62           O  
ATOM   1022  CB  MET A1632     -10.420 313.513  28.198  1.00113.62           C  
ATOM   1023  CG  MET A1632     -11.374 312.360  27.828  1.00113.62           C  
ATOM   1024  SD  MET A1632     -11.635 312.026  26.058  1.00113.62           S  
ATOM   1025  CE  MET A1632     -12.054 313.677  25.438  1.00113.62           C  
ATOM   1026  N   ARG A1633      -7.689 315.257  28.585  1.00123.22           N  
ATOM   1027  CA  ARG A1633      -6.939 316.521  28.622  1.00123.22           C  
ATOM   1028  C   ARG A1633      -5.674 316.479  27.741  1.00123.22           C  
ATOM   1029  O   ARG A1633      -5.330 317.501  27.151  1.00123.22           O  
ATOM   1030  CB  ARG A1633      -6.630 316.933  30.084  1.00123.22           C  
ATOM   1031  CG  ARG A1633      -5.529 316.099  30.772  1.00123.22           C  
ATOM   1032  CD  ARG A1633      -5.154 316.464  32.219  1.00123.22           C  
ATOM   1033  NE  ARG A1633      -6.283 316.452  33.166  1.00123.22           N  
ATOM   1034  CZ  ARG A1633      -6.983 317.517  33.603  1.00123.22           C  
ATOM   1035  NH1 ARG A1633      -6.757 318.760  33.150  1.00123.22           N1+
ATOM   1036  NH2 ARG A1633      -7.932 317.337  34.529  1.00123.22           N1+
ATOM   1037  N   ALA A1634      -5.019 315.304  27.663  1.00124.10           N  
ATOM   1038  CA  ALA A1634      -3.822 315.078  26.856  1.00124.10           C  
ATOM   1039  C   ALA A1634      -4.109 315.078  25.349  1.00124.10           C  
ATOM   1040  O   ALA A1634      -3.283 315.583  24.595  1.00124.10           O  
ATOM   1041  CB  ALA A1634      -3.156 313.760  27.280  1.00124.10           C  
ATOM   1042  N   SER A1635      -5.273 314.539  24.950  1.00123.53           N  
ATOM   1043  CA  SER A1635      -5.728 314.442  23.562  1.00123.53           C  
ATOM   1044  C   SER A1635      -6.390 315.720  23.005  1.00123.53           C  
ATOM   1045  O   SER A1635      -6.787 315.707  21.840  1.00123.53           O  
ATOM   1046  CB  SER A1635      -6.639 313.205  23.426  1.00123.53           C  
ATOM   1047  OG  SER A1635      -7.891 313.362  24.066  1.00123.53           O  
ATOM   1048  N   GLN A1636      -6.497 316.789  23.816  1.00128.31           N  
ATOM   1049  CA  GLN A1636      -7.097 318.070  23.431  1.00128.31           C  
ATOM   1050  C   GLN A1636      -6.334 318.784  22.297  1.00128.31           C  
ATOM   1051  O   GLN A1636      -6.975 319.416  21.459  1.00128.31           O  
ATOM   1052  CB  GLN A1636      -7.253 318.951  24.697  1.00128.31           C  
ATOM   1053  CG  GLN A1636      -8.038 320.276  24.524  1.00128.31           C  
ATOM   1054  CD  GLN A1636      -7.233 321.448  23.946  1.00128.31           C  
ATOM   1055  NE2 GLN A1636      -7.884 322.287  23.136  1.00128.31           N  
ATOM   1056  OE1 GLN A1636      -6.048 321.606  24.230  1.00128.31           O  
ATOM   1057  N   ASP A1637      -4.994 318.662  22.289  1.00132.49           N  
ATOM   1058  CA  ASP A1637      -4.090 319.274  21.306  1.00132.49           C  
ATOM   1059  C   ASP A1637      -4.302 318.768  19.864  1.00132.49           C  
ATOM   1060  O   ASP A1637      -4.074 319.523  18.919  1.00132.49           O  
ATOM   1061  CB  ASP A1637      -2.591 319.144  21.703  1.00132.49           C  
ATOM   1062  CG  ASP A1637      -1.978 317.736  21.898  1.00132.49           C  
ATOM   1063  OD1 ASP A1637      -2.708 316.720  21.861  1.00132.49           O  
ATOM   1064  OD2 ASP A1637      -0.748 317.703  22.118  1.00132.49           O1-
ATOM   1065  N   ASN A1638      -4.732 317.504  19.734  1.00126.74           N  
ATOM   1066  CA  ASN A1638      -4.843 316.772  18.480  1.00126.74           C  
ATOM   1067  C   ASN A1638      -6.114 315.898  18.544  1.00126.74           C  
ATOM   1068  O   ASN A1638      -5.987 314.681  18.694  1.00126.74           O  
ATOM   1069  CB  ASN A1638      -3.527 315.964  18.293  1.00126.74           C  
ATOM   1070  CG  ASN A1638      -3.216 315.430  16.890  1.00126.74           C  
ATOM   1071  ND2 ASN A1638      -4.082 315.637  15.896  1.00126.74           N  
ATOM   1072  OD1 ASN A1638      -2.171 314.813  16.702  1.00126.74           O  
ATOM   1073  N   PRO A1639      -7.320 316.523  18.486  1.00118.38           N  
ATOM   1074  CA  PRO A1639      -8.602 315.819  18.709  1.00118.38           C  
ATOM   1075  C   PRO A1639      -8.910 314.637  17.777  1.00118.38           C  
ATOM   1076  O   PRO A1639      -9.486 313.655  18.244  1.00118.38           O  
ATOM   1077  CB  PRO A1639      -9.670 316.916  18.571  1.00118.38           C  
ATOM   1078  CG  PRO A1639      -8.934 318.196  18.901  1.00118.38           C  
ATOM   1079  CD  PRO A1639      -7.563 317.957  18.289  1.00118.38           C  
ATOM   1080  N   GLN A1640      -8.522 314.748  16.494  1.00121.02           N  
ATOM   1081  CA  GLN A1640      -8.707 313.721  15.464  1.00121.02           C  
ATOM   1082  C   GLN A1640      -7.882 312.443  15.704  1.00121.02           C  
ATOM   1083  O   GLN A1640      -8.308 311.374  15.269  1.00121.02           O  
ATOM   1084  CB  GLN A1640      -8.494 314.319  14.052  1.00121.02           C  
ATOM   1085  CG  GLN A1640      -7.059 314.751  13.661  1.00121.02           C  
ATOM   1086  CD  GLN A1640      -6.715 316.203  14.007  1.00121.02           C  
ATOM   1087  NE2 GLN A1640      -6.110 316.923  13.062  1.00121.02           N  
ATOM   1088  OE1 GLN A1640      -6.932 316.664  15.125  1.00121.02           O  
ATOM   1089  N   ASP A1641      -6.756 312.571  16.427  1.00126.44           N  
ATOM   1090  CA  ASP A1641      -5.934 311.455  16.906  1.00126.44           C  
ATOM   1091  C   ASP A1641      -6.257 311.118  18.376  1.00126.44           C  
ATOM   1092  O   ASP A1641      -5.404 310.565  19.070  1.00126.44           O  
ATOM   1093  CB  ASP A1641      -4.424 311.741  16.693  1.00126.44           C  
ATOM   1094  CG  ASP A1641      -4.031 312.045  15.242  1.00126.44           C  
ATOM   1095  OD1 ASP A1641      -4.764 311.872  14.270  1.00126.44           O  
ATOM   1096  OD2 ASP A1641      -2.746 312.486  15.138  1.00126.44           O1-
ATOM   1097  N   GLY A1642      -7.488 311.435  18.819  1.00116.04           N  
ATOM   1098  CA  GLY A1642      -7.990 311.155  20.159  1.00116.04           C  
ATOM   1099  C   GLY A1642      -8.134 309.646  20.365  1.00116.04           C  
ATOM   1100  O   GLY A1642      -8.643 308.934  19.500  1.00116.04           O  
ATOM   1101  N   ILE A1643      -7.672 309.174  21.529  1.00104.02           N  
ATOM   1102  CA  ILE A1643      -7.591 307.759  21.882  1.00104.02           C  
ATOM   1103  C   ILE A1643      -8.970 307.143  22.189  1.00104.02           C  
ATOM   1104  O   ILE A1643      -9.219 306.009  21.781  1.00104.02           O  
ATOM   1105  CB  ILE A1643      -6.640 307.568  23.100  1.00104.02           C  
ATOM   1106  CG1 ILE A1643      -5.206 308.065  22.794  1.00104.02           C  
ATOM   1107  CG2 ILE A1643      -6.610 306.146  23.695  1.00104.02           C  
ATOM   1108  CD1 ILE A1643      -4.476 307.319  21.665  1.00104.02           C  
ATOM   1109  N   MET A1644      -9.842 307.912  22.866  1.00101.68           N  
ATOM   1110  CA  MET A1644     -11.199 307.498  23.225  1.00101.68           C  
ATOM   1111  C   MET A1644     -12.129 307.372  22.011  1.00101.68           C  
ATOM   1112  O   MET A1644     -12.826 306.365  21.917  1.00101.68           O  
ATOM   1113  CB  MET A1644     -11.795 308.447  24.286  1.00101.68           C  
ATOM   1114  CG  MET A1644     -11.053 308.443  25.635  1.00101.68           C  
ATOM   1115  SD  MET A1644     -10.899 306.839  26.474  1.00101.68           S  
ATOM   1116  CE  MET A1644     -12.647 306.401  26.662  1.00101.68           C  
ATOM   1117  N   VAL A1645     -12.098 308.351  21.088  1.00 95.01           N  
ATOM   1118  CA  VAL A1645     -12.862 308.298  19.836  1.00 95.01           C  
ATOM   1119  C   VAL A1645     -12.366 307.197  18.875  1.00 95.01           C  
ATOM   1120  O   VAL A1645     -13.197 306.592  18.198  1.00 95.01           O  
ATOM   1121  CB  VAL A1645     -12.903 309.673  19.107  1.00 95.01           C  
ATOM   1122  CG1 VAL A1645     -11.534 310.213  18.655  1.00 95.01           C  
ATOM   1123  CG2 VAL A1645     -13.899 309.711  17.931  1.00 95.01           C  
ATOM   1124  N   LYS A1646     -11.049 306.911  18.888  1.00 98.25           N  
ATOM   1125  CA  LYS A1646     -10.438 305.829  18.118  1.00 98.25           C  
ATOM   1126  C   LYS A1646     -10.824 304.436  18.653  1.00 98.25           C  
ATOM   1127  O   LYS A1646     -11.025 303.531  17.847  1.00 98.25           O  
ATOM   1128  CB  LYS A1646      -8.913 306.024  18.037  1.00 98.25           C  
ATOM   1129  CG  LYS A1646      -8.245 305.148  16.963  1.00 98.25           C  
ATOM   1130  CD  LYS A1646      -6.728 305.361  16.883  1.00 98.25           C  
ATOM   1131  CE  LYS A1646      -6.089 304.552  15.741  1.00 98.25           C  
ATOM   1132  NZ  LYS A1646      -4.627 304.724  15.704  1.00 98.25           N1+
ATOM   1133  N   LEU A1647     -10.976 304.298  19.984  1.00 94.87           N  
ATOM   1134  CA  LEU A1647     -11.528 303.105  20.627  1.00 94.87           C  
ATOM   1135  C   LEU A1647     -13.010 302.897  20.275  1.00 94.87           C  
ATOM   1136  O   LEU A1647     -13.378 301.774  19.941  1.00 94.87           O  
ATOM   1137  CB  LEU A1647     -11.251 303.148  22.150  1.00 94.87           C  
ATOM   1138  CG  LEU A1647     -11.871 301.995  22.985  1.00 94.87           C  
ATOM   1139  CD1 LEU A1647     -11.015 301.715  24.228  1.00 94.87           C  
ATOM   1140  CD2 LEU A1647     -13.336 302.276  23.393  1.00 94.87           C  
ATOM   1141  N   VAL A1648     -13.819 303.970  20.331  1.00 94.69           N  
ATOM   1142  CA  VAL A1648     -15.256 303.946  20.041  1.00 94.69           C  
ATOM   1143  C   VAL A1648     -15.574 303.486  18.604  1.00 94.69           C  
ATOM   1144  O   VAL A1648     -16.394 302.581  18.455  1.00 94.69           O  
ATOM   1145  CB  VAL A1648     -15.932 305.319  20.345  1.00 94.69           C  
ATOM   1146  CG1 VAL A1648     -17.343 305.528  19.751  1.00 94.69           C  
ATOM   1147  CG2 VAL A1648     -16.001 305.573  21.860  1.00 94.69           C  
ATOM   1148  N   VAL A1649     -14.892 304.053  17.588  1.00 93.95           N  
ATOM   1149  CA  VAL A1649     -15.023 303.614  16.192  1.00 93.95           C  
ATOM   1150  C   VAL A1649     -14.499 302.182  15.956  1.00 93.95           C  
ATOM   1151  O   VAL A1649     -15.097 301.470  15.154  1.00 93.95           O  
ATOM   1152  CB  VAL A1649     -14.353 304.582  15.170  1.00 93.95           C  
ATOM   1153  CG1 VAL A1649     -12.829 304.702  15.320  1.00 93.95           C  
ATOM   1154  CG2 VAL A1649     -14.678 304.232  13.703  1.00 93.95           C  
ATOM   1155  N   ASN A1650     -13.442 301.767  16.677  1.00 96.48           N  
ATOM   1156  CA  ASN A1650     -12.892 300.412  16.608  1.00 96.48           C  
ATOM   1157  C   ASN A1650     -13.881 299.350  17.132  1.00 96.48           C  
ATOM   1158  O   ASN A1650     -14.003 298.304  16.498  1.00 96.48           O  
ATOM   1159  CB  ASN A1650     -11.535 300.362  17.342  1.00 96.48           C  
ATOM   1160  CG  ASN A1650     -10.756 299.075  17.077  1.00 96.48           C  
ATOM   1161  ND2 ASN A1650     -10.825 298.126  18.010  1.00 96.48           N  
ATOM   1162  OD1 ASN A1650     -10.102 298.942  16.044  1.00 96.48           O  
ATOM   1163  N   LEU A1651     -14.597 299.645  18.234  1.00 93.53           N  
ATOM   1164  CA  LEU A1651     -15.654 298.777  18.765  1.00 93.53           C  
ATOM   1165  C   LEU A1651     -16.904 298.741  17.873  1.00 93.53           C  
ATOM   1166  O   LEU A1651     -17.546 297.695  17.801  1.00 93.53           O  
ATOM   1167  CB  LEU A1651     -16.050 299.176  20.205  1.00 93.53           C  
ATOM   1168  CG  LEU A1651     -14.955 299.038  21.286  1.00 93.53           C  
ATOM   1169  CD1 LEU A1651     -15.571 299.088  22.697  1.00 93.53           C  
ATOM   1170  CD2 LEU A1651     -14.065 297.798  21.117  1.00 93.53           C  
ATOM   1171  N   LEU A1652     -17.213 299.856  17.191  1.00 99.36           N  
ATOM   1172  CA  LEU A1652     -18.315 299.942  16.234  1.00 99.36           C  
ATOM   1173  C   LEU A1652     -18.012 299.212  14.910  1.00 99.36           C  
ATOM   1174  O   LEU A1652     -18.931 298.627  14.339  1.00 99.36           O  
ATOM   1175  CB  LEU A1652     -18.697 301.415  16.012  1.00 99.36           C  
ATOM   1176  CG  LEU A1652     -19.408 302.066  17.223  1.00 99.36           C  
ATOM   1177  CD1 LEU A1652     -19.462 303.600  17.092  1.00 99.36           C  
ATOM   1178  CD2 LEU A1652     -20.802 301.457  17.485  1.00 99.36           C  
ATOM   1179  N   GLN A1653     -16.738 299.196  14.477  1.00105.21           N  
ATOM   1180  CA  GLN A1653     -16.249 298.370  13.370  1.00105.21           C  
ATOM   1181  C   GLN A1653     -16.185 296.871  13.715  1.00105.21           C  
ATOM   1182  O   GLN A1653     -16.425 296.048  12.833  1.00105.21           O  
ATOM   1183  CB  GLN A1653     -14.876 298.874  12.881  1.00105.21           C  
ATOM   1184  CG  GLN A1653     -14.956 300.144  12.010  1.00105.21           C  
ATOM   1185  CD  GLN A1653     -13.597 300.572  11.444  1.00105.21           C  
ATOM   1186  NE2 GLN A1653     -13.589 301.630  10.633  1.00105.21           N  
ATOM   1187  OE1 GLN A1653     -12.566 299.964  11.723  1.00105.21           O  
ATOM   1188  N   LEU A1654     -15.896 296.540  14.986  1.00100.01           N  
ATOM   1189  CA  LEU A1654     -15.925 295.170  15.501  1.00100.01           C  
ATOM   1190  C   LEU A1654     -17.357 294.612  15.545  1.00100.01           C  
ATOM   1191  O   LEU A1654     -17.562 293.460  15.166  1.00100.01           O  
ATOM   1192  CB  LEU A1654     -15.249 295.114  16.891  1.00100.01           C  
ATOM   1193  CG  LEU A1654     -15.042 293.689  17.453  1.00100.01           C  
ATOM   1194  CD1 LEU A1654     -14.076 292.871  16.583  1.00100.01           C  
ATOM   1195  CD2 LEU A1654     -14.579 293.717  18.922  1.00100.01           C  
ATOM   1196  N   SER A1655     -18.316 295.455  15.970  1.00105.06           N  
ATOM   1197  CA  SER A1655     -19.743 295.140  15.994  1.00105.06           C  
ATOM   1198  C   SER A1655     -20.351 294.988  14.588  1.00105.06           C  
ATOM   1199  O   SER A1655     -21.229 294.146  14.430  1.00105.06           O  
ATOM   1200  CB  SER A1655     -20.489 296.156  16.881  1.00105.06           C  
ATOM   1201  OG  SER A1655     -20.758 297.386  16.242  1.00105.06           O  
ATOM   1202  N   LYS A1656     -19.835 295.745  13.600  1.00107.81           N  
ATOM   1203  CA  LYS A1656     -20.156 295.617  12.175  1.00107.81           C  
ATOM   1204  C   LYS A1656     -19.733 294.251  11.599  1.00107.81           C  
ATOM   1205  O   LYS A1656     -20.514 293.649  10.863  1.00107.81           O  
ATOM   1206  CB  LYS A1656     -19.523 296.802  11.406  1.00107.81           C  
ATOM   1207  CG  LYS A1656     -19.619 296.768   9.864  1.00107.81           C  
ATOM   1208  CD  LYS A1656     -21.045 296.836   9.293  1.00107.81           C  
ATOM   1209  CE  LYS A1656     -21.738 298.170   9.600  1.00107.81           C  
ATOM   1210  NZ  LYS A1656     -23.061 298.267   8.959  1.00107.81           N1+
ATOM   1211  N   MET A1657     -18.527 293.780  11.964  1.00112.25           N  
ATOM   1212  CA  MET A1657     -18.009 292.467  11.570  1.00112.25           C  
ATOM   1213  C   MET A1657     -18.685 291.284  12.283  1.00112.25           C  
ATOM   1214  O   MET A1657     -18.671 290.185  11.731  1.00112.25           O  
ATOM   1215  CB  MET A1657     -16.479 292.412  11.773  1.00112.25           C  
ATOM   1216  CG  MET A1657     -15.666 293.197  10.728  1.00112.25           C  
ATOM   1217  SD  MET A1657     -15.986 292.815   8.976  1.00112.25           S  
ATOM   1218  CE  MET A1657     -15.913 291.001   8.976  1.00112.25           C  
ATOM   1219  N   ALA A1658     -19.264 291.516  13.472  1.00111.03           N  
ATOM   1220  CA  ALA A1658     -19.970 290.510  14.267  1.00111.03           C  
ATOM   1221  C   ALA A1658     -21.376 290.164  13.759  1.00111.03           C  
ATOM   1222  O   ALA A1658     -21.928 289.164  14.218  1.00111.03           O  
ATOM   1223  CB  ALA A1658     -19.998 290.978  15.725  1.00111.03           C  
ATOM   1224  N   ILE A1659     -21.924 290.962  12.827  1.00110.77           N  
ATOM   1225  CA  ILE A1659     -23.259 290.758  12.268  1.00110.77           C  
ATOM   1226  C   ILE A1659     -23.263 289.574  11.284  1.00110.77           C  
ATOM   1227  O   ILE A1659     -22.363 289.473  10.449  1.00110.77           O  
ATOM   1228  CB  ILE A1659     -23.786 292.032  11.543  1.00110.77           C  
ATOM   1229  CG1 ILE A1659     -23.679 293.298  12.425  1.00110.77           C  
ATOM   1230  CG2 ILE A1659     -25.233 291.878  11.029  1.00110.77           C  
ATOM   1231  CD1 ILE A1659     -24.171 293.125  13.870  1.00110.77           C  
ATOM   1232  N   ASN A1660     -24.279 288.704  11.426  1.00115.22           N  
ATOM   1233  CA  ASN A1660     -24.504 287.463  10.671  1.00115.22           C  
ATOM   1234  C   ASN A1660     -23.389 286.427  10.923  1.00115.22           C  
ATOM   1235  O   ASN A1660     -22.889 285.815   9.978  1.00115.22           O  
ATOM   1236  CB  ASN A1660     -24.751 287.736   9.160  1.00115.22           C  
ATOM   1237  CG  ASN A1660     -25.996 288.577   8.845  1.00115.22           C  
ATOM   1238  ND2 ASN A1660     -26.173 288.923   7.569  1.00115.22           N  
ATOM   1239  OD1 ASN A1660     -26.795 288.903   9.721  1.00115.22           O  
ATOM   1240  N   HIS A1661     -23.029 286.253  12.205  1.00118.32           N  
ATOM   1241  CA  HIS A1661     -22.063 285.264  12.684  1.00118.32           C  
ATOM   1242  C   HIS A1661     -22.605 284.557  13.935  1.00118.32           C  
ATOM   1243  O   HIS A1661     -23.565 285.023  14.551  1.00118.32           O  
ATOM   1244  CB  HIS A1661     -20.693 285.930  12.951  1.00118.32           C  
ATOM   1245  CG  HIS A1661     -19.938 286.325  11.705  1.00118.32           C  
ATOM   1246  CD2 HIS A1661     -18.944 285.684  10.998  1.00118.32           C  
ATOM   1247  ND1 HIS A1661     -20.159 287.514  11.033  1.00118.32           N  
ATOM   1248  CE1 HIS A1661     -19.337 287.534   9.981  1.00118.32           C  
ATOM   1249  NE2 HIS A1661     -18.567 286.456   9.896  1.00118.32           N  
ATOM   1250  N   THR A1662     -21.968 283.426  14.281  1.00117.98           N  
ATOM   1251  CA  THR A1662     -22.338 282.547  15.395  1.00117.98           C  
ATOM   1252  C   THR A1662     -22.255 283.198  16.800  1.00117.98           C  
ATOM   1253  O   THR A1662     -22.994 282.782  17.691  1.00117.98           O  
ATOM   1254  CB  THR A1662     -21.474 281.250  15.368  1.00117.98           C  
ATOM   1255  CG2 THR A1662     -19.963 281.476  15.582  1.00117.98           C  
ATOM   1256  OG1 THR A1662     -21.892 280.322  16.351  1.00117.98           O  
ATOM   1257  N   GLY A1663     -21.371 284.197  16.964  1.00111.84           N  
ATOM   1258  CA  GLY A1663     -21.077 284.853  18.238  1.00111.84           C  
ATOM   1259  C   GLY A1663     -21.647 286.273  18.313  1.00111.84           C  
ATOM   1260  O   GLY A1663     -21.103 287.078  19.067  1.00111.84           O  
ATOM   1261  N   GLU A1664     -22.680 286.603  17.516  1.00108.40           N  
ATOM   1262  CA  GLU A1664     -23.224 287.955  17.375  1.00108.40           C  
ATOM   1263  C   GLU A1664     -23.701 288.600  18.691  1.00108.40           C  
ATOM   1264  O   GLU A1664     -23.253 289.702  18.994  1.00108.40           O  
ATOM   1265  CB  GLU A1664     -24.287 287.973  16.257  1.00108.40           C  
ATOM   1266  CG  GLU A1664     -24.941 289.354  15.998  1.00108.40           C  
ATOM   1267  CD  GLU A1664     -25.892 289.418  14.792  1.00108.40           C  
ATOM   1268  OE1 GLU A1664     -25.965 288.440  14.015  1.00108.40           O  
ATOM   1269  OE2 GLU A1664     -26.542 290.477  14.657  1.00108.40           O1-
ATOM   1270  N   LYS A1665     -24.566 287.914  19.460  1.00104.75           N  
ATOM   1271  CA  LYS A1665     -25.153 288.459  20.691  1.00104.75           C  
ATOM   1272  C   LYS A1665     -24.147 288.739  21.818  1.00104.75           C  
ATOM   1273  O   LYS A1665     -24.262 289.778  22.467  1.00104.75           O  
ATOM   1274  CB  LYS A1665     -26.294 287.557  21.198  1.00104.75           C  
ATOM   1275  CG  LYS A1665     -27.532 287.602  20.291  1.00104.75           C  
ATOM   1276  CD  LYS A1665     -28.795 287.066  20.988  1.00104.75           C  
ATOM   1277  CE  LYS A1665     -30.061 287.119  20.114  1.00104.75           C  
ATOM   1278  NZ  LYS A1665     -30.459 288.498  19.770  1.00104.75           N1+
ATOM   1279  N   GLU A1666     -23.186 287.824  22.019  1.00103.16           N  
ATOM   1280  CA  GLU A1666     -22.168 287.916  23.064  1.00103.16           C  
ATOM   1281  C   GLU A1666     -21.150 289.042  22.812  1.00103.16           C  
ATOM   1282  O   GLU A1666     -20.785 289.732  23.764  1.00103.16           O  
ATOM   1283  CB  GLU A1666     -21.458 286.558  23.259  1.00103.16           C  
ATOM   1284  CG  GLU A1666     -22.356 285.410  23.782  1.00103.16           C  
ATOM   1285  CD  GLU A1666     -23.256 284.692  22.760  1.00103.16           C  
ATOM   1286  OE1 GLU A1666     -23.004 284.804  21.538  1.00103.16           O  
ATOM   1287  OE2 GLU A1666     -24.201 284.025  23.232  1.00103.16           O1-
ATOM   1288  N   VAL A1667     -20.743 289.233  21.543  1.00 96.51           N  
ATOM   1289  CA  VAL A1667     -19.846 290.316  21.134  1.00 96.51           C  
ATOM   1290  C   VAL A1667     -20.530 291.695  21.209  1.00 96.51           C  
ATOM   1291  O   VAL A1667     -19.911 292.631  21.710  1.00 96.51           O  
ATOM   1292  CB  VAL A1667     -19.277 290.102  19.699  1.00 96.51           C  
ATOM   1293  CG1 VAL A1667     -18.519 291.319  19.119  1.00 96.51           C  
ATOM   1294  CG2 VAL A1667     -18.353 288.874  19.656  1.00 96.51           C  
ATOM   1295  N   LEU A1668     -21.787 291.788  20.739  1.00 94.62           N  
ATOM   1296  CA  LEU A1668     -22.587 293.018  20.725  1.00 94.62           C  
ATOM   1297  C   LEU A1668     -22.918 293.495  22.155  1.00 94.62           C  
ATOM   1298  O   LEU A1668     -22.872 294.700  22.399  1.00 94.62           O  
ATOM   1299  CB  LEU A1668     -23.866 292.814  19.870  1.00 94.62           C  
ATOM   1300  CG  LEU A1668     -23.751 293.032  18.331  1.00 94.62           C  
ATOM   1301  CD1 LEU A1668     -23.872 294.507  17.915  1.00 94.62           C  
ATOM   1302  CD2 LEU A1668     -22.532 292.396  17.633  1.00 94.62           C  
ATOM   1303  N   GLU A1669     -23.167 292.559  23.091  1.00 95.45           N  
ATOM   1304  CA  GLU A1669     -23.316 292.858  24.518  1.00 95.45           C  
ATOM   1305  C   GLU A1669     -22.038 293.445  25.140  1.00 95.45           C  
ATOM   1306  O   GLU A1669     -22.131 294.433  25.866  1.00 95.45           O  
ATOM   1307  CB  GLU A1669     -23.786 291.611  25.296  1.00 95.45           C  
ATOM   1308  CG  GLU A1669     -23.900 291.855  26.824  1.00 95.45           C  
ATOM   1309  CD  GLU A1669     -24.362 290.666  27.667  1.00 95.45           C  
ATOM   1310  OE1 GLU A1669     -24.421 289.529  27.147  1.00 95.45           O  
ATOM   1311  OE2 GLU A1669     -24.665 290.928  28.852  1.00 95.45           O1-
ATOM   1312  N   ALA A1670     -20.885 292.815  24.855  1.00 88.25           N  
ATOM   1313  CA  ALA A1670     -19.572 293.215  25.358  1.00 88.25           C  
ATOM   1314  C   ALA A1670     -19.104 294.578  24.815  1.00 88.25           C  
ATOM   1315  O   ALA A1670     -18.499 295.339  25.569  1.00 88.25           O  
ATOM   1316  CB  ALA A1670     -18.565 292.097  25.060  1.00 88.25           C  
ATOM   1317  N   VAL A1671     -19.452 294.890  23.553  1.00 84.17           N  
ATOM   1318  CA  VAL A1671     -19.287 296.212  22.943  1.00 84.17           C  
ATOM   1319  C   VAL A1671     -20.187 297.274  23.608  1.00 84.17           C  
ATOM   1320  O   VAL A1671     -19.696 298.364  23.894  1.00 84.17           O  
ATOM   1321  CB  VAL A1671     -19.551 296.176  21.405  1.00 84.17           C  
ATOM   1322  CG1 VAL A1671     -19.817 297.549  20.747  1.00 84.17           C  
ATOM   1323  CG2 VAL A1671     -18.395 295.473  20.669  1.00 84.17           C  
ATOM   1324  N   GLY A1672     -21.461 296.931  23.875  1.00 85.80           N  
ATOM   1325  CA  GLY A1672     -22.437 297.823  24.508  1.00 85.80           C  
ATOM   1326  C   GLY A1672     -22.087 298.123  25.971  1.00 85.80           C  
ATOM   1327  O   GLY A1672     -22.340 299.230  26.446  1.00 85.80           O  
ATOM   1328  N   SER A1673     -21.466 297.151  26.657  1.00 85.97           N  
ATOM   1329  CA  SER A1673     -20.937 297.265  28.010  1.00 85.97           C  
ATOM   1330  C   SER A1673     -19.733 298.218  28.087  1.00 85.97           C  
ATOM   1331  O   SER A1673     -19.697 299.053  28.989  1.00 85.97           O  
ATOM   1332  CB  SER A1673     -20.544 295.864  28.506  1.00 85.97           C  
ATOM   1333  OG  SER A1673     -21.685 295.080  28.773  1.00 85.97           O  
ATOM   1334  N   CYS A1674     -18.794 298.091  27.130  1.00 88.64           N  
ATOM   1335  CA  CYS A1674     -17.602 298.937  27.000  1.00 88.64           C  
ATOM   1336  C   CYS A1674     -17.949 300.395  26.673  1.00 88.64           C  
ATOM   1337  O   CYS A1674     -17.412 301.292  27.319  1.00 88.64           O  
ATOM   1338  CB  CYS A1674     -16.632 298.417  25.926  1.00 88.64           C  
ATOM   1339  SG  CYS A1674     -15.807 296.922  26.501  1.00 88.64           S  
ATOM   1340  N   LEU A1675     -18.847 300.599  25.693  1.00 82.65           N  
ATOM   1341  CA  LEU A1675     -19.329 301.916  25.269  1.00 82.65           C  
ATOM   1342  C   LEU A1675     -20.182 302.633  26.331  1.00 82.65           C  
ATOM   1343  O   LEU A1675     -20.238 303.862  26.306  1.00 82.65           O  
ATOM   1344  CB  LEU A1675     -20.115 301.783  23.945  1.00 82.65           C  
ATOM   1345  CG  LEU A1675     -19.262 301.483  22.689  1.00 82.65           C  
ATOM   1346  CD1 LEU A1675     -20.159 301.379  21.438  1.00 82.65           C  
ATOM   1347  CD2 LEU A1675     -18.116 302.489  22.479  1.00 82.65           C  
ATOM   1348  N   GLY A1676     -20.788 301.875  27.263  1.00 88.66           N  
ATOM   1349  CA  GLY A1676     -21.527 302.421  28.399  1.00 88.66           C  
ATOM   1350  C   GLY A1676     -20.589 303.097  29.412  1.00 88.66           C  
ATOM   1351  O   GLY A1676     -20.976 304.106  30.000  1.00 88.66           O  
ATOM   1352  N   GLU A1677     -19.354 302.584  29.575  1.00 91.67           N  
ATOM   1353  CA  GLU A1677     -18.314 303.186  30.414  1.00 91.67           C  
ATOM   1354  C   GLU A1677     -17.718 304.467  29.809  1.00 91.67           C  
ATOM   1355  O   GLU A1677     -17.342 305.357  30.571  1.00 91.67           O  
ATOM   1356  CB  GLU A1677     -17.182 302.171  30.709  1.00 91.67           C  
ATOM   1357  CG  GLU A1677     -17.619 300.831  31.345  1.00 91.67           C  
ATOM   1358  CD  GLU A1677     -18.322 300.907  32.711  1.00 91.67           C  
ATOM   1359  OE1 GLU A1677     -18.194 301.938  33.408  1.00 91.67           O  
ATOM   1360  OE2 GLU A1677     -18.970 299.896  33.057  1.00 91.67           O1-
ATOM   1361  N   VAL A1678     -17.646 304.554  28.470  1.00 85.60           N  
ATOM   1362  CA  VAL A1678     -17.161 305.747  27.776  1.00 85.60           C  
ATOM   1363  C   VAL A1678     -18.176 306.899  27.910  1.00 85.60           C  
ATOM   1364  O   VAL A1678     -17.807 307.964  28.400  1.00 85.60           O  
ATOM   1365  CB  VAL A1678     -16.855 305.490  26.271  1.00 85.60           C  
ATOM   1366  CG1 VAL A1678     -16.346 306.744  25.528  1.00 85.60           C  
ATOM   1367  CG2 VAL A1678     -15.835 304.350  26.089  1.00 85.60           C  
ATOM   1368  N   GLY A1679     -19.440 306.650  27.524  1.00 80.95           N  
ATOM   1369  CA  GLY A1679     -20.511 307.645  27.561  1.00 80.95           C  
ATOM   1370  C   GLY A1679     -20.375 308.667  26.414  1.00 80.95           C  
ATOM   1371  O   GLY A1679     -19.461 308.562  25.592  1.00 80.95           O  
ATOM   1372  N   PRO A1680     -21.298 309.650  26.318  1.00 74.29           N  
ATOM   1373  CA  PRO A1680     -21.298 310.661  25.247  1.00 74.29           C  
ATOM   1374  C   PRO A1680     -20.306 311.817  25.501  1.00 74.29           C  
ATOM   1375  O   PRO A1680     -20.702 312.977  25.409  1.00 74.29           O  
ATOM   1376  CB  PRO A1680     -22.776 311.097  25.209  1.00 74.29           C  
ATOM   1377  CG  PRO A1680     -23.223 311.009  26.659  1.00 74.29           C  
ATOM   1378  CD  PRO A1680     -22.491 309.768  27.158  1.00 74.29           C  
ATOM   1379  N   ILE A1681     -19.035 311.495  25.813  1.00 78.85           N  
ATOM   1380  CA  ILE A1681     -17.944 312.460  25.996  1.00 78.85           C  
ATOM   1381  C   ILE A1681     -17.707 313.252  24.697  1.00 78.85           C  
ATOM   1382  O   ILE A1681     -17.680 312.646  23.626  1.00 78.85           O  
ATOM   1383  CB  ILE A1681     -16.606 311.757  26.403  1.00 78.85           C  
ATOM   1384  CG1 ILE A1681     -16.727 311.085  27.790  1.00 78.85           C  
ATOM   1385  CG2 ILE A1681     -15.372 312.692  26.390  1.00 78.85           C  
ATOM   1386  CD1 ILE A1681     -15.551 310.163  28.158  1.00 78.85           C  
ATOM   1387  N   ASP A1682     -17.533 314.580  24.816  1.00 87.59           N  
ATOM   1388  CA  ASP A1682     -17.224 315.451  23.683  1.00 87.59           C  
ATOM   1389  C   ASP A1682     -15.796 315.163  23.182  1.00 87.59           C  
ATOM   1390  O   ASP A1682     -14.823 315.522  23.846  1.00 87.59           O  
ATOM   1391  CB  ASP A1682     -17.424 316.948  24.018  1.00 87.59           C  
ATOM   1392  CG  ASP A1682     -17.266 317.936  22.844  1.00 87.59           C  
ATOM   1393  OD1 ASP A1682     -17.429 317.526  21.673  1.00 87.59           O  
ATOM   1394  OD2 ASP A1682     -17.092 319.134  23.146  1.00 87.59           O1-
ATOM   1395  N   PHE A1683     -15.724 314.500  22.020  1.00 83.28           N  
ATOM   1396  CA  PHE A1683     -14.483 314.076  21.377  1.00 83.28           C  
ATOM   1397  C   PHE A1683     -13.784 315.200  20.593  1.00 83.28           C  
ATOM   1398  O   PHE A1683     -12.641 314.998  20.187  1.00 83.28           O  
ATOM   1399  CB  PHE A1683     -14.785 312.874  20.461  1.00 83.28           C  
ATOM   1400  CG  PHE A1683     -15.382 311.673  21.178  1.00 83.28           C  
ATOM   1401  CD1 PHE A1683     -14.665 311.019  22.204  1.00 83.28           C  
ATOM   1402  CD2 PHE A1683     -16.681 311.225  20.855  1.00 83.28           C  
ATOM   1403  CE1 PHE A1683     -15.242 309.954  22.883  1.00 83.28           C  
ATOM   1404  CE2 PHE A1683     -17.237 310.155  21.543  1.00 83.28           C  
ATOM   1405  CZ  PHE A1683     -16.524 309.527  22.556  1.00 83.28           C  
ATOM   1406  N   SER A1684     -14.464 316.349  20.396  1.00 90.61           N  
ATOM   1407  CA  SER A1684     -13.965 317.546  19.706  1.00 90.61           C  
ATOM   1408  C   SER A1684     -13.628 317.308  18.212  1.00 90.61           C  
ATOM   1409  O   SER A1684     -12.734 317.955  17.664  1.00 90.61           O  
ATOM   1410  CB  SER A1684     -12.817 318.185  20.530  1.00 90.61           C  
ATOM   1411  OG  SER A1684     -13.345 318.856  21.655  1.00 90.61           O  
ATOM   1412  N   THR A1685     -14.364 316.371  17.593  1.00 89.79           N  
ATOM   1413  CA  THR A1685     -14.227 315.912  16.210  1.00 89.79           C  
ATOM   1414  C   THR A1685     -15.630 315.805  15.585  1.00 89.79           C  
ATOM   1415  O   THR A1685     -16.601 315.554  16.301  1.00 89.79           O  
ATOM   1416  CB  THR A1685     -13.581 314.500  16.158  1.00 89.79           C  
ATOM   1417  CG2 THR A1685     -12.122 314.498  16.612  1.00 89.79           C  
ATOM   1418  OG1 THR A1685     -14.266 313.567  16.974  1.00 89.79           O  
ATOM   1419  N   ILE A1686     -15.705 316.015  14.260  1.00 83.40           N  
ATOM   1420  CA  ILE A1686     -16.964 316.048  13.510  1.00 83.40           C  
ATOM   1421  C   ILE A1686     -17.087 314.836  12.558  1.00 83.40           C  
ATOM   1422  O   ILE A1686     -18.208 314.397  12.305  1.00 83.40           O  
ATOM   1423  CB  ILE A1686     -17.101 317.338  12.637  1.00 83.40           C  
ATOM   1424  CG1 ILE A1686     -16.564 318.631  13.302  1.00 83.40           C  
ATOM   1425  CG2 ILE A1686     -18.549 317.537  12.138  1.00 83.40           C  
ATOM   1426  CD1 ILE A1686     -17.288 319.088  14.575  1.00 83.40           C  
ATOM   1427  N   ALA A1687     -15.949 314.317  12.068  1.00 88.60           N  
ATOM   1428  CA  ALA A1687     -15.844 313.226  11.102  1.00 88.60           C  
ATOM   1429  C   ALA A1687     -14.935 312.107  11.631  1.00 88.60           C  
ATOM   1430  O   ALA A1687     -14.177 312.311  12.581  1.00 88.60           O  
ATOM   1431  CB  ALA A1687     -15.282 313.795   9.789  1.00 88.60           C  
ATOM   1432  N   ILE A1688     -15.047 310.936  10.987  1.00108.79           N  
ATOM   1433  CA  ILE A1688     -14.347 309.704  11.346  1.00108.79           C  
ATOM   1434  C   ILE A1688     -13.397 309.305  10.199  1.00108.79           C  
ATOM   1435  O   ILE A1688     -13.816 309.291   9.041  1.00108.79           O  
ATOM   1436  CB  ILE A1688     -15.380 308.566  11.615  1.00108.79           C  
ATOM   1437  CG1 ILE A1688     -16.252 308.910  12.851  1.00108.79           C  
ATOM   1438  CG2 ILE A1688     -14.740 307.176  11.786  1.00108.79           C  
ATOM   1439  CD1 ILE A1688     -17.396 307.926  13.140  1.00108.79           C  
ATOM   1440  N   GLN A1689     -12.138 308.987  10.551  1.00124.78           N  
ATOM   1441  CA  GLN A1689     -11.062 308.649   9.610  1.00124.78           C  
ATOM   1442  C   GLN A1689     -10.968 307.152   9.254  1.00124.78           C  
ATOM   1443  O   GLN A1689     -10.258 306.814   8.306  1.00124.78           O  
ATOM   1444  CB  GLN A1689      -9.717 309.161  10.182  1.00124.78           C  
ATOM   1445  CG  GLN A1689      -9.595 310.699  10.303  1.00124.78           C  
ATOM   1446  CD  GLN A1689      -9.827 311.468   8.996  1.00124.78           C  
ATOM   1447  NE2 GLN A1689      -9.296 310.964   7.877  1.00124.78           N  
ATOM   1448  OE1 GLN A1689     -10.480 312.507   8.997  1.00124.78           O  
ATOM   1449  N   HIS A1690     -11.672 306.289  10.010  1.00135.64           N  
ATOM   1450  CA  HIS A1690     -11.808 304.836   9.817  1.00135.64           C  
ATOM   1451  C   HIS A1690     -10.525 303.999  10.018  1.00135.64           C  
ATOM   1452  O   HIS A1690     -10.574 302.794   9.773  1.00135.64           O  
ATOM   1453  CB  HIS A1690     -12.507 304.501   8.476  1.00135.64           C  
ATOM   1454  CG  HIS A1690     -13.831 305.191   8.254  1.00135.64           C  
ATOM   1455  CD2 HIS A1690     -15.058 304.904   8.817  1.00135.64           C  
ATOM   1456  ND1 HIS A1690     -13.976 306.279   7.387  1.00135.64           N  
ATOM   1457  CE1 HIS A1690     -15.260 306.609   7.466  1.00135.64           C  
ATOM   1458  NE2 HIS A1690     -15.948 305.829   8.300  1.00135.64           N  
ATOM   1459  N   SER A1691      -9.429 304.625  10.490  1.00147.89           N  
ATOM   1460  CA  SER A1691      -8.142 304.015  10.846  1.00147.89           C  
ATOM   1461  C   SER A1691      -7.497 303.249   9.672  1.00147.89           C  
ATOM   1462  O   SER A1691      -7.437 302.018   9.698  1.00147.89           O  
ATOM   1463  CB  SER A1691      -8.304 303.165  12.134  1.00147.89           C  
ATOM   1464  OG  SER A1691      -7.064 302.662  12.594  1.00147.89           O  
ATOM   1465  N   LYS A1692      -7.040 303.998   8.654  1.00152.23           N  
ATOM   1466  CA  LYS A1692      -6.349 303.446   7.486  1.00152.23           C  
ATOM   1467  C   LYS A1692      -4.947 302.928   7.852  1.00152.23           C  
ATOM   1468  O   LYS A1692      -4.285 303.509   8.713  1.00152.23           O  
ATOM   1469  CB  LYS A1692      -6.277 304.508   6.367  1.00152.23           C  
ATOM   1470  CG  LYS A1692      -7.642 305.081   5.930  1.00152.23           C  
ATOM   1471  CD  LYS A1692      -8.708 304.019   5.611  1.00152.23           C  
ATOM   1472  CE  LYS A1692     -10.024 304.635   5.116  1.00152.23           C  
ATOM   1473  NZ  LYS A1692     -11.071 303.613   4.938  1.00152.23           N1+
ATOM   1474  N   ASP A1693      -4.540 301.834   7.188  1.00157.66           N  
ATOM   1475  CA  ASP A1693      -3.271 301.141   7.411  1.00157.66           C  
ATOM   1476  C   ASP A1693      -2.075 302.020   7.001  1.00157.66           C  
ATOM   1477  O   ASP A1693      -1.998 302.441   5.847  1.00157.66           O  
ATOM   1478  CB  ASP A1693      -3.256 299.778   6.675  1.00157.66           C  
ATOM   1479  CG  ASP A1693      -1.999 298.902   6.846  1.00157.66           C  
ATOM   1480  OD1 ASP A1693      -1.297 299.025   7.876  1.00157.66           O  
ATOM   1481  OD2 ASP A1693      -1.818 298.026   5.976  1.00157.66           O1-
ATOM   1482  N   ALA A1694      -1.153 302.236   7.952  1.00156.61           N  
ATOM   1483  CA  ALA A1694       0.082 302.989   7.755  1.00156.61           C  
ATOM   1484  C   ALA A1694       1.079 302.306   6.804  1.00156.61           C  
ATOM   1485  O   ALA A1694       1.756 303.015   6.059  1.00156.61           O  
ATOM   1486  CB  ALA A1694       0.734 303.248   9.120  1.00156.61           C  
ATOM   1487  N   SER A1695       1.163 300.962   6.840  1.00157.03           N  
ATOM   1488  CA  SER A1695       2.084 300.184   6.005  1.00157.03           C  
ATOM   1489  C   SER A1695       1.744 300.261   4.507  1.00157.03           C  
ATOM   1490  O   SER A1695       2.663 300.356   3.696  1.00157.03           O  
ATOM   1491  CB  SER A1695       2.223 298.741   6.544  1.00157.03           C  
ATOM   1492  OG  SER A1695       1.226 297.850   6.089  1.00157.03           O  
ATOM   1493  N   TYR A1696       0.439 300.271   4.181  1.00150.99           N  
ATOM   1494  CA  TYR A1696      -0.062 300.328   2.812  1.00150.99           C  
ATOM   1495  C   TYR A1696       0.192 301.688   2.138  1.00150.99           C  
ATOM   1496  O   TYR A1696       0.559 301.699   0.965  1.00150.99           O  
ATOM   1497  CB  TYR A1696      -1.556 299.957   2.801  1.00150.99           C  
ATOM   1498  CG  TYR A1696      -2.082 299.521   1.447  1.00150.99           C  
ATOM   1499  CD1 TYR A1696      -1.845 298.202   1.009  1.00150.99           C  
ATOM   1500  CD2 TYR A1696      -2.806 300.412   0.627  1.00150.99           C  
ATOM   1501  CE1 TYR A1696      -2.346 297.769  -0.232  1.00150.99           C  
ATOM   1502  CE2 TYR A1696      -3.304 299.978  -0.617  1.00150.99           C  
ATOM   1503  CZ  TYR A1696      -3.086 298.651  -1.037  1.00150.99           C  
ATOM   1504  OH  TYR A1696      -3.605 298.208  -2.214  1.00150.99           O  
ATOM   1505  N   THR A1697       0.029 302.797   2.884  1.00152.87           N  
ATOM   1506  CA  THR A1697       0.237 304.160   2.378  1.00152.87           C  
ATOM   1507  C   THR A1697       1.702 304.456   2.000  1.00152.87           C  
ATOM   1508  O   THR A1697       1.918 305.055   0.946  1.00152.87           O  
ATOM   1509  CB  THR A1697      -0.233 305.255   3.375  1.00152.87           C  
ATOM   1510  CG2 THR A1697      -1.727 305.168   3.712  1.00152.87           C  
ATOM   1511  OG1 THR A1697       0.523 305.279   4.573  1.00152.87           O  
ATOM   1512  N   LYS A1698       2.674 304.003   2.815  1.00153.30           N  
ATOM   1513  CA  LYS A1698       4.093 304.165   2.500  1.00153.30           C  
ATOM   1514  C   LYS A1698       4.561 303.182   1.414  1.00153.30           C  
ATOM   1515  O   LYS A1698       5.407 303.567   0.612  1.00153.30           O  
ATOM   1516  CB  LYS A1698       4.962 304.134   3.774  1.00153.30           C  
ATOM   1517  CG  LYS A1698       5.162 302.757   4.435  1.00153.30           C  
ATOM   1518  CD  LYS A1698       6.116 302.803   5.643  1.00153.30           C  
ATOM   1519  CE  LYS A1698       5.548 303.476   6.907  1.00153.30           C  
ATOM   1520  NZ  LYS A1698       4.523 302.650   7.566  1.00153.30           N1+
ATOM   1521  N   ALA A1699       3.978 301.968   1.369  1.00149.83           N  
ATOM   1522  CA  ALA A1699       4.248 300.965   0.337  1.00149.83           C  
ATOM   1523  C   ALA A1699       3.794 301.406  -1.065  1.00149.83           C  
ATOM   1524  O   ALA A1699       4.520 301.141  -2.019  1.00149.83           O  
ATOM   1525  CB  ALA A1699       3.624 299.622   0.730  1.00149.83           C  
ATOM   1526  N   LEU A1700       2.661 302.129  -1.159  1.00146.18           N  
ATOM   1527  CA  LEU A1700       2.228 302.831  -2.372  1.00146.18           C  
ATOM   1528  C   LEU A1700       3.198 303.960  -2.764  1.00146.18           C  
ATOM   1529  O   LEU A1700       3.476 304.115  -3.951  1.00146.18           O  
ATOM   1530  CB  LEU A1700       0.819 303.438  -2.175  1.00146.18           C  
ATOM   1531  CG  LEU A1700      -0.356 302.441  -2.124  1.00146.18           C  
ATOM   1532  CD1 LEU A1700      -1.612 303.113  -1.534  1.00146.18           C  
ATOM   1533  CD2 LEU A1700      -0.650 301.803  -3.494  1.00146.18           C  
ATOM   1534  N   LYS A1701       3.683 304.721  -1.766  1.00149.04           N  
ATOM   1535  CA  LYS A1701       4.553 305.888  -1.935  1.00149.04           C  
ATOM   1536  C   LYS A1701       5.980 305.561  -2.424  1.00149.04           C  
ATOM   1537  O   LYS A1701       6.618 306.452  -2.985  1.00149.04           O  
ATOM   1538  CB  LYS A1701       4.520 306.710  -0.628  1.00149.04           C  
ATOM   1539  CG  LYS A1701       5.325 308.023  -0.636  1.00149.04           C  
ATOM   1540  CD  LYS A1701       4.925 309.002   0.488  1.00149.04           C  
ATOM   1541  CE  LYS A1701       4.918 308.427   1.919  1.00149.04           C  
ATOM   1542  NZ  LYS A1701       6.247 307.957   2.350  1.00149.04           N1+
ATOM   1543  N   LEU A1702       6.439 304.303  -2.267  1.00148.48           N  
ATOM   1544  CA  LEU A1702       7.678 303.797  -2.874  1.00148.48           C  
ATOM   1545  C   LEU A1702       7.617 303.812  -4.416  1.00148.48           C  
ATOM   1546  O   LEU A1702       8.611 304.172  -5.045  1.00148.48           O  
ATOM   1547  CB  LEU A1702       7.995 302.362  -2.367  1.00148.48           C  
ATOM   1548  CG  LEU A1702       8.948 302.250  -1.154  1.00148.48           C  
ATOM   1549  CD1 LEU A1702      10.345 302.838  -1.433  1.00148.48           C  
ATOM   1550  CD2 LEU A1702       8.355 302.796   0.152  1.00148.48           C  
ATOM   1551  N   PHE A1703       6.457 303.438  -4.986  1.00144.36           N  
ATOM   1552  CA  PHE A1703       6.224 303.401  -6.430  1.00144.36           C  
ATOM   1553  C   PHE A1703       5.721 304.769  -6.907  1.00144.36           C  
ATOM   1554  O   PHE A1703       4.716 305.261  -6.393  1.00144.36           O  
ATOM   1555  CB  PHE A1703       5.187 302.311  -6.768  1.00144.36           C  
ATOM   1556  CG  PHE A1703       5.516 300.937  -6.221  1.00144.36           C  
ATOM   1557  CD1 PHE A1703       6.576 300.181  -6.765  1.00144.36           C  
ATOM   1558  CD2 PHE A1703       4.853 300.471  -5.067  1.00144.36           C  
ATOM   1559  CE1 PHE A1703       6.921 298.967  -6.187  1.00144.36           C  
ATOM   1560  CE2 PHE A1703       5.220 299.261  -4.501  1.00144.36           C  
ATOM   1561  CZ  PHE A1703       6.243 298.515  -5.063  1.00144.36           C  
ATOM   1562  N   GLU A1704       6.427 305.342  -7.892  1.00146.87           N  
ATOM   1563  CA  GLU A1704       6.098 306.635  -8.495  1.00146.87           C  
ATOM   1564  C   GLU A1704       5.254 306.483  -9.773  1.00146.87           C  
ATOM   1565  O   GLU A1704       4.364 307.305  -9.991  1.00146.87           O  
ATOM   1566  CB  GLU A1704       7.397 307.453  -8.701  1.00146.87           C  
ATOM   1567  CG  GLU A1704       8.520 306.799  -9.553  1.00146.87           C  
ATOM   1568  CD  GLU A1704       8.438 306.965 -11.082  1.00146.87           C  
ATOM   1569  OE1 GLU A1704       7.738 307.884 -11.562  1.00146.87           O  
ATOM   1570  OE2 GLU A1704       9.102 306.151 -11.761  1.00146.87           O1-
ATOM   1571  N   ASP A1705       5.528 305.440 -10.579  1.00141.04           N  
ATOM   1572  CA  ASP A1705       4.815 305.142 -11.823  1.00141.04           C  
ATOM   1573  C   ASP A1705       3.407 304.599 -11.512  1.00141.04           C  
ATOM   1574  O   ASP A1705       3.232 303.856 -10.543  1.00141.04           O  
ATOM   1575  CB  ASP A1705       5.627 304.160 -12.705  1.00141.04           C  
ATOM   1576  CG  ASP A1705       5.032 303.786 -14.079  1.00141.04           C  
ATOM   1577  OD1 ASP A1705       4.369 304.643 -14.707  1.00141.04           O  
ATOM   1578  OD2 ASP A1705       5.354 302.671 -14.541  1.00141.04           O1-
ATOM   1579  N   LYS A1706       2.441 304.973 -12.366  1.00130.38           N  
ATOM   1580  CA  LYS A1706       1.036 304.592 -12.268  1.00130.38           C  
ATOM   1581  C   LYS A1706       0.811 303.079 -12.411  1.00130.38           C  
ATOM   1582  O   LYS A1706       0.032 302.521 -11.640  1.00130.38           O  
ATOM   1583  CB  LYS A1706       0.210 305.367 -13.322  1.00130.38           C  
ATOM   1584  CG  LYS A1706      -1.142 305.842 -12.771  1.00130.38           C  
ATOM   1585  CD  LYS A1706      -0.971 307.090 -11.891  1.00130.38           C  
ATOM   1586  CE  LYS A1706      -2.199 307.410 -11.036  1.00130.38           C  
ATOM   1587  NZ  LYS A1706      -2.001 308.662 -10.287  1.00130.38           N1+
ATOM   1588  N   GLU A1707       1.520 302.447 -13.365  1.00134.79           N  
ATOM   1589  CA  GLU A1707       1.462 301.005 -13.608  1.00134.79           C  
ATOM   1590  C   GLU A1707       2.010 300.180 -12.434  1.00134.79           C  
ATOM   1591  O   GLU A1707       1.419 299.151 -12.116  1.00134.79           O  
ATOM   1592  CB  GLU A1707       2.205 300.635 -14.907  1.00134.79           C  
ATOM   1593  CG  GLU A1707       1.662 301.340 -16.169  1.00134.79           C  
ATOM   1594  CD  GLU A1707       2.251 300.837 -17.500  1.00134.79           C  
ATOM   1595  OE1 GLU A1707       3.273 300.115 -17.483  1.00134.79           O  
ATOM   1596  OE2 GLU A1707       1.643 301.181 -18.538  1.00134.79           O1-
ATOM   1597  N   LEU A1708       3.099 300.656 -11.803  1.00133.22           N  
ATOM   1598  CA  LEU A1708       3.744 300.008 -10.658  1.00133.22           C  
ATOM   1599  C   LEU A1708       2.904 300.065  -9.374  1.00133.22           C  
ATOM   1600  O   LEU A1708       2.919 299.090  -8.622  1.00133.22           O  
ATOM   1601  CB  LEU A1708       5.134 300.624 -10.404  1.00133.22           C  
ATOM   1602  CG  LEU A1708       6.138 300.472 -11.564  1.00133.22           C  
ATOM   1603  CD1 LEU A1708       7.476 301.160 -11.217  1.00133.22           C  
ATOM   1604  CD2 LEU A1708       6.333 299.009 -12.001  1.00133.22           C  
ATOM   1605  N   GLN A1709       2.164 301.171  -9.162  1.00131.11           N  
ATOM   1606  CA  GLN A1709       1.175 301.280  -8.089  1.00131.11           C  
ATOM   1607  C   GLN A1709       0.027 300.278  -8.242  1.00131.11           C  
ATOM   1608  O   GLN A1709      -0.296 299.603  -7.268  1.00131.11           O  
ATOM   1609  CB  GLN A1709       0.628 302.714  -7.952  1.00131.11           C  
ATOM   1610  CG  GLN A1709       1.540 303.640  -7.128  1.00131.11           C  
ATOM   1611  CD  GLN A1709       0.821 304.894  -6.625  1.00131.11           C  
ATOM   1612  NE2 GLN A1709       1.381 305.528  -5.594  1.00131.11           N  
ATOM   1613  OE1 GLN A1709      -0.215 305.296  -7.152  1.00131.11           O  
ATOM   1614  N   TRP A1710      -0.528 300.163  -9.461  1.00118.42           N  
ATOM   1615  CA  TRP A1710      -1.584 299.201  -9.779  1.00118.42           C  
ATOM   1616  C   TRP A1710      -1.102 297.752  -9.669  1.00118.42           C  
ATOM   1617  O   TRP A1710      -1.850 296.927  -9.155  1.00118.42           O  
ATOM   1618  CB  TRP A1710      -2.169 299.465 -11.174  1.00118.42           C  
ATOM   1619  CG  TRP A1710      -2.712 300.832 -11.455  1.00118.42           C  
ATOM   1620  CD1 TRP A1710      -2.972 301.806 -10.549  1.00118.42           C  
ATOM   1621  CD2 TRP A1710      -3.101 301.375 -12.750  1.00118.42           C  
ATOM   1622  CE2 TRP A1710      -3.556 302.712 -12.555  1.00118.42           C  
ATOM   1623  CE3 TRP A1710      -3.103 300.880 -14.075  1.00118.42           C  
ATOM   1624  NE1 TRP A1710      -3.442 302.927 -11.199  1.00118.42           N  
ATOM   1625  CZ2 TRP A1710      -3.990 303.513 -13.619  1.00118.42           C  
ATOM   1626  CZ3 TRP A1710      -3.540 301.678 -15.152  1.00118.42           C  
ATOM   1627  CH2 TRP A1710      -3.988 302.994 -14.926  1.00118.42           C  
ATOM   1628  N   THR A1711       0.146 297.478 -10.088  1.00128.60           N  
ATOM   1629  CA  THR A1711       0.795 296.176  -9.928  1.00128.60           C  
ATOM   1630  C   THR A1711       0.906 295.774  -8.447  1.00128.60           C  
ATOM   1631  O   THR A1711       0.492 294.667  -8.118  1.00128.60           O  
ATOM   1632  CB  THR A1711       2.200 296.114 -10.585  1.00128.60           C  
ATOM   1633  CG2 THR A1711       2.917 294.760 -10.450  1.00128.60           C  
ATOM   1634  OG1 THR A1711       2.092 296.387 -11.966  1.00128.60           O  
ATOM   1635  N   PHE A1712       1.360 296.693  -7.575  1.00130.52           N  
ATOM   1636  CA  PHE A1712       1.383 296.493  -6.125  1.00130.52           C  
ATOM   1637  C   PHE A1712      -0.001 296.238  -5.498  1.00130.52           C  
ATOM   1638  O   PHE A1712      -0.129 295.292  -4.723  1.00130.52           O  
ATOM   1639  CB  PHE A1712       2.149 297.636  -5.424  1.00130.52           C  
ATOM   1640  CG  PHE A1712       2.063 297.629  -3.902  1.00130.52           C  
ATOM   1641  CD1 PHE A1712       2.628 296.578  -3.146  1.00130.52           C  
ATOM   1642  CD2 PHE A1712       1.293 298.606  -3.239  1.00130.52           C  
ATOM   1643  CE1 PHE A1712       2.443 296.532  -1.772  1.00130.52           C  
ATOM   1644  CE2 PHE A1712       1.110 298.537  -1.865  1.00130.52           C  
ATOM   1645  CZ  PHE A1712       1.680 297.502  -1.136  1.00130.52           C  
ATOM   1646  N   ILE A1713      -0.999 297.069  -5.850  1.00124.01           N  
ATOM   1647  CA  ILE A1713      -2.374 296.983  -5.343  1.00124.01           C  
ATOM   1648  C   ILE A1713      -3.053 295.651  -5.718  1.00124.01           C  
ATOM   1649  O   ILE A1713      -3.642 295.017  -4.843  1.00124.01           O  
ATOM   1650  CB  ILE A1713      -3.255 298.178  -5.832  1.00124.01           C  
ATOM   1651  CG1 ILE A1713      -2.752 299.528  -5.270  1.00124.01           C  
ATOM   1652  CG2 ILE A1713      -4.767 298.052  -5.532  1.00124.01           C  
ATOM   1653  CD1 ILE A1713      -3.195 300.752  -6.088  1.00124.01           C  
ATOM   1654  N   MET A1714      -2.915 295.237  -6.991  1.00123.20           N  
ATOM   1655  CA  MET A1714      -3.428 293.971  -7.513  1.00123.20           C  
ATOM   1656  C   MET A1714      -2.705 292.748  -6.927  1.00123.20           C  
ATOM   1657  O   MET A1714      -3.395 291.808  -6.544  1.00123.20           O  
ATOM   1658  CB  MET A1714      -3.395 293.962  -9.055  1.00123.20           C  
ATOM   1659  CG  MET A1714      -4.294 295.014  -9.738  1.00123.20           C  
ATOM   1660  SD  MET A1714      -6.085 294.814  -9.552  1.00123.20           S  
ATOM   1661  CE  MET A1714      -6.450 295.931  -8.177  1.00123.20           C  
ATOM   1662  N   LEU A1715      -1.363 292.781  -6.811  1.00123.14           N  
ATOM   1663  CA  LEU A1715      -0.571 291.709  -6.189  1.00123.14           C  
ATOM   1664  C   LEU A1715      -0.879 291.519  -4.694  1.00123.14           C  
ATOM   1665  O   LEU A1715      -0.928 290.373  -4.249  1.00123.14           O  
ATOM   1666  CB  LEU A1715       0.944 291.947  -6.393  1.00123.14           C  
ATOM   1667  CG  LEU A1715       1.476 291.671  -7.820  1.00123.14           C  
ATOM   1668  CD1 LEU A1715       2.976 291.988  -7.894  1.00123.14           C  
ATOM   1669  CD2 LEU A1715       1.217 290.239  -8.298  1.00123.14           C  
ATOM   1670  N   THR A1716      -1.115 292.623  -3.960  1.00123.19           N  
ATOM   1671  CA  THR A1716      -1.517 292.587  -2.553  1.00123.19           C  
ATOM   1672  C   THR A1716      -2.943 292.042  -2.369  1.00123.19           C  
ATOM   1673  O   THR A1716      -3.149 291.236  -1.465  1.00123.19           O  
ATOM   1674  CB  THR A1716      -1.423 293.966  -1.849  1.00123.19           C  
ATOM   1675  CG2 THR A1716      -1.758 293.931  -0.345  1.00123.19           C  
ATOM   1676  OG1 THR A1716      -0.109 294.469  -1.970  1.00123.19           O  
ATOM   1677  N   TYR A1717      -3.878 292.429  -3.257  1.00119.91           N  
ATOM   1678  CA  TYR A1717      -5.245 291.906  -3.264  1.00119.91           C  
ATOM   1679  C   TYR A1717      -5.281 290.401  -3.588  1.00119.91           C  
ATOM   1680  O   TYR A1717      -5.996 289.671  -2.909  1.00119.91           O  
ATOM   1681  CB  TYR A1717      -6.139 292.726  -4.219  1.00119.91           C  
ATOM   1682  CG  TYR A1717      -7.633 292.524  -4.004  1.00119.91           C  
ATOM   1683  CD1 TYR A1717      -8.286 291.379  -4.509  1.00119.91           C  
ATOM   1684  CD2 TYR A1717      -8.376 293.479  -3.278  1.00119.91           C  
ATOM   1685  CE1 TYR A1717      -9.663 291.189  -4.282  1.00119.91           C  
ATOM   1686  CE2 TYR A1717      -9.756 293.294  -3.062  1.00119.91           C  
ATOM   1687  CZ  TYR A1717     -10.400 292.146  -3.563  1.00119.91           C  
ATOM   1688  OH  TYR A1717     -11.735 291.958  -3.357  1.00119.91           O  
ATOM   1689  N   LEU A1718      -4.481 289.955  -4.572  1.00124.81           N  
ATOM   1690  CA  LEU A1718      -4.341 288.549  -4.957  1.00124.81           C  
ATOM   1691  C   LEU A1718      -3.703 287.675  -3.862  1.00124.81           C  
ATOM   1692  O   LEU A1718      -4.125 286.530  -3.704  1.00124.81           O  
ATOM   1693  CB  LEU A1718      -3.560 288.441  -6.282  1.00124.81           C  
ATOM   1694  CG  LEU A1718      -4.352 288.909  -7.522  1.00124.81           C  
ATOM   1695  CD1 LEU A1718      -3.425 289.043  -8.739  1.00124.81           C  
ATOM   1696  CD2 LEU A1718      -5.557 288.005  -7.828  1.00124.81           C  
ATOM   1697  N   ASN A1719      -2.750 288.237  -3.094  1.00124.37           N  
ATOM   1698  CA  ASN A1719      -2.174 287.624  -1.893  1.00124.37           C  
ATOM   1699  C   ASN A1719      -3.230 287.478  -0.775  1.00124.37           C  
ATOM   1700  O   ASN A1719      -3.278 286.423  -0.144  1.00124.37           O  
ATOM   1701  CB  ASN A1719      -0.912 288.433  -1.482  1.00124.37           C  
ATOM   1702  CG  ASN A1719      -0.276 288.083  -0.127  1.00124.37           C  
ATOM   1703  ND2 ASN A1719      -0.177 286.794   0.209  1.00124.37           N  
ATOM   1704  OD1 ASN A1719       0.139 288.974   0.609  1.00124.37           O  
ATOM   1705  N   ASN A1720      -4.075 288.504  -0.579  1.00126.69           N  
ATOM   1706  CA  ASN A1720      -5.176 288.481   0.388  1.00126.69           C  
ATOM   1707  C   ASN A1720      -6.312 287.520  -0.005  1.00126.69           C  
ATOM   1708  O   ASN A1720      -6.909 286.960   0.908  1.00126.69           O  
ATOM   1709  CB  ASN A1720      -5.719 289.911   0.622  1.00126.69           C  
ATOM   1710  CG  ASN A1720      -4.788 290.801   1.452  1.00126.69           C  
ATOM   1711  ND2 ASN A1720      -4.630 292.062   1.050  1.00126.69           N  
ATOM   1712  OD1 ASN A1720      -4.245 290.372   2.468  1.00126.69           O  
ATOM   1713  N   THR A1721      -6.587 287.310  -1.307  1.00130.76           N  
ATOM   1714  CA  THR A1721      -7.597 286.345  -1.775  1.00130.76           C  
ATOM   1715  C   THR A1721      -7.104 284.882  -1.788  1.00130.76           C  
ATOM   1716  O   THR A1721      -7.944 283.986  -1.877  1.00130.76           O  
ATOM   1717  CB  THR A1721      -8.167 286.670  -3.181  1.00130.76           C  
ATOM   1718  CG2 THR A1721      -8.917 288.005  -3.247  1.00130.76           C  
ATOM   1719  OG1 THR A1721      -7.182 286.614  -4.191  1.00130.76           O  
ATOM   1720  N   LEU A1722      -5.784 284.655  -1.663  1.00127.84           N  
ATOM   1721  CA  LEU A1722      -5.164 283.327  -1.643  1.00127.84           C  
ATOM   1722  C   LEU A1722      -5.555 282.472  -0.417  1.00127.84           C  
ATOM   1723  O   LEU A1722      -5.562 281.248  -0.539  1.00127.84           O  
ATOM   1724  CB  LEU A1722      -3.629 283.501  -1.757  1.00127.84           C  
ATOM   1725  CG  LEU A1722      -2.796 282.208  -1.923  1.00127.84           C  
ATOM   1726  CD1 LEU A1722      -3.202 281.405  -3.175  1.00127.84           C  
ATOM   1727  CD2 LEU A1722      -1.285 282.525  -1.904  1.00127.84           C  
ATOM   1728  N   VAL A1723      -5.862 283.109   0.728  1.00131.35           N  
ATOM   1729  CA  VAL A1723      -6.122 282.423   1.999  1.00131.35           C  
ATOM   1730  C   VAL A1723      -7.579 281.926   2.174  1.00131.35           C  
ATOM   1731  O   VAL A1723      -7.792 281.037   2.998  1.00131.35           O  
ATOM   1732  CB  VAL A1723      -5.704 283.315   3.209  1.00131.35           C  
ATOM   1733  CG1 VAL A1723      -6.619 284.527   3.460  1.00131.35           C  
ATOM   1734  CG2 VAL A1723      -5.526 282.526   4.520  1.00131.35           C  
ATOM   1735  N   GLU A1724      -8.544 282.472   1.407  1.00137.25           N  
ATOM   1736  CA  GLU A1724      -9.970 282.117   1.483  1.00137.25           C  
ATOM   1737  C   GLU A1724     -10.238 280.639   1.152  1.00137.25           C  
ATOM   1738  O   GLU A1724      -9.620 280.097   0.235  1.00137.25           O  
ATOM   1739  CB  GLU A1724     -10.827 283.035   0.576  1.00137.25           C  
ATOM   1740  CG  GLU A1724     -11.206 284.393   1.206  1.00137.25           C  
ATOM   1741  CD  GLU A1724     -10.264 285.531   0.826  1.00137.25           C  
ATOM   1742  OE1 GLU A1724     -10.603 286.511   0.167  1.00137.25           O  
ATOM   1743  OE2 GLU A1724      -9.011 285.337   1.317  1.00137.25           O1-
ATOM   1744  N   ASP A1725     -11.163 280.034   1.916  1.00136.80           N  
ATOM   1745  CA  ASP A1725     -11.485 278.600   1.902  1.00136.80           C  
ATOM   1746  C   ASP A1725     -12.020 278.072   0.560  1.00136.80           C  
ATOM   1747  O   ASP A1725     -11.780 276.904   0.254  1.00136.80           O  
ATOM   1748  CB  ASP A1725     -12.455 278.183   3.039  1.00136.80           C  
ATOM   1749  CG  ASP A1725     -12.047 278.553   4.479  1.00136.80           C  
ATOM   1750  OD1 ASP A1725     -10.850 278.827   4.724  1.00136.80           O  
ATOM   1751  OD2 ASP A1725     -12.939 278.449   5.349  1.00136.80           O1-
ATOM   1752  N   CYS A1726     -12.710 278.927  -0.219  1.00133.66           N  
ATOM   1753  CA  CYS A1726     -13.200 278.619  -1.564  1.00133.66           C  
ATOM   1754  C   CYS A1726     -12.022 278.321  -2.509  1.00133.66           C  
ATOM   1755  O   CYS A1726     -11.191 279.198  -2.730  1.00133.66           O  
ATOM   1756  CB  CYS A1726     -14.102 279.751  -2.104  1.00133.66           C  
ATOM   1757  SG  CYS A1726     -14.749 279.389  -3.765  1.00133.66           S  
ATOM   1758  N   VAL A1727     -11.962 277.087  -3.032  1.00131.80           N  
ATOM   1759  CA  VAL A1727     -10.871 276.614  -3.888  1.00131.80           C  
ATOM   1760  C   VAL A1727     -10.825 277.289  -5.280  1.00131.80           C  
ATOM   1761  O   VAL A1727      -9.742 277.384  -5.858  1.00131.80           O  
ATOM   1762  CB  VAL A1727     -10.930 275.067  -4.040  1.00131.80           C  
ATOM   1763  CG1 VAL A1727     -12.160 274.556  -4.819  1.00131.80           C  
ATOM   1764  CG2 VAL A1727      -9.639 274.469  -4.632  1.00131.80           C  
ATOM   1765  N   LYS A1728     -11.981 277.774  -5.771  1.00131.21           N  
ATOM   1766  CA  LYS A1728     -12.114 278.438  -7.069  1.00131.21           C  
ATOM   1767  C   LYS A1728     -11.351 279.767  -7.155  1.00131.21           C  
ATOM   1768  O   LYS A1728     -10.695 280.002  -8.170  1.00131.21           O  
ATOM   1769  CB  LYS A1728     -13.596 278.662  -7.419  1.00131.21           C  
ATOM   1770  CG  LYS A1728     -14.393 277.356  -7.580  1.00131.21           C  
ATOM   1771  CD  LYS A1728     -15.788 277.551  -8.207  1.00131.21           C  
ATOM   1772  CE  LYS A1728     -15.813 278.139  -9.636  1.00131.21           C  
ATOM   1773  NZ  LYS A1728     -15.041 277.335 -10.603  1.00131.21           N1+
ATOM   1774  N   VAL A1729     -11.424 280.590  -6.091  1.00129.82           N  
ATOM   1775  CA  VAL A1729     -10.701 281.862  -6.024  1.00129.82           C  
ATOM   1776  C   VAL A1729      -9.183 281.663  -5.861  1.00129.82           C  
ATOM   1777  O   VAL A1729      -8.433 282.499  -6.353  1.00129.82           O  
ATOM   1778  CB  VAL A1729     -11.216 282.823  -4.911  1.00129.82           C  
ATOM   1779  CG1 VAL A1729     -12.717 283.115  -5.067  1.00129.82           C  
ATOM   1780  CG2 VAL A1729     -10.902 282.434  -3.453  1.00129.82           C  
ATOM   1781  N   ARG A1730      -8.747 280.554  -5.234  1.00129.08           N  
ATOM   1782  CA  ARG A1730      -7.329 280.219  -5.097  1.00129.08           C  
ATOM   1783  C   ARG A1730      -6.678 279.853  -6.438  1.00129.08           C  
ATOM   1784  O   ARG A1730      -5.595 280.359  -6.714  1.00129.08           O  
ATOM   1785  CB  ARG A1730      -7.106 279.128  -4.033  1.00129.08           C  
ATOM   1786  CG  ARG A1730      -7.660 279.521  -2.650  1.00129.08           C  
ATOM   1787  CD  ARG A1730      -7.104 278.686  -1.485  1.00129.08           C  
ATOM   1788  NE  ARG A1730      -7.578 277.291  -1.474  1.00129.08           N  
ATOM   1789  CZ  ARG A1730      -7.077 276.286  -0.729  1.00129.08           C  
ATOM   1790  NH1 ARG A1730      -6.033 276.458   0.097  1.00129.08           N1+
ATOM   1791  NH2 ARG A1730      -7.642 275.075  -0.810  1.00129.08           N1+
ATOM   1792  N   SER A1731      -7.361 279.045  -7.271  1.00132.31           N  
ATOM   1793  CA  SER A1731      -6.904 278.690  -8.620  1.00132.31           C  
ATOM   1794  C   SER A1731      -6.797 279.906  -9.565  1.00132.31           C  
ATOM   1795  O   SER A1731      -5.817 280.012 -10.301  1.00132.31           O  
ATOM   1796  CB  SER A1731      -7.773 277.545  -9.185  1.00132.31           C  
ATOM   1797  OG  SER A1731      -9.037 277.975  -9.652  1.00132.31           O  
ATOM   1798  N   ALA A1732      -7.771 280.829  -9.480  1.00132.17           N  
ATOM   1799  CA  ALA A1732      -7.764 282.105 -10.192  1.00132.17           C  
ATOM   1800  C   ALA A1732      -6.658 283.054  -9.702  1.00132.17           C  
ATOM   1801  O   ALA A1732      -6.036 283.712 -10.532  1.00132.17           O  
ATOM   1802  CB  ALA A1732      -9.146 282.759 -10.066  1.00132.17           C  
ATOM   1803  N   ALA A1733      -6.404 283.079  -8.381  1.00131.85           N  
ATOM   1804  CA  ALA A1733      -5.353 283.881  -7.760  1.00131.85           C  
ATOM   1805  C   ALA A1733      -3.946 283.444  -8.180  1.00131.85           C  
ATOM   1806  O   ALA A1733      -3.174 284.308  -8.586  1.00131.85           O  
ATOM   1807  CB  ALA A1733      -5.490 283.882  -6.228  1.00131.85           C  
ATOM   1808  N   VAL A1734      -3.642 282.132  -8.118  1.00133.46           N  
ATOM   1809  CA  VAL A1734      -2.315 281.612  -8.466  1.00133.46           C  
ATOM   1810  C   VAL A1734      -1.961 281.759  -9.959  1.00133.46           C  
ATOM   1811  O   VAL A1734      -0.795 282.013 -10.254  1.00133.46           O  
ATOM   1812  CB  VAL A1734      -2.067 280.134  -8.035  1.00133.46           C  
ATOM   1813  CG1 VAL A1734      -2.272 279.906  -6.527  1.00133.46           C  
ATOM   1814  CG2 VAL A1734      -2.828 279.065  -8.841  1.00133.46           C  
ATOM   1815  N   THR A1735      -2.958 281.653 -10.859  1.00135.43           N  
ATOM   1816  CA  THR A1735      -2.774 281.900 -12.292  1.00135.43           C  
ATOM   1817  C   THR A1735      -2.569 283.398 -12.594  1.00135.43           C  
ATOM   1818  O   THR A1735      -1.662 283.703 -13.365  1.00135.43           O  
ATOM   1819  CB  THR A1735      -3.940 281.361 -13.163  1.00135.43           C  
ATOM   1820  CG2 THR A1735      -4.064 279.831 -13.109  1.00135.43           C  
ATOM   1821  OG1 THR A1735      -5.186 281.939 -12.825  1.00135.43           O  
ATOM   1822  N   CYS A1736      -3.333 284.300 -11.945  1.00135.93           N  
ATOM   1823  CA  CYS A1736      -3.169 285.756 -12.057  1.00135.93           C  
ATOM   1824  C   CYS A1736      -1.788 286.227 -11.566  1.00135.93           C  
ATOM   1825  O   CYS A1736      -1.149 287.008 -12.268  1.00135.93           O  
ATOM   1826  CB  CYS A1736      -4.267 286.544 -11.314  1.00135.93           C  
ATOM   1827  SG  CYS A1736      -5.852 286.452 -12.187  1.00135.93           S  
ATOM   1828  N   LEU A1737      -1.338 285.715 -10.406  1.00136.91           N  
ATOM   1829  CA  LEU A1737      -0.015 285.971  -9.830  1.00136.91           C  
ATOM   1830  C   LEU A1737       1.126 285.481 -10.739  1.00136.91           C  
ATOM   1831  O   LEU A1737       2.076 286.230 -10.948  1.00136.91           O  
ATOM   1832  CB  LEU A1737       0.087 285.320  -8.430  1.00136.91           C  
ATOM   1833  CG  LEU A1737      -0.766 286.004  -7.337  1.00136.91           C  
ATOM   1834  CD1 LEU A1737      -0.873 285.127  -6.073  1.00136.91           C  
ATOM   1835  CD2 LEU A1737      -0.232 287.402  -7.001  1.00136.91           C  
ATOM   1836  N   LYS A1738       0.992 284.261 -11.291  1.00140.15           N  
ATOM   1837  CA  LYS A1738       1.959 283.652 -12.208  1.00140.15           C  
ATOM   1838  C   LYS A1738       2.110 284.425 -13.531  1.00140.15           C  
ATOM   1839  O   LYS A1738       3.239 284.586 -13.996  1.00140.15           O  
ATOM   1840  CB  LYS A1738       1.577 282.172 -12.434  1.00140.15           C  
ATOM   1841  CG  LYS A1738       2.511 281.358 -13.351  1.00140.15           C  
ATOM   1842  CD  LYS A1738       3.947 281.236 -12.801  1.00140.15           C  
ATOM   1843  CE  LYS A1738       4.880 280.360 -13.654  1.00140.15           C  
ATOM   1844  NZ  LYS A1738       4.487 278.940 -13.658  1.00140.15           N1+
ATOM   1845  N   ASN A1739       0.984 284.905 -14.094  1.00138.96           N  
ATOM   1846  CA  ASN A1739       0.957 285.728 -15.304  1.00138.96           C  
ATOM   1847  C   ASN A1739       1.597 287.104 -15.070  1.00138.96           C  
ATOM   1848  O   ASN A1739       2.497 287.452 -15.830  1.00138.96           O  
ATOM   1849  CB  ASN A1739      -0.487 285.875 -15.852  1.00138.96           C  
ATOM   1850  CG  ASN A1739      -1.120 284.591 -16.404  1.00138.96           C  
ATOM   1851  ND2 ASN A1739      -0.362 283.785 -17.153  1.00138.96           N  
ATOM   1852  OD1 ASN A1739      -2.301 284.339 -16.179  1.00138.96           O  
ATOM   1853  N   ILE A1740       1.156 287.834 -14.027  1.00138.50           N  
ATOM   1854  CA  ILE A1740       1.616 289.191 -13.697  1.00138.50           C  
ATOM   1855  C   ILE A1740       3.123 289.269 -13.373  1.00138.50           C  
ATOM   1856  O   ILE A1740       3.786 290.167 -13.890  1.00138.50           O  
ATOM   1857  CB  ILE A1740       0.786 289.829 -12.537  1.00138.50           C  
ATOM   1858  CG1 ILE A1740      -0.676 290.083 -12.978  1.00138.50           C  
ATOM   1859  CG2 ILE A1740       1.369 291.137 -11.944  1.00138.50           C  
ATOM   1860  CD1 ILE A1740      -1.654 290.267 -11.805  1.00138.50           C  
ATOM   1861  N   LEU A1741       3.638 288.318 -12.570  1.00141.59           N  
ATOM   1862  CA  LEU A1741       5.059 288.216 -12.211  1.00141.59           C  
ATOM   1863  C   LEU A1741       5.977 287.889 -13.406  1.00141.59           C  
ATOM   1864  O   LEU A1741       7.138 288.298 -13.385  1.00141.59           O  
ATOM   1865  CB  LEU A1741       5.249 287.169 -11.087  1.00141.59           C  
ATOM   1866  CG  LEU A1741       4.714 287.606  -9.702  1.00141.59           C  
ATOM   1867  CD1 LEU A1741       4.715 286.421  -8.711  1.00141.59           C  
ATOM   1868  CD2 LEU A1741       5.461 288.835  -9.141  1.00141.59           C  
ATOM   1869  N   ALA A1742       5.447 287.182 -14.419  1.00145.44           N  
ATOM   1870  CA  ALA A1742       6.165 286.841 -15.647  1.00145.44           C  
ATOM   1871  C   ALA A1742       6.305 288.015 -16.633  1.00145.44           C  
ATOM   1872  O   ALA A1742       7.272 288.020 -17.396  1.00145.44           O  
ATOM   1873  CB  ALA A1742       5.473 285.649 -16.318  1.00145.44           C  
ATOM   1874  N   THR A1743       5.365 288.978 -16.600  1.00144.60           N  
ATOM   1875  CA  THR A1743       5.394 290.186 -17.430  1.00144.60           C  
ATOM   1876  C   THR A1743       6.432 291.222 -16.948  1.00144.60           C  
ATOM   1877  O   THR A1743       6.874 291.151 -15.801  1.00144.60           O  
ATOM   1878  CB  THR A1743       4.005 290.881 -17.509  1.00144.60           C  
ATOM   1879  CG2 THR A1743       2.812 289.972 -17.814  1.00144.60           C  
ATOM   1880  OG1 THR A1743       3.696 291.694 -16.388  1.00144.60           O  
ATOM   1881  N   LYS A1744       6.776 292.169 -17.843  1.00146.04           N  
ATOM   1882  CA  LYS A1744       7.752 293.253 -17.650  1.00146.04           C  
ATOM   1883  C   LYS A1744       7.518 294.098 -16.385  1.00146.04           C  
ATOM   1884  O   LYS A1744       8.473 294.333 -15.645  1.00146.04           O  
ATOM   1885  CB  LYS A1744       7.768 294.172 -18.893  1.00146.04           C  
ATOM   1886  CG  LYS A1744       8.219 293.492 -20.200  1.00146.04           C  
ATOM   1887  CD  LYS A1744       9.581 294.001 -20.697  1.00146.04           C  
ATOM   1888  CE  LYS A1744      10.078 293.235 -21.932  1.00146.04           C  
ATOM   1889  NZ  LYS A1744      11.402 293.709 -22.371  1.00146.04           N1+
ATOM   1890  N   THR A1745       6.257 294.499 -16.148  1.00143.29           N  
ATOM   1891  CA  THR A1745       5.808 295.236 -14.960  1.00143.29           C  
ATOM   1892  C   THR A1745       5.938 294.435 -13.644  1.00143.29           C  
ATOM   1893  O   THR A1745       6.044 295.065 -12.594  1.00143.29           O  
ATOM   1894  CB  THR A1745       4.329 295.688 -15.078  1.00143.29           C  
ATOM   1895  CG2 THR A1745       4.099 296.757 -16.159  1.00143.29           C  
ATOM   1896  OG1 THR A1745       3.480 294.582 -15.315  1.00143.29           O  
ATOM   1897  N   GLY A1746       5.976 293.092 -13.715  1.00143.28           N  
ATOM   1898  CA  GLY A1746       6.203 292.207 -12.573  1.00143.28           C  
ATOM   1899  C   GLY A1746       7.657 292.292 -12.087  1.00143.28           C  
ATOM   1900  O   GLY A1746       7.886 292.376 -10.881  1.00143.28           O  
ATOM   1901  N   HIS A1747       8.628 292.316 -13.019  1.00146.47           N  
ATOM   1902  CA  HIS A1747      10.052 292.520 -12.727  1.00146.47           C  
ATOM   1903  C   HIS A1747      10.366 293.972 -12.334  1.00146.47           C  
ATOM   1904  O   HIS A1747      11.218 294.176 -11.471  1.00146.47           O  
ATOM   1905  CB  HIS A1747      10.925 292.082 -13.921  1.00146.47           C  
ATOM   1906  CG  HIS A1747      10.657 290.684 -14.418  1.00146.47           C  
ATOM   1907  CD2 HIS A1747       9.861 290.297 -15.472  1.00146.47           C  
ATOM   1908  ND1 HIS A1747      11.211 289.541 -13.829  1.00146.47           N  
ATOM   1909  CE1 HIS A1747      10.708 288.526 -14.525  1.00146.47           C  
ATOM   1910  NE2 HIS A1747       9.889 288.917 -15.502  1.00146.47           N  
ATOM   1911  N   SER A1748       9.652 294.942 -12.936  1.00144.77           N  
ATOM   1912  CA  SER A1748       9.770 296.373 -12.632  1.00144.77           C  
ATOM   1913  C   SER A1748       9.190 296.731 -11.250  1.00144.77           C  
ATOM   1914  O   SER A1748       9.661 297.678 -10.625  1.00144.77           O  
ATOM   1915  CB  SER A1748       9.086 297.208 -13.727  1.00144.77           C  
ATOM   1916  OG  SER A1748       9.657 296.969 -14.996  1.00144.77           O  
ATOM   1917  N   PHE A1749       8.202 295.948 -10.784  1.00143.54           N  
ATOM   1918  CA  PHE A1749       7.703 295.966  -9.414  1.00143.54           C  
ATOM   1919  C   PHE A1749       8.719 295.375  -8.423  1.00143.54           C  
ATOM   1920  O   PHE A1749       9.006 296.011  -7.410  1.00143.54           O  
ATOM   1921  CB  PHE A1749       6.312 295.290  -9.354  1.00143.54           C  
ATOM   1922  CG  PHE A1749       5.844 294.842  -7.979  1.00143.54           C  
ATOM   1923  CD1 PHE A1749       5.336 295.788  -7.068  1.00143.54           C  
ATOM   1924  CD2 PHE A1749       6.099 293.526  -7.533  1.00143.54           C  
ATOM   1925  CE1 PHE A1749       5.052 295.402  -5.766  1.00143.54           C  
ATOM   1926  CE2 PHE A1749       5.798 293.162  -6.227  1.00143.54           C  
ATOM   1927  CZ  PHE A1749       5.262 294.095  -5.352  1.00143.54           C  
ATOM   1928  N   TRP A1750       9.231 294.171  -8.736  1.00144.28           N  
ATOM   1929  CA  TRP A1750      10.108 293.395  -7.858  1.00144.28           C  
ATOM   1930  C   TRP A1750      11.486 294.047  -7.636  1.00144.28           C  
ATOM   1931  O   TRP A1750      12.016 293.942  -6.530  1.00144.28           O  
ATOM   1932  CB  TRP A1750      10.231 291.953  -8.394  1.00144.28           C  
ATOM   1933  CG  TRP A1750      10.865 290.969  -7.454  1.00144.28           C  
ATOM   1934  CD1 TRP A1750      12.193 290.819  -7.249  1.00144.28           C  
ATOM   1935  CD2 TRP A1750      10.215 290.049  -6.524  1.00144.28           C  
ATOM   1936  CE2 TRP A1750      11.227 289.379  -5.769  1.00144.28           C  
ATOM   1937  CE3 TRP A1750       8.872 289.707  -6.238  1.00144.28           C  
ATOM   1938  NE1 TRP A1750      12.410 289.897  -6.246  1.00144.28           N  
ATOM   1939  CZ2 TRP A1750      10.924 288.420  -4.788  1.00144.28           C  
ATOM   1940  CZ3 TRP A1750       8.556 288.733  -5.267  1.00144.28           C  
ATOM   1941  CH2 TRP A1750       9.580 288.089  -4.545  1.00144.28           C  
ATOM   1942  N   GLU A1751      12.029 294.731  -8.662  1.00146.01           N  
ATOM   1943  CA  GLU A1751      13.303 295.456  -8.585  1.00146.01           C  
ATOM   1944  C   GLU A1751      13.267 296.662  -7.628  1.00146.01           C  
ATOM   1945  O   GLU A1751      14.331 297.069  -7.168  1.00146.01           O  
ATOM   1946  CB  GLU A1751      13.803 295.827  -9.999  1.00146.01           C  
ATOM   1947  CG  GLU A1751      13.127 297.059 -10.642  1.00146.01           C  
ATOM   1948  CD  GLU A1751      13.561 297.391 -12.079  1.00146.01           C  
ATOM   1949  OE1 GLU A1751      14.423 296.676 -12.638  1.00146.01           O  
ATOM   1950  OE2 GLU A1751      13.008 298.382 -12.605  1.00146.01           O1-
ATOM   1951  N   ILE A1752      12.062 297.182  -7.341  1.00144.49           N  
ATOM   1952  CA  ILE A1752      11.817 298.301  -6.435  1.00144.49           C  
ATOM   1953  C   ILE A1752      11.295 297.821  -5.060  1.00144.49           C  
ATOM   1954  O   ILE A1752      11.462 298.554  -4.085  1.00144.49           O  
ATOM   1955  CB  ILE A1752      10.788 299.291  -7.070  1.00144.49           C  
ATOM   1956  CG1 ILE A1752      11.264 299.824  -8.444  1.00144.49           C  
ATOM   1957  CG2 ILE A1752      10.358 300.470  -6.166  1.00144.49           C  
ATOM   1958  CD1 ILE A1752      12.616 300.554  -8.434  1.00144.49           C  
ATOM   1959  N   TYR A1753      10.699 296.614  -4.984  1.00143.21           N  
ATOM   1960  CA  TYR A1753      10.016 296.130  -3.779  1.00143.21           C  
ATOM   1961  C   TYR A1753      10.813 295.113  -2.944  1.00143.21           C  
ATOM   1962  O   TYR A1753      10.416 294.882  -1.802  1.00143.21           O  
ATOM   1963  CB  TYR A1753       8.636 295.554  -4.164  1.00143.21           C  
ATOM   1964  CG  TYR A1753       7.673 295.412  -2.992  1.00143.21           C  
ATOM   1965  CD1 TYR A1753       7.262 296.561  -2.282  1.00143.21           C  
ATOM   1966  CD2 TYR A1753       7.208 294.144  -2.586  1.00143.21           C  
ATOM   1967  CE1 TYR A1753       6.396 296.447  -1.181  1.00143.21           C  
ATOM   1968  CE2 TYR A1753       6.337 294.031  -1.483  1.00143.21           C  
ATOM   1969  CZ  TYR A1753       5.937 295.182  -0.775  1.00143.21           C  
ATOM   1970  OH  TYR A1753       5.111 295.086   0.306  1.00143.21           O  
ATOM   1971  N   LYS A1754      11.901 294.520  -3.475  1.00145.20           N  
ATOM   1972  CA  LYS A1754      12.657 293.481  -2.758  1.00145.20           C  
ATOM   1973  C   LYS A1754      13.341 293.961  -1.458  1.00145.20           C  
ATOM   1974  O   LYS A1754      13.552 293.142  -0.565  1.00145.20           O  
ATOM   1975  CB  LYS A1754      13.643 292.750  -3.695  1.00145.20           C  
ATOM   1976  CG  LYS A1754      14.893 293.551  -4.111  1.00145.20           C  
ATOM   1977  CD  LYS A1754      16.019 292.685  -4.706  1.00145.20           C  
ATOM   1978  CE  LYS A1754      15.649 291.881  -5.961  1.00145.20           C  
ATOM   1979  NZ  LYS A1754      15.299 292.753  -7.090  1.00145.20           N1+
ATOM   1980  N   MET A1755      13.661 295.266  -1.374  1.00148.88           N  
ATOM   1981  CA  MET A1755      14.243 295.905  -0.191  1.00148.88           C  
ATOM   1982  C   MET A1755      13.248 296.003   0.977  1.00148.88           C  
ATOM   1983  O   MET A1755      13.675 295.878   2.125  1.00148.88           O  
ATOM   1984  CB  MET A1755      14.774 297.316  -0.530  1.00148.88           C  
ATOM   1985  CG  MET A1755      16.061 297.364  -1.377  1.00148.88           C  
ATOM   1986  SD  MET A1755      15.979 296.823  -3.108  1.00148.88           S  
ATOM   1987  CE  MET A1755      14.662 297.901  -3.713  1.00148.88           C  
ATOM   1988  N   THR A1756      11.956 296.223   0.670  1.00146.33           N  
ATOM   1989  CA  THR A1756      10.884 296.320   1.660  1.00146.33           C  
ATOM   1990  C   THR A1756      10.616 294.945   2.294  1.00146.33           C  
ATOM   1991  O   THR A1756      10.281 294.000   1.581  1.00146.33           O  
ATOM   1992  CB  THR A1756       9.560 296.840   1.034  1.00146.33           C  
ATOM   1993  CG2 THR A1756       8.365 296.918   2.005  1.00146.33           C  
ATOM   1994  OG1 THR A1756       9.774 298.140   0.517  1.00146.33           O  
ATOM   1995  N   THR A1757      10.778 294.871   3.623  1.00147.25           N  
ATOM   1996  CA  THR A1757      10.518 293.674   4.415  1.00147.25           C  
ATOM   1997  C   THR A1757       8.999 293.504   4.611  1.00147.25           C  
ATOM   1998  O   THR A1757       8.343 294.371   5.191  1.00147.25           O  
ATOM   1999  CB  THR A1757      11.225 293.753   5.795  1.00147.25           C  
ATOM   2000  CG2 THR A1757      12.754 293.849   5.671  1.00147.25           C  
ATOM   2001  OG1 THR A1757      10.777 294.846   6.578  1.00147.25           O  
ATOM   2002  N   ASP A1758       8.474 292.390   4.086  1.00144.24           N  
ATOM   2003  CA  ASP A1758       7.050 292.066   4.076  1.00144.24           C  
ATOM   2004  C   ASP A1758       6.957 290.551   3.811  1.00144.24           C  
ATOM   2005  O   ASP A1758       7.688 290.063   2.946  1.00144.24           O  
ATOM   2006  CB  ASP A1758       6.313 292.848   2.949  1.00144.24           C  
ATOM   2007  CG  ASP A1758       4.813 293.079   3.187  1.00144.24           C  
ATOM   2008  OD1 ASP A1758       4.458 293.544   4.291  1.00144.24           O  
ATOM   2009  OD2 ASP A1758       4.052 292.883   2.215  1.00144.24           O1-
ATOM   2010  N   PRO A1759       6.070 289.815   4.521  1.00139.39           N  
ATOM   2011  CA  PRO A1759       5.900 288.370   4.280  1.00139.39           C  
ATOM   2012  C   PRO A1759       5.330 287.990   2.898  1.00139.39           C  
ATOM   2013  O   PRO A1759       5.490 286.835   2.508  1.00139.39           O  
ATOM   2014  CB  PRO A1759       5.008 287.912   5.439  1.00139.39           C  
ATOM   2015  CG  PRO A1759       4.194 289.139   5.805  1.00139.39           C  
ATOM   2016  CD  PRO A1759       5.193 290.271   5.602  1.00139.39           C  
ATOM   2017  N   MET A1760       4.748 288.955   2.158  1.00137.71           N  
ATOM   2018  CA  MET A1760       4.335 288.794   0.761  1.00137.71           C  
ATOM   2019  C   MET A1760       5.503 288.472  -0.193  1.00137.71           C  
ATOM   2020  O   MET A1760       5.272 287.758  -1.167  1.00137.71           O  
ATOM   2021  CB  MET A1760       3.550 290.039   0.299  1.00137.71           C  
ATOM   2022  CG  MET A1760       2.998 289.942  -1.136  1.00137.71           C  
ATOM   2023  SD  MET A1760       1.909 291.292  -1.650  1.00137.71           S  
ATOM   2024  CE  MET A1760       3.098 292.654  -1.732  1.00137.71           C  
ATOM   2025  N   LEU A1761       6.728 288.943   0.115  1.00140.08           N  
ATOM   2026  CA  LEU A1761       7.949 288.575  -0.611  1.00140.08           C  
ATOM   2027  C   LEU A1761       8.207 287.063  -0.541  1.00140.08           C  
ATOM   2028  O   LEU A1761       8.437 286.461  -1.585  1.00140.08           O  
ATOM   2029  CB  LEU A1761       9.190 289.329  -0.080  1.00140.08           C  
ATOM   2030  CG  LEU A1761       9.381 290.764  -0.608  1.00140.08           C  
ATOM   2031  CD1 LEU A1761       8.418 291.767   0.039  1.00140.08           C  
ATOM   2032  CD2 LEU A1761      10.835 291.213  -0.395  1.00140.08           C  
ATOM   2033  N   ALA A1762       8.120 286.482   0.669  1.00139.03           N  
ATOM   2034  CA  ALA A1762       8.284 285.049   0.909  1.00139.03           C  
ATOM   2035  C   ALA A1762       7.176 284.190   0.273  1.00139.03           C  
ATOM   2036  O   ALA A1762       7.487 283.122  -0.254  1.00139.03           O  
ATOM   2037  CB  ALA A1762       8.380 284.795   2.421  1.00139.03           C  
ATOM   2038  N   TYR A1763       5.922 284.675   0.309  1.00134.43           N  
ATOM   2039  CA  TYR A1763       4.754 283.978  -0.241  1.00134.43           C  
ATOM   2040  C   TYR A1763       4.708 283.979  -1.781  1.00134.43           C  
ATOM   2041  O   TYR A1763       4.274 282.979  -2.353  1.00134.43           O  
ATOM   2042  CB  TYR A1763       3.450 284.564   0.349  1.00134.43           C  
ATOM   2043  CG  TYR A1763       3.316 284.568   1.869  1.00134.43           C  
ATOM   2044  CD1 TYR A1763       3.927 283.576   2.669  1.00134.43           C  
ATOM   2045  CD2 TYR A1763       2.566 285.589   2.493  1.00134.43           C  
ATOM   2046  CE1 TYR A1763       3.829 283.631   4.073  1.00134.43           C  
ATOM   2047  CE2 TYR A1763       2.456 285.637   3.896  1.00134.43           C  
ATOM   2048  CZ  TYR A1763       3.104 284.669   4.687  1.00134.43           C  
ATOM   2049  OH  TYR A1763       3.048 284.751   6.048  1.00134.43           O  
ATOM   2050  N   LEU A1764       5.167 285.069  -2.421  1.00140.86           N  
ATOM   2051  CA  LEU A1764       5.209 285.211  -3.881  1.00140.86           C  
ATOM   2052  C   LEU A1764       6.548 284.770  -4.504  1.00140.86           C  
ATOM   2053  O   LEU A1764       6.640 284.776  -5.732  1.00140.86           O  
ATOM   2054  CB  LEU A1764       4.879 286.670  -4.285  1.00140.86           C  
ATOM   2055  CG  LEU A1764       3.446 287.147  -3.953  1.00140.86           C  
ATOM   2056  CD1 LEU A1764       3.214 288.575  -4.484  1.00140.86           C  
ATOM   2057  CD2 LEU A1764       2.350 286.191  -4.461  1.00140.86           C  
ATOM   2058  N   GLN A1765       7.551 284.388  -3.690  1.00143.46           N  
ATOM   2059  CA  GLN A1765       8.861 283.942  -4.173  1.00143.46           C  
ATOM   2060  C   GLN A1765       8.836 282.683  -5.077  1.00143.46           C  
ATOM   2061  O   GLN A1765       9.408 282.766  -6.165  1.00143.46           O  
ATOM   2062  CB  GLN A1765       9.879 283.827  -3.010  1.00143.46           C  
ATOM   2063  CG  GLN A1765      11.322 283.459  -3.422  1.00143.46           C  
ATOM   2064  CD  GLN A1765      11.979 284.537  -4.292  1.00143.46           C  
ATOM   2065  NE2 GLN A1765      11.887 284.400  -5.616  1.00143.46           N  
ATOM   2066  OE1 GLN A1765      12.562 285.486  -3.774  1.00143.46           O  
ATOM   2067  N   PRO A1766       8.172 281.568  -4.679  1.00140.69           N  
ATOM   2068  CA  PRO A1766       8.103 280.374  -5.548  1.00140.69           C  
ATOM   2069  C   PRO A1766       7.180 280.520  -6.776  1.00140.69           C  
ATOM   2070  O   PRO A1766       7.299 279.719  -7.702  1.00140.69           O  
ATOM   2071  CB  PRO A1766       7.644 279.255  -4.600  1.00140.69           C  
ATOM   2072  CG  PRO A1766       6.832 279.969  -3.534  1.00140.69           C  
ATOM   2073  CD  PRO A1766       7.557 281.300  -3.374  1.00140.69           C  
ATOM   2074  N   PHE A1767       6.302 281.538  -6.772  1.00137.00           N  
ATOM   2075  CA  PHE A1767       5.407 281.872  -7.881  1.00137.00           C  
ATOM   2076  C   PHE A1767       6.113 282.637  -9.008  1.00137.00           C  
ATOM   2077  O   PHE A1767       5.702 282.512 -10.163  1.00137.00           O  
ATOM   2078  CB  PHE A1767       4.196 282.669  -7.361  1.00137.00           C  
ATOM   2079  CG  PHE A1767       3.090 281.860  -6.703  1.00137.00           C  
ATOM   2080  CD1 PHE A1767       3.357 280.784  -5.823  1.00137.00           C  
ATOM   2081  CD2 PHE A1767       1.762 282.305  -6.836  1.00137.00           C  
ATOM   2082  CE1 PHE A1767       2.317 280.146  -5.162  1.00137.00           C  
ATOM   2083  CE2 PHE A1767       0.741 281.670  -6.149  1.00137.00           C  
ATOM   2084  CZ  PHE A1767       1.012 280.586  -5.326  1.00137.00           C  
ATOM   2085  N   ARG A1768       7.167 283.395  -8.656  1.00144.23           N  
ATOM   2086  CA  ARG A1768       8.045 284.073  -9.603  1.00144.23           C  
ATOM   2087  C   ARG A1768       8.882 283.050 -10.391  1.00144.23           C  
ATOM   2088  O   ARG A1768       9.338 282.059  -9.820  1.00144.23           O  
ATOM   2089  CB  ARG A1768       8.927 285.084  -8.841  1.00144.23           C  
ATOM   2090  CG  ARG A1768       9.720 286.029  -9.763  1.00144.23           C  
ATOM   2091  CD  ARG A1768      10.578 287.039  -8.988  1.00144.23           C  
ATOM   2092  NE  ARG A1768      11.326 287.916  -9.908  1.00144.23           N  
ATOM   2093  CZ  ARG A1768      12.600 288.343  -9.820  1.00144.23           C  
ATOM   2094  NH1 ARG A1768      13.421 287.969  -8.827  1.00144.23           N1+
ATOM   2095  NH2 ARG A1768      13.060 289.172 -10.766  1.00144.23           N1+
ATOM   2096  N   THR A1769       9.063 283.328 -11.688  1.00160.35           N  
ATOM   2097  CA  THR A1769       9.792 282.479 -12.624  1.00160.35           C  
ATOM   2098  C   THR A1769      10.667 283.345 -13.546  1.00160.35           C  
ATOM   2099  O   THR A1769      10.319 284.494 -13.827  1.00160.35           O  
ATOM   2100  CB  THR A1769       8.802 281.620 -13.466  1.00160.35           C  
ATOM   2101  CG2 THR A1769       7.794 282.436 -14.298  1.00160.35           C  
ATOM   2102  OG1 THR A1769       9.479 280.767 -14.372  1.00160.35           O  
ATOM   2103  N   SER A1770      11.779 282.755 -14.006  1.00168.23           N  
ATOM   2104  CA  SER A1770      12.696 283.342 -14.976  1.00168.23           C  
ATOM   2105  C   SER A1770      12.462 282.721 -16.363  1.00168.23           C  
ATOM   2106  O   SER A1770      12.392 281.498 -16.487  1.00168.23           O  
ATOM   2107  CB  SER A1770      14.141 283.151 -14.467  1.00168.23           C  
ATOM   2108  OG  SER A1770      14.523 281.789 -14.393  1.00168.23           O  
ATOM   2109  N   ARG A1771      12.373 283.591 -17.378  1.00171.15           N  
ATOM   2110  CA  ARG A1771      12.348 283.237 -18.795  1.00171.15           C  
ATOM   2111  C   ARG A1771      13.217 284.241 -19.561  1.00171.15           C  
ATOM   2112  O   ARG A1771      13.338 285.393 -19.141  1.00171.15           O  
ATOM   2113  CB  ARG A1771      10.903 283.236 -19.344  1.00171.15           C  
ATOM   2114  CG  ARG A1771      10.009 282.132 -18.755  1.00171.15           C  
ATOM   2115  CD  ARG A1771       8.692 281.970 -19.528  1.00171.15           C  
ATOM   2116  NE  ARG A1771       7.788 281.002 -18.882  1.00171.15           N  
ATOM   2117  CZ  ARG A1771       6.797 281.261 -18.009  1.00171.15           C  
ATOM   2118  NH1 ARG A1771       6.505 282.508 -17.613  1.00171.15           N1+
ATOM   2119  NH2 ARG A1771       6.076 280.242 -17.527  1.00171.15           N1+
ATOM   2120  N   LYS A1772      13.789 283.776 -20.686  1.00171.46           N  
ATOM   2121  CA  LYS A1772      14.644 284.557 -21.589  1.00171.46           C  
ATOM   2122  C   LYS A1772      13.928 285.783 -22.181  1.00171.46           C  
ATOM   2123  O   LYS A1772      14.519 286.860 -22.245  1.00171.46           O  
ATOM   2124  CB  LYS A1772      15.152 283.651 -22.730  1.00171.46           C  
ATOM   2125  CG  LYS A1772      16.023 282.475 -22.258  1.00171.46           C  
ATOM   2126  CD  LYS A1772      16.540 281.630 -23.432  1.00171.46           C  
ATOM   2127  CE  LYS A1772      17.383 280.433 -22.966  1.00171.46           C  
ATOM   2128  NZ  LYS A1772      17.885 279.641 -24.104  1.00171.46           N1+
ATOM   2129  N   LYS A1773      12.663 285.577 -22.573  1.00166.91           N  
ATOM   2130  CA  LYS A1773      11.748 286.597 -23.064  1.00166.91           C  
ATOM   2131  C   LYS A1773      10.589 286.641 -22.065  1.00166.91           C  
ATOM   2132  O   LYS A1773       9.985 285.598 -21.800  1.00166.91           O  
ATOM   2133  CB  LYS A1773      11.242 286.197 -24.469  1.00166.91           C  
ATOM   2134  CG  LYS A1773      12.360 285.968 -25.504  1.00166.91           C  
ATOM   2135  CD  LYS A1773      11.816 285.466 -26.849  1.00166.91           C  
ATOM   2136  CE  LYS A1773      12.935 285.028 -27.807  1.00166.91           C  
ATOM   2137  NZ  LYS A1773      12.395 284.515 -29.078  1.00166.91           N1+
ATOM   2138  N   PHE A1774      10.303 287.834 -21.520  1.00158.15           N  
ATOM   2139  CA  PHE A1774       9.216 288.035 -20.559  1.00158.15           C  
ATOM   2140  C   PHE A1774       7.851 287.866 -21.234  1.00158.15           C  
ATOM   2141  O   PHE A1774       7.680 288.301 -22.375  1.00158.15           O  
ATOM   2142  CB  PHE A1774       9.343 289.420 -19.892  1.00158.15           C  
ATOM   2143  CG  PHE A1774      10.621 289.688 -19.107  1.00158.15           C  
ATOM   2144  CD1 PHE A1774      11.410 288.643 -18.570  1.00158.15           C  
ATOM   2145  CD2 PHE A1774      10.947 291.017 -18.769  1.00158.15           C  
ATOM   2146  CE1 PHE A1774      12.522 288.937 -17.792  1.00158.15           C  
ATOM   2147  CE2 PHE A1774      12.057 291.293 -17.983  1.00158.15           C  
ATOM   2148  CZ  PHE A1774      12.846 290.256 -17.503  1.00158.15           C  
ATOM   2149  N   LEU A1775       6.923 287.215 -20.513  1.00156.60           N  
ATOM   2150  CA  LEU A1775       5.586 286.877 -20.995  1.00156.60           C  
ATOM   2151  C   LEU A1775       4.792 288.140 -21.355  1.00156.60           C  
ATOM   2152  O   LEU A1775       4.647 289.028 -20.518  1.00156.60           O  
ATOM   2153  CB  LEU A1775       4.862 286.016 -19.935  1.00156.60           C  
ATOM   2154  CG  LEU A1775       3.446 285.525 -20.325  1.00156.60           C  
ATOM   2155  CD1 LEU A1775       3.473 284.589 -21.555  1.00156.60           C  
ATOM   2156  CD2 LEU A1775       2.736 284.883 -19.115  1.00156.60           C  
ATOM   2157  N   GLU A1776       4.305 288.176 -22.598  1.00162.39           N  
ATOM   2158  CA  GLU A1776       3.477 289.251 -23.121  1.00162.39           C  
ATOM   2159  C   GLU A1776       2.058 288.705 -23.296  1.00162.39           C  
ATOM   2160  O   GLU A1776       1.875 287.587 -23.784  1.00162.39           O  
ATOM   2161  CB  GLU A1776       4.117 289.795 -24.422  1.00162.39           C  
ATOM   2162  CG  GLU A1776       4.266 288.800 -25.608  1.00162.39           C  
ATOM   2163  CD  GLU A1776       3.096 288.714 -26.607  1.00162.39           C  
ATOM   2164  OE1 GLU A1776       2.320 289.688 -26.723  1.00162.39           O  
ATOM   2165  OE2 GLU A1776       3.009 287.657 -27.269  1.00162.39           O1-
ATOM   2166  N   VAL A1777       1.078 289.522 -22.892  1.00163.11           N  
ATOM   2167  CA  VAL A1777      -0.335 289.280 -23.153  1.00163.11           C  
ATOM   2168  C   VAL A1777      -0.630 289.652 -24.626  1.00163.11           C  
ATOM   2169  O   VAL A1777      -0.186 290.721 -25.051  1.00163.11           O  
ATOM   2170  CB  VAL A1777      -1.203 290.138 -22.188  1.00163.11           C  
ATOM   2171  CG1 VAL A1777      -1.067 291.670 -22.330  1.00163.11           C  
ATOM   2172  CG2 VAL A1777      -2.684 289.744 -22.249  1.00163.11           C  
ATOM   2173  N   PRO A1778      -1.313 288.769 -25.396  1.00162.63           N  
ATOM   2174  CA  PRO A1778      -1.612 289.034 -26.816  1.00162.63           C  
ATOM   2175  C   PRO A1778      -2.434 290.319 -26.996  1.00162.63           C  
ATOM   2176  O   PRO A1778      -3.533 290.420 -26.450  1.00162.63           O  
ATOM   2177  CB  PRO A1778      -2.363 287.776 -27.288  1.00162.63           C  
ATOM   2178  CG  PRO A1778      -2.944 287.168 -26.023  1.00162.63           C  
ATOM   2179  CD  PRO A1778      -1.884 287.486 -24.977  1.00162.63           C  
ATOM   2180  N   ARG A1779      -1.845 291.292 -27.707  1.00156.83           N  
ATOM   2181  CA  ARG A1779      -2.431 292.609 -27.932  1.00156.83           C  
ATOM   2182  C   ARG A1779      -3.325 292.588 -29.183  1.00156.83           C  
ATOM   2183  O   ARG A1779      -3.008 293.229 -30.186  1.00156.83           O  
ATOM   2184  CB  ARG A1779      -1.301 293.669 -27.963  1.00156.83           C  
ATOM   2185  CG  ARG A1779      -1.799 295.128 -27.998  1.00156.83           C  
ATOM   2186  CD  ARG A1779      -2.441 295.579 -26.676  1.00156.83           C  
ATOM   2187  NE  ARG A1779      -3.232 296.809 -26.841  1.00156.83           N  
ATOM   2188  CZ  ARG A1779      -4.309 297.174 -26.123  1.00156.83           C  
ATOM   2189  NH1 ARG A1779      -4.764 296.441 -25.096  1.00156.83           N1+
ATOM   2190  NH2 ARG A1779      -4.954 298.300 -26.449  1.00156.83           N1+
ATOM   2191  N   PHE A1780      -4.433 291.833 -29.096  1.00158.80           N  
ATOM   2192  CA  PHE A1780      -5.480 291.790 -30.114  1.00158.80           C  
ATOM   2193  C   PHE A1780      -6.326 293.070 -30.050  1.00158.80           C  
ATOM   2194  O   PHE A1780      -6.691 293.510 -28.957  1.00158.80           O  
ATOM   2195  CB  PHE A1780      -6.320 290.498 -29.970  1.00158.80           C  
ATOM   2196  CG  PHE A1780      -7.097 290.302 -28.675  1.00158.80           C  
ATOM   2197  CD1 PHE A1780      -6.456 289.744 -27.550  1.00158.80           C  
ATOM   2198  CD2 PHE A1780      -8.415 290.789 -28.536  1.00158.80           C  
ATOM   2199  CE1 PHE A1780      -7.121 289.655 -26.336  1.00158.80           C  
ATOM   2200  CE2 PHE A1780      -9.074 290.664 -27.319  1.00158.80           C  
ATOM   2201  CZ  PHE A1780      -8.428 290.109 -26.222  1.00158.80           C  
ATOM   2202  N   ASP A1781      -6.607 293.630 -31.234  1.00157.73           N  
ATOM   2203  CA  ASP A1781      -7.403 294.837 -31.417  1.00157.73           C  
ATOM   2204  C   ASP A1781      -8.706 294.434 -32.122  1.00157.73           C  
ATOM   2205  O   ASP A1781      -8.658 293.870 -33.216  1.00157.73           O  
ATOM   2206  CB  ASP A1781      -6.625 295.893 -32.245  1.00157.73           C  
ATOM   2207  CG  ASP A1781      -7.317 297.256 -32.438  1.00157.73           C  
ATOM   2208  OD1 ASP A1781      -8.024 297.702 -31.506  1.00157.73           O  
ATOM   2209  OD2 ASP A1781      -7.010 297.901 -33.465  1.00157.73           O1-
ATOM   2210  N   LYS A1782      -9.841 294.766 -31.490  1.00149.76           N  
ATOM   2211  CA  LYS A1782     -11.170 294.684 -32.086  1.00149.76           C  
ATOM   2212  C   LYS A1782     -11.376 295.890 -33.015  1.00149.76           C  
ATOM   2213  O   LYS A1782     -10.965 296.996 -32.663  1.00149.76           O  
ATOM   2214  CB  LYS A1782     -12.213 294.636 -30.950  1.00149.76           C  
ATOM   2215  CG  LYS A1782     -13.662 294.390 -31.411  1.00149.76           C  
ATOM   2216  CD  LYS A1782     -14.698 294.395 -30.266  1.00149.76           C  
ATOM   2217  CE  LYS A1782     -14.440 293.428 -29.093  1.00149.76           C  
ATOM   2218  NZ  LYS A1782     -14.349 292.018 -29.511  1.00149.76           N1+
ATOM   2219  N   GLU A1783     -12.018 295.652 -34.171  1.00148.86           N  
ATOM   2220  CA  GLU A1783     -12.269 296.660 -35.208  1.00148.86           C  
ATOM   2221  C   GLU A1783     -13.023 297.908 -34.706  1.00148.86           C  
ATOM   2222  O   GLU A1783     -12.661 299.020 -35.088  1.00148.86           O  
ATOM   2223  CB  GLU A1783     -12.916 295.970 -36.433  1.00148.86           C  
ATOM   2224  CG  GLU A1783     -13.297 296.897 -37.619  1.00148.86           C  
ATOM   2225  CD  GLU A1783     -14.687 297.562 -37.573  1.00148.86           C  
ATOM   2226  OE1 GLU A1783     -15.593 297.027 -36.895  1.00148.86           O  
ATOM   2227  OE2 GLU A1783     -14.823 298.611 -38.239  1.00148.86           O1-
ATOM   2228  N   ASN A1784     -14.011 297.695 -33.824  1.00140.27           N  
ATOM   2229  CA  ASN A1784     -14.760 298.748 -33.150  1.00140.27           C  
ATOM   2230  C   ASN A1784     -14.873 298.352 -31.664  1.00140.27           C  
ATOM   2231  O   ASN A1784     -15.600 297.407 -31.361  1.00140.27           O  
ATOM   2232  CB  ASN A1784     -16.137 298.890 -33.840  1.00140.27           C  
ATOM   2233  CG  ASN A1784     -16.977 300.081 -33.358  1.00140.27           C  
ATOM   2234  ND2 ASN A1784     -18.177 300.225 -33.920  1.00140.27           N  
ATOM   2235  OD1 ASN A1784     -16.564 300.861 -32.500  1.00140.27           O  
ATOM   2236  N   PRO A1785     -14.149 299.050 -30.759  1.00130.77           N  
ATOM   2237  CA  PRO A1785     -14.254 298.788 -29.315  1.00130.77           C  
ATOM   2238  C   PRO A1785     -15.424 299.515 -28.614  1.00130.77           C  
ATOM   2239  O   PRO A1785     -15.813 299.088 -27.527  1.00130.77           O  
ATOM   2240  CB  PRO A1785     -12.894 299.260 -28.794  1.00130.77           C  
ATOM   2241  CG  PRO A1785     -12.530 300.433 -29.691  1.00130.77           C  
ATOM   2242  CD  PRO A1785     -13.099 300.031 -31.049  1.00130.77           C  
ATOM   2243  N   PHE A1786     -15.950 300.593 -29.225  1.00124.98           N  
ATOM   2244  CA  PHE A1786     -17.001 301.446 -28.658  1.00124.98           C  
ATOM   2245  C   PHE A1786     -18.391 300.789 -28.656  1.00124.98           C  
ATOM   2246  O   PHE A1786     -19.177 301.076 -27.754  1.00124.98           O  
ATOM   2247  CB  PHE A1786     -17.066 302.786 -29.420  1.00124.98           C  
ATOM   2248  CG  PHE A1786     -15.805 303.626 -29.355  1.00124.98           C  
ATOM   2249  CD1 PHE A1786     -14.794 303.463 -30.326  1.00124.98           C  
ATOM   2250  CD2 PHE A1786     -15.562 304.464 -28.248  1.00124.98           C  
ATOM   2251  CE1 PHE A1786     -13.601 304.164 -30.214  1.00124.98           C  
ATOM   2252  CE2 PHE A1786     -14.366 305.162 -28.160  1.00124.98           C  
ATOM   2253  CZ  PHE A1786     -13.390 305.015 -29.136  1.00124.98           C  
ATOM   2254  N   GLU A1787     -18.663 299.917 -29.647  1.00133.80           N  
ATOM   2255  CA  GLU A1787     -19.934 299.201 -29.806  1.00133.80           C  
ATOM   2256  C   GLU A1787     -20.211 298.155 -28.707  1.00133.80           C  
ATOM   2257  O   GLU A1787     -21.357 297.727 -28.580  1.00133.80           O  
ATOM   2258  CB  GLU A1787     -20.006 298.562 -31.210  1.00133.80           C  
ATOM   2259  CG  GLU A1787     -18.996 297.413 -31.445  1.00133.80           C  
ATOM   2260  CD  GLU A1787     -19.085 296.708 -32.807  1.00133.80           C  
ATOM   2261  OE1 GLU A1787     -19.622 297.306 -33.766  1.00133.80           O  
ATOM   2262  OE2 GLU A1787     -18.587 295.562 -32.869  1.00133.80           O1-
ATOM   2263  N   GLY A1788     -19.179 297.755 -27.943  1.00127.76           N  
ATOM   2264  CA  GLY A1788     -19.321 296.830 -26.822  1.00127.76           C  
ATOM   2265  C   GLY A1788     -19.869 297.541 -25.574  1.00127.76           C  
ATOM   2266  O   GLY A1788     -20.540 296.898 -24.771  1.00127.76           O  
ATOM   2267  N   LEU A1789     -19.596 298.850 -25.423  1.00122.94           N  
ATOM   2268  CA  LEU A1789     -19.945 299.670 -24.257  1.00122.94           C  
ATOM   2269  C   LEU A1789     -20.990 300.756 -24.587  1.00122.94           C  
ATOM   2270  O   LEU A1789     -21.183 301.651 -23.765  1.00122.94           O  
ATOM   2271  CB  LEU A1789     -18.639 300.276 -23.674  1.00122.94           C  
ATOM   2272  CG  LEU A1789     -17.791 299.278 -22.853  1.00122.94           C  
ATOM   2273  CD1 LEU A1789     -16.341 299.761 -22.710  1.00122.94           C  
ATOM   2274  CD2 LEU A1789     -18.403 298.997 -21.465  1.00122.94           C  
ATOM   2275  N   ASP A1790     -21.671 300.673 -25.746  1.00127.01           N  
ATOM   2276  CA  ASP A1790     -22.722 301.627 -26.130  1.00127.01           C  
ATOM   2277  C   ASP A1790     -24.115 301.286 -25.550  1.00127.01           C  
ATOM   2278  O   ASP A1790     -25.012 302.124 -25.643  1.00127.01           O  
ATOM   2279  CB  ASP A1790     -22.762 301.817 -27.670  1.00127.01           C  
ATOM   2280  CG  ASP A1790     -23.238 300.653 -28.554  1.00127.01           C  
ATOM   2281  OD1 ASP A1790     -23.388 300.762 -29.768  1.00127.01           O  
ATOM   2282  OD2 ASP A1790     -23.456 299.484 -27.888  1.00127.01           O1-
ATOM   2283  N   ASP A1791     -24.285 300.067 -25.008  1.00124.78           N  
ATOM   2284  CA  ASP A1791     -25.562 299.528 -24.546  1.00124.78           C  
ATOM   2285  C   ASP A1791     -25.979 300.170 -23.212  1.00124.78           C  
ATOM   2286  O   ASP A1791     -25.226 300.107 -22.242  1.00124.78           O  
ATOM   2287  CB  ASP A1791     -25.498 297.982 -24.451  1.00124.78           C  
ATOM   2288  CG  ASP A1791     -26.781 297.253 -24.010  1.00124.78           C  
ATOM   2289  OD1 ASP A1791     -27.893 297.771 -24.267  1.00124.78           O  
ATOM   2290  OD2 ASP A1791     -26.628 296.109 -23.531  1.00124.78           O1-
ATOM   2291  N   ILE A1792     -27.200 300.727 -23.182  1.00121.22           N  
ATOM   2292  CA  ILE A1792     -27.821 301.307 -21.993  1.00121.22           C  
ATOM   2293  C   ILE A1792     -28.115 300.244 -20.908  1.00121.22           C  
ATOM   2294  O   ILE A1792     -27.964 300.555 -19.728  1.00121.22           O  
ATOM   2295  CB  ILE A1792     -29.132 302.086 -22.338  1.00121.22           C  
ATOM   2296  CG1 ILE A1792     -28.868 303.262 -23.314  1.00121.22           C  
ATOM   2297  CG2 ILE A1792     -29.862 302.643 -21.093  1.00121.22           C  
ATOM   2298  CD1 ILE A1792     -28.681 302.864 -24.789  1.00121.22           C  
ATOM   2299  N   ASN A1793     -28.477 299.010 -21.315  1.00125.79           N  
ATOM   2300  CA  ASN A1793     -28.720 297.875 -20.415  1.00125.79           C  
ATOM   2301  C   ASN A1793     -27.449 297.412 -19.681  1.00125.79           C  
ATOM   2302  O   ASN A1793     -27.533 297.087 -18.497  1.00125.79           O  
ATOM   2303  CB  ASN A1793     -29.375 296.696 -21.183  1.00125.79           C  
ATOM   2304  CG  ASN A1793     -30.174 295.674 -20.352  1.00125.79           C  
ATOM   2305  ND2 ASN A1793     -29.901 295.516 -19.054  1.00125.79           N  
ATOM   2306  OD1 ASN A1793     -31.051 295.007 -20.893  1.00125.79           O  
ATOM   2307  N   LEU A1794     -26.303 297.408 -20.379  1.00117.85           N  
ATOM   2308  CA  LEU A1794     -25.001 297.070 -19.809  1.00117.85           C  
ATOM   2309  C   LEU A1794     -24.571 298.046 -18.700  1.00117.85           C  
ATOM   2310  O   LEU A1794     -24.044 297.603 -17.681  1.00117.85           O  
ATOM   2311  CB  LEU A1794     -23.968 296.994 -20.954  1.00117.85           C  
ATOM   2312  CG  LEU A1794     -22.500 296.755 -20.539  1.00117.85           C  
ATOM   2313  CD1 LEU A1794     -22.319 295.484 -19.691  1.00117.85           C  
ATOM   2314  CD2 LEU A1794     -21.592 296.759 -21.778  1.00117.85           C  
ATOM   2315  N   TRP A1795     -24.817 299.344 -18.923  1.00111.23           N  
ATOM   2316  CA  TRP A1795     -24.470 300.416 -17.999  1.00111.23           C  
ATOM   2317  C   TRP A1795     -25.420 300.564 -16.807  1.00111.23           C  
ATOM   2318  O   TRP A1795     -24.932 300.746 -15.693  1.00111.23           O  
ATOM   2319  CB  TRP A1795     -24.333 301.728 -18.783  1.00111.23           C  
ATOM   2320  CG  TRP A1795     -22.991 301.866 -19.419  1.00111.23           C  
ATOM   2321  CD1 TRP A1795     -22.666 301.671 -20.716  1.00111.23           C  
ATOM   2322  CD2 TRP A1795     -21.748 302.177 -18.735  1.00111.23           C  
ATOM   2323  CE2 TRP A1795     -20.690 302.183 -19.691  1.00111.23           C  
ATOM   2324  CE3 TRP A1795     -21.419 302.462 -17.391  1.00111.23           C  
ATOM   2325  NE1 TRP A1795     -21.313 301.876 -20.883  1.00111.23           N  
ATOM   2326  CZ2 TRP A1795     -19.362 302.463 -19.327  1.00111.23           C  
ATOM   2327  CZ3 TRP A1795     -20.096 302.745 -17.013  1.00111.23           C  
ATOM   2328  CH2 TRP A1795     -19.075 302.746 -17.977  1.00111.23           C  
ATOM   2329  N   ILE A1796     -26.735 300.491 -17.058  1.00118.27           N  
ATOM   2330  CA  ILE A1796     -27.769 300.701 -16.048  1.00118.27           C  
ATOM   2331  C   ILE A1796     -28.339 299.321 -15.651  1.00118.27           C  
ATOM   2332  O   ILE A1796     -28.998 298.699 -16.483  1.00118.27           O  
ATOM   2333  CB  ILE A1796     -28.917 301.598 -16.604  1.00118.27           C  
ATOM   2334  CG1 ILE A1796     -28.345 302.969 -17.041  1.00118.27           C  
ATOM   2335  CG2 ILE A1796     -30.063 301.791 -15.581  1.00118.27           C  
ATOM   2336  CD1 ILE A1796     -29.378 303.946 -17.614  1.00118.27           C  
ATOM   2337  N   PRO A1797     -28.064 298.848 -14.411  1.00122.01           N  
ATOM   2338  CA  PRO A1797     -28.551 297.538 -13.951  1.00122.01           C  
ATOM   2339  C   PRO A1797     -30.064 297.480 -13.687  1.00122.01           C  
ATOM   2340  O   PRO A1797     -30.748 298.502 -13.668  1.00122.01           O  
ATOM   2341  CB  PRO A1797     -27.751 297.273 -12.664  1.00122.01           C  
ATOM   2342  CG  PRO A1797     -27.285 298.624 -12.155  1.00122.01           C  
ATOM   2343  CD  PRO A1797     -27.257 299.515 -13.390  1.00122.01           C  
ATOM   2344  N   LEU A1798     -30.527 296.249 -13.442  1.00135.27           N  
ATOM   2345  CA  LEU A1798     -31.808 295.955 -12.810  1.00135.27           C  
ATOM   2346  C   LEU A1798     -31.581 295.689 -11.315  1.00135.27           C  
ATOM   2347  O   LEU A1798     -30.470 295.348 -10.900  1.00135.27           O  
ATOM   2348  CB  LEU A1798     -32.429 294.727 -13.510  1.00135.27           C  
ATOM   2349  CG  LEU A1798     -33.235 295.103 -14.769  1.00135.27           C  
ATOM   2350  CD1 LEU A1798     -33.482 293.873 -15.657  1.00135.27           C  
ATOM   2351  CD2 LEU A1798     -34.560 295.810 -14.413  1.00135.27           C  
ATOM   2352  N   SER A1799     -32.664 295.837 -10.536  1.00142.09           N  
ATOM   2353  CA  SER A1799     -32.713 295.546  -9.104  1.00142.09           C  
ATOM   2354  C   SER A1799     -32.378 294.072  -8.797  1.00142.09           C  
ATOM   2355  O   SER A1799     -32.796 293.181  -9.538  1.00142.09           O  
ATOM   2356  CB  SER A1799     -34.093 295.985  -8.566  1.00142.09           C  
ATOM   2357  OG  SER A1799     -35.149 295.173  -9.046  1.00142.09           O  
ATOM   2358  N   GLU A1800     -31.609 293.861  -7.713  1.00140.18           N  
ATOM   2359  CA  GLU A1800     -31.131 292.562  -7.216  1.00140.18           C  
ATOM   2360  C   GLU A1800     -30.194 291.794  -8.182  1.00140.18           C  
ATOM   2361  O   GLU A1800     -29.993 290.594  -7.988  1.00140.18           O  
ATOM   2362  CB  GLU A1800     -32.301 291.678  -6.698  1.00140.18           C  
ATOM   2363  CG  GLU A1800     -33.133 292.306  -5.549  1.00140.18           C  
ATOM   2364  CD  GLU A1800     -34.352 293.158  -5.949  1.00140.18           C  
ATOM   2365  OE1 GLU A1800     -34.987 292.862  -6.986  1.00140.18           O  
ATOM   2366  OE2 GLU A1800     -34.647 294.103  -5.185  1.00140.18           O1-
ATOM   2367  N   ASN A1801     -29.624 292.481  -9.189  1.00128.55           N  
ATOM   2368  CA  ASN A1801     -28.746 291.891 -10.209  1.00128.55           C  
ATOM   2369  C   ASN A1801     -27.379 292.600 -10.269  1.00128.55           C  
ATOM   2370  O   ASN A1801     -26.728 292.529 -11.312  1.00128.55           O  
ATOM   2371  CB  ASN A1801     -29.434 291.881 -11.603  1.00128.55           C  
ATOM   2372  CG  ASN A1801     -30.788 291.164 -11.683  1.00128.55           C  
ATOM   2373  ND2 ASN A1801     -30.932 290.009 -11.029  1.00128.55           N  
ATOM   2374  OD1 ASN A1801     -31.695 291.640 -12.360  1.00128.55           O  
ATOM   2375  N   HIS A1802     -26.941 293.234  -9.161  1.00112.04           N  
ATOM   2376  CA  HIS A1802     -25.633 293.895  -9.034  1.00112.04           C  
ATOM   2377  C   HIS A1802     -24.446 292.957  -9.328  1.00112.04           C  
ATOM   2378  O   HIS A1802     -23.531 293.366 -10.040  1.00112.04           O  
ATOM   2379  CB  HIS A1802     -25.491 294.564  -7.642  1.00112.04           C  
ATOM   2380  CG  HIS A1802     -24.072 294.926  -7.245  1.00112.04           C  
ATOM   2381  CD2 HIS A1802     -23.266 294.315  -6.307  1.00112.04           C  
ATOM   2382  ND1 HIS A1802     -23.327 295.921  -7.892  1.00112.04           N  
ATOM   2383  CE1 HIS A1802     -22.121 295.858  -7.345  1.00112.04           C  
ATOM   2384  NE2 HIS A1802     -22.027 294.921  -6.402  1.00112.04           N  
ATOM   2385  N   ASP A1803     -24.490 291.737  -8.765  1.00118.70           N  
ATOM   2386  CA  ASP A1803     -23.436 290.718  -8.835  1.00118.70           C  
ATOM   2387  C   ASP A1803     -23.102 290.292 -10.273  1.00118.70           C  
ATOM   2388  O   ASP A1803     -21.923 290.195 -10.615  1.00118.70           O  
ATOM   2389  CB  ASP A1803     -23.762 289.464  -7.981  1.00118.70           C  
ATOM   2390  CG  ASP A1803     -24.046 289.689  -6.482  1.00118.70           C  
ATOM   2391  OD1 ASP A1803     -23.766 290.792  -5.959  1.00118.70           O  
ATOM   2392  OD2 ASP A1803     -24.482 288.701  -5.853  1.00118.70           O1-
ATOM   2393  N   ILE A1804     -24.147 290.084 -11.092  1.00118.22           N  
ATOM   2394  CA  ILE A1804     -24.021 289.775 -12.514  1.00118.22           C  
ATOM   2395  C   ILE A1804     -23.599 291.024 -13.309  1.00118.22           C  
ATOM   2396  O   ILE A1804     -22.687 290.913 -14.125  1.00118.22           O  
ATOM   2397  CB  ILE A1804     -25.332 289.184 -13.127  1.00118.22           C  
ATOM   2398  CG1 ILE A1804     -25.715 287.832 -12.474  1.00118.22           C  
ATOM   2399  CG2 ILE A1804     -25.254 288.983 -14.660  1.00118.22           C  
ATOM   2400  CD1 ILE A1804     -26.343 287.937 -11.075  1.00118.22           C  
ATOM   2401  N   TRP A1805     -24.237 292.179 -13.040  1.00111.09           N  
ATOM   2402  CA  TRP A1805     -23.970 293.460 -13.698  1.00111.09           C  
ATOM   2403  C   TRP A1805     -22.511 293.930 -13.618  1.00111.09           C  
ATOM   2404  O   TRP A1805     -21.967 294.320 -14.648  1.00111.09           O  
ATOM   2405  CB  TRP A1805     -24.932 294.549 -13.179  1.00111.09           C  
ATOM   2406  CG  TRP A1805     -24.567 295.969 -13.514  1.00111.09           C  
ATOM   2407  CD1 TRP A1805     -24.750 296.569 -14.711  1.00111.09           C  
ATOM   2408  CD2 TRP A1805     -23.887 296.953 -12.673  1.00111.09           C  
ATOM   2409  CE2 TRP A1805     -23.705 298.148 -13.431  1.00111.09           C  
ATOM   2410  CE3 TRP A1805     -23.396 296.955 -11.346  1.00111.09           C  
ATOM   2411  NE1 TRP A1805     -24.247 297.852 -14.663  1.00111.09           N  
ATOM   2412  CZ2 TRP A1805     -23.086 299.292 -12.897  1.00111.09           C  
ATOM   2413  CZ3 TRP A1805     -22.759 298.090 -10.803  1.00111.09           C  
ATOM   2414  CH2 TRP A1805     -22.611 299.261 -11.573  1.00111.09           C  
ATOM   2415  N   ILE A1806     -21.922 293.917 -12.410  1.00109.69           N  
ATOM   2416  CA  ILE A1806     -20.566 294.418 -12.182  1.00109.69           C  
ATOM   2417  C   ILE A1806     -19.493 293.530 -12.842  1.00109.69           C  
ATOM   2418  O   ILE A1806     -18.538 294.071 -13.398  1.00109.69           O  
ATOM   2419  CB  ILE A1806     -20.259 294.621 -10.668  1.00109.69           C  
ATOM   2420  CG1 ILE A1806     -18.978 295.438 -10.391  1.00109.69           C  
ATOM   2421  CG2 ILE A1806     -20.201 293.314  -9.848  1.00109.69           C  
ATOM   2422  CD1 ILE A1806     -18.828 296.742 -11.182  1.00109.69           C  
ATOM   2423  N   LYS A1807     -19.720 292.204 -12.864  1.00114.59           N  
ATOM   2424  CA  LYS A1807     -18.937 291.256 -13.654  1.00114.59           C  
ATOM   2425  C   LYS A1807     -19.072 291.505 -15.167  1.00114.59           C  
ATOM   2426  O   LYS A1807     -18.055 291.490 -15.854  1.00114.59           O  
ATOM   2427  CB  LYS A1807     -19.290 289.806 -13.250  1.00114.59           C  
ATOM   2428  CG  LYS A1807     -18.687 288.728 -14.175  1.00114.59           C  
ATOM   2429  CD  LYS A1807     -18.976 287.294 -13.723  1.00114.59           C  
ATOM   2430  CE  LYS A1807     -18.664 286.282 -14.839  1.00114.59           C  
ATOM   2431  NZ  LYS A1807     -18.821 284.892 -14.381  1.00114.59           N1+
ATOM   2432  N   THR A1808     -20.306 291.731 -15.651  1.00113.33           N  
ATOM   2433  CA  THR A1808     -20.592 291.950 -17.071  1.00113.33           C  
ATOM   2434  C   THR A1808     -20.022 293.285 -17.599  1.00113.33           C  
ATOM   2435  O   THR A1808     -19.533 293.320 -18.726  1.00113.33           O  
ATOM   2436  CB  THR A1808     -22.107 291.878 -17.405  1.00113.33           C  
ATOM   2437  CG2 THR A1808     -22.429 291.875 -18.911  1.00113.33           C  
ATOM   2438  OG1 THR A1808     -22.649 290.673 -16.902  1.00113.33           O  
ATOM   2439  N   LEU A1809     -20.043 294.338 -16.763  1.00112.15           N  
ATOM   2440  CA  LEU A1809     -19.466 295.648 -17.060  1.00112.15           C  
ATOM   2441  C   LEU A1809     -17.931 295.601 -17.133  1.00112.15           C  
ATOM   2442  O   LEU A1809     -17.379 296.081 -18.121  1.00112.15           O  
ATOM   2443  CB  LEU A1809     -19.986 296.692 -16.041  1.00112.15           C  
ATOM   2444  CG  LEU A1809     -19.528 298.150 -16.294  1.00112.15           C  
ATOM   2445  CD1 LEU A1809     -19.948 298.670 -17.686  1.00112.15           C  
ATOM   2446  CD2 LEU A1809     -20.007 299.086 -15.166  1.00112.15           C  
ATOM   2447  N   THR A1810     -17.274 295.001 -16.122  1.00110.08           N  
ATOM   2448  CA  THR A1810     -15.814 294.838 -16.098  1.00110.08           C  
ATOM   2449  C   THR A1810     -15.293 293.876 -17.180  1.00110.08           C  
ATOM   2450  O   THR A1810     -14.231 294.158 -17.729  1.00110.08           O  
ATOM   2451  CB  THR A1810     -15.270 294.341 -14.735  1.00110.08           C  
ATOM   2452  CG2 THR A1810     -15.474 295.362 -13.613  1.00110.08           C  
ATOM   2453  OG1 THR A1810     -15.822 293.095 -14.355  1.00110.08           O  
ATOM   2454  N   CYS A1811     -16.045 292.810 -17.515  1.00119.95           N  
ATOM   2455  CA  CYS A1811     -15.709 291.909 -18.619  1.00119.95           C  
ATOM   2456  C   CYS A1811     -15.825 292.618 -19.981  1.00119.95           C  
ATOM   2457  O   CYS A1811     -14.942 292.415 -20.807  1.00119.95           O  
ATOM   2458  CB  CYS A1811     -16.438 290.543 -18.538  1.00119.95           C  
ATOM   2459  SG  CYS A1811     -18.066 290.456 -19.332  1.00119.95           S  
ATOM   2460  N   ALA A1812     -16.843 293.484 -20.159  1.00118.62           N  
ATOM   2461  CA  ALA A1812     -17.039 294.320 -21.347  1.00118.62           C  
ATOM   2462  C   ALA A1812     -15.947 295.388 -21.543  1.00118.62           C  
ATOM   2463  O   ALA A1812     -15.590 295.661 -22.689  1.00118.62           O  
ATOM   2464  CB  ALA A1812     -18.437 294.956 -21.311  1.00118.62           C  
ATOM   2465  N   PHE A1813     -15.391 295.917 -20.437  1.00117.19           N  
ATOM   2466  CA  PHE A1813     -14.176 296.737 -20.438  1.00117.19           C  
ATOM   2467  C   PHE A1813     -12.916 295.976 -20.889  1.00117.19           C  
ATOM   2468  O   PHE A1813     -12.104 296.547 -21.614  1.00117.19           O  
ATOM   2469  CB  PHE A1813     -13.954 297.400 -19.059  1.00117.19           C  
ATOM   2470  CG  PHE A1813     -14.648 298.734 -18.866  1.00117.19           C  
ATOM   2471  CD1 PHE A1813     -14.245 299.841 -19.640  1.00117.19           C  
ATOM   2472  CD2 PHE A1813     -15.710 298.885 -17.949  1.00117.19           C  
ATOM   2473  CE1 PHE A1813     -14.852 301.073 -19.464  1.00117.19           C  
ATOM   2474  CE2 PHE A1813     -16.318 300.123 -17.798  1.00117.19           C  
ATOM   2475  CZ  PHE A1813     -15.877 301.209 -18.543  1.00117.19           C  
ATOM   2476  N   LEU A1814     -12.790 294.706 -20.471  1.00122.87           N  
ATOM   2477  CA  LEU A1814     -11.675 293.819 -20.813  1.00122.87           C  
ATOM   2478  C   LEU A1814     -11.785 293.184 -22.213  1.00122.87           C  
ATOM   2479  O   LEU A1814     -10.786 292.631 -22.674  1.00122.87           O  
ATOM   2480  CB  LEU A1814     -11.530 292.732 -19.722  1.00122.87           C  
ATOM   2481  CG  LEU A1814     -11.093 293.274 -18.343  1.00122.87           C  
ATOM   2482  CD1 LEU A1814     -11.171 292.187 -17.253  1.00122.87           C  
ATOM   2483  CD2 LEU A1814      -9.714 293.952 -18.373  1.00122.87           C  
ATOM   2484  N   ASP A1815     -12.953 293.278 -22.877  1.00131.63           N  
ATOM   2485  CA  ASP A1815     -13.201 292.785 -24.240  1.00131.63           C  
ATOM   2486  C   ASP A1815     -12.609 293.736 -25.297  1.00131.63           C  
ATOM   2487  O   ASP A1815     -13.348 294.381 -26.042  1.00131.63           O  
ATOM   2488  CB  ASP A1815     -14.700 292.468 -24.504  1.00131.63           C  
ATOM   2489  CG  ASP A1815     -15.307 291.317 -23.678  1.00131.63           C  
ATOM   2490  OD1 ASP A1815     -14.555 290.407 -23.258  1.00131.63           O  
ATOM   2491  OD2 ASP A1815     -16.555 291.289 -23.594  1.00131.63           O1-
ATOM   2492  N   SER A1816     -11.265 293.786 -25.329  1.00143.08           N  
ATOM   2493  CA  SER A1816     -10.387 294.496 -26.268  1.00143.08           C  
ATOM   2494  C   SER A1816     -10.434 296.040 -26.196  1.00143.08           C  
ATOM   2495  O   SER A1816      -9.635 296.684 -26.876  1.00143.08           O  
ATOM   2496  CB  SER A1816     -10.656 293.996 -27.704  1.00143.08           C  
ATOM   2497  OG  SER A1816      -9.568 294.246 -28.567  1.00143.08           O  
ATOM   2498  N   GLY A1817     -11.352 296.616 -25.401  1.00135.74           N  
ATOM   2499  CA  GLY A1817     -11.586 298.055 -25.342  1.00135.74           C  
ATOM   2500  C   GLY A1817     -10.544 298.696 -24.429  1.00135.74           C  
ATOM   2501  O   GLY A1817     -10.643 298.576 -23.211  1.00135.74           O  
ATOM   2502  N   GLY A1818      -9.562 299.390 -25.030  1.00136.52           N  
ATOM   2503  CA  GLY A1818      -8.439 300.026 -24.342  1.00136.52           C  
ATOM   2504  C   GLY A1818      -7.610 298.976 -23.595  1.00136.52           C  
ATOM   2505  O   GLY A1818      -7.153 298.028 -24.227  1.00136.52           O  
ATOM   2506  N   THR A1819      -7.408 299.164 -22.276  1.00133.50           N  
ATOM   2507  CA  THR A1819      -6.664 298.283 -21.354  1.00133.50           C  
ATOM   2508  C   THR A1819      -5.192 298.063 -21.789  1.00133.50           C  
ATOM   2509  O   THR A1819      -4.698 296.935 -21.819  1.00133.50           O  
ATOM   2510  CB  THR A1819      -7.384 296.928 -21.078  1.00133.50           C  
ATOM   2511  CG2 THR A1819      -8.801 297.099 -20.517  1.00133.50           C  
ATOM   2512  OG1 THR A1819      -7.449 296.097 -22.217  1.00133.50           O  
ATOM   2513  N   LYS A1820      -4.522 299.182 -22.122  1.00130.61           N  
ATOM   2514  CA  LYS A1820      -3.133 299.254 -22.585  1.00130.61           C  
ATOM   2515  C   LYS A1820      -2.102 298.669 -21.604  1.00130.61           C  
ATOM   2516  O   LYS A1820      -1.133 298.065 -22.063  1.00130.61           O  
ATOM   2517  CB  LYS A1820      -2.762 300.717 -22.919  1.00130.61           C  
ATOM   2518  CG  LYS A1820      -3.247 301.227 -24.288  1.00130.61           C  
ATOM   2519  CD  LYS A1820      -4.758 301.465 -24.441  1.00130.61           C  
ATOM   2520  CE  LYS A1820      -5.351 302.418 -23.388  1.00130.61           C  
ATOM   2521  NZ  LYS A1820      -6.606 303.030 -23.857  1.00130.61           N1+
ATOM   2522  N   CYS A1821      -2.331 298.848 -20.290  1.00133.36           N  
ATOM   2523  CA  CYS A1821      -1.505 298.274 -19.229  1.00133.36           C  
ATOM   2524  C   CYS A1821      -1.712 296.750 -19.192  1.00133.36           C  
ATOM   2525  O   CYS A1821      -2.850 296.296 -19.061  1.00133.36           O  
ATOM   2526  CB  CYS A1821      -1.786 298.941 -17.868  1.00133.36           C  
ATOM   2527  SG  CYS A1821      -0.616 298.378 -16.597  1.00133.36           S  
ATOM   2528  N   GLU A1822      -0.606 296.007 -19.355  1.00138.48           N  
ATOM   2529  CA  GLU A1822      -0.596 294.560 -19.567  1.00138.48           C  
ATOM   2530  C   GLU A1822      -1.157 293.732 -18.402  1.00138.48           C  
ATOM   2531  O   GLU A1822      -1.738 292.683 -18.673  1.00138.48           O  
ATOM   2532  CB  GLU A1822       0.823 294.106 -19.956  1.00138.48           C  
ATOM   2533  CG  GLU A1822       1.904 294.349 -18.875  1.00138.48           C  
ATOM   2534  CD  GLU A1822       3.335 293.988 -19.296  1.00138.48           C  
ATOM   2535  OE1 GLU A1822       3.545 293.477 -20.419  1.00138.48           O  
ATOM   2536  OE2 GLU A1822       4.222 294.213 -18.447  1.00138.48           O1-
ATOM   2537  N   ILE A1823      -1.010 294.215 -17.152  1.00131.63           N  
ATOM   2538  CA  ILE A1823      -1.523 293.535 -15.960  1.00131.63           C  
ATOM   2539  C   ILE A1823      -3.056 293.429 -15.956  1.00131.63           C  
ATOM   2540  O   ILE A1823      -3.551 292.396 -15.520  1.00131.63           O  
ATOM   2541  CB  ILE A1823      -1.074 294.193 -14.619  1.00131.63           C  
ATOM   2542  CG1 ILE A1823      -1.748 295.551 -14.287  1.00131.63           C  
ATOM   2543  CG2 ILE A1823       0.459 294.275 -14.553  1.00131.63           C  
ATOM   2544  CD1 ILE A1823      -1.298 296.187 -12.971  1.00131.63           C  
ATOM   2545  N   LEU A1824      -3.757 294.465 -16.463  1.00129.87           N  
ATOM   2546  CA  LEU A1824      -5.216 294.577 -16.441  1.00129.87           C  
ATOM   2547  C   LEU A1824      -5.919 293.484 -17.260  1.00129.87           C  
ATOM   2548  O   LEU A1824      -6.933 292.966 -16.801  1.00129.87           O  
ATOM   2549  CB  LEU A1824      -5.673 295.987 -16.886  1.00129.87           C  
ATOM   2550  CG  LEU A1824      -5.246 297.153 -15.960  1.00129.87           C  
ATOM   2551  CD1 LEU A1824      -5.743 298.502 -16.519  1.00129.87           C  
ATOM   2552  CD2 LEU A1824      -5.689 296.966 -14.493  1.00129.87           C  
ATOM   2553  N   GLN A1825      -5.344 293.109 -18.414  1.00136.06           N  
ATOM   2554  CA  GLN A1825      -5.823 292.003 -19.247  1.00136.06           C  
ATOM   2555  C   GLN A1825      -5.674 290.599 -18.624  1.00136.06           C  
ATOM   2556  O   GLN A1825      -6.403 289.695 -19.030  1.00136.06           O  
ATOM   2557  CB  GLN A1825      -5.150 292.082 -20.634  1.00136.06           C  
ATOM   2558  CG  GLN A1825      -5.827 293.058 -21.616  1.00136.06           C  
ATOM   2559  CD  GLN A1825      -7.158 292.535 -22.177  1.00136.06           C  
ATOM   2560  NE2 GLN A1825      -7.848 293.355 -22.966  1.00136.06           N  
ATOM   2561  OE1 GLN A1825      -7.569 291.406 -21.916  1.00136.06           O  
ATOM   2562  N   LEU A1826      -4.764 290.442 -17.646  1.00130.78           N  
ATOM   2563  CA  LEU A1826      -4.501 289.183 -16.936  1.00130.78           C  
ATOM   2564  C   LEU A1826      -5.415 288.973 -15.713  1.00130.78           C  
ATOM   2565  O   LEU A1826      -5.353 287.904 -15.109  1.00130.78           O  
ATOM   2566  CB  LEU A1826      -3.019 289.137 -16.494  1.00130.78           C  
ATOM   2567  CG  LEU A1826      -1.997 289.376 -17.625  1.00130.78           C  
ATOM   2568  CD1 LEU A1826      -0.566 289.469 -17.064  1.00130.78           C  
ATOM   2569  CD2 LEU A1826      -2.123 288.345 -18.762  1.00130.78           C  
ATOM   2570  N   LEU A1827      -6.229 289.982 -15.361  1.00126.29           N  
ATOM   2571  CA  LEU A1827      -7.109 289.994 -14.189  1.00126.29           C  
ATOM   2572  C   LEU A1827      -8.470 289.314 -14.416  1.00126.29           C  
ATOM   2573  O   LEU A1827      -9.256 289.234 -13.471  1.00126.29           O  
ATOM   2574  CB  LEU A1827      -7.307 291.459 -13.752  1.00126.29           C  
ATOM   2575  CG  LEU A1827      -6.037 292.156 -13.239  1.00126.29           C  
ATOM   2576  CD1 LEU A1827      -6.321 293.626 -12.920  1.00126.29           C  
ATOM   2577  CD2 LEU A1827      -5.335 291.432 -12.073  1.00126.29           C  
ATOM   2578  N   LYS A1828      -8.722 288.831 -15.644  1.00127.20           N  
ATOM   2579  CA  LYS A1828      -9.963 288.190 -16.076  1.00127.20           C  
ATOM   2580  C   LYS A1828     -10.429 286.980 -15.223  1.00127.20           C  
ATOM   2581  O   LYS A1828     -11.615 286.963 -14.896  1.00127.20           O  
ATOM   2582  CB  LYS A1828      -9.840 287.853 -17.581  1.00127.20           C  
ATOM   2583  CG  LYS A1828     -11.137 287.428 -18.288  1.00127.20           C  
ATOM   2584  CD  LYS A1828     -12.109 288.603 -18.490  1.00127.20           C  
ATOM   2585  CE  LYS A1828     -13.251 288.336 -19.483  1.00127.20           C  
ATOM   2586  NZ  LYS A1828     -12.783 288.163 -20.871  1.00127.20           N1+
ATOM   2587  N   PRO A1829      -9.536 286.041 -14.809  1.00125.36           N  
ATOM   2588  CA  PRO A1829      -9.925 284.908 -13.940  1.00125.36           C  
ATOM   2589  C   PRO A1829     -10.500 285.301 -12.570  1.00125.36           C  
ATOM   2590  O   PRO A1829     -11.466 284.677 -12.133  1.00125.36           O  
ATOM   2591  CB  PRO A1829      -8.639 284.072 -13.788  1.00125.36           C  
ATOM   2592  CG  PRO A1829      -7.798 284.442 -14.994  1.00125.36           C  
ATOM   2593  CD  PRO A1829      -8.128 285.913 -15.193  1.00125.36           C  
ATOM   2594  N   MET A1830      -9.911 286.329 -11.931  1.00125.26           N  
ATOM   2595  CA  MET A1830     -10.366 286.840 -10.639  1.00125.26           C  
ATOM   2596  C   MET A1830     -11.665 287.666 -10.742  1.00125.26           C  
ATOM   2597  O   MET A1830     -12.473 287.612  -9.816  1.00125.26           O  
ATOM   2598  CB  MET A1830      -9.225 287.598  -9.932  1.00125.26           C  
ATOM   2599  CG  MET A1830      -9.545 288.012  -8.480  1.00125.26           C  
ATOM   2600  SD  MET A1830     -10.003 286.701  -7.313  1.00125.26           S  
ATOM   2601  CE  MET A1830      -8.549 285.646  -7.447  1.00125.26           C  
ATOM   2602  N   CYS A1831     -11.861 288.376 -11.870  1.00126.00           N  
ATOM   2603  CA  CYS A1831     -13.093 289.110 -12.183  1.00126.00           C  
ATOM   2604  C   CYS A1831     -14.294 288.160 -12.352  1.00126.00           C  
ATOM   2605  O   CYS A1831     -15.371 288.439 -11.832  1.00126.00           O  
ATOM   2606  CB  CYS A1831     -12.961 289.981 -13.450  1.00126.00           C  
ATOM   2607  SG  CYS A1831     -11.799 291.345 -13.191  1.00126.00           S  
ATOM   2608  N   GLU A1832     -14.079 287.039 -13.057  1.00128.24           N  
ATOM   2609  CA  GLU A1832     -15.095 286.021 -13.315  1.00128.24           C  
ATOM   2610  C   GLU A1832     -15.640 285.328 -12.054  1.00128.24           C  
ATOM   2611  O   GLU A1832     -16.838 285.051 -12.008  1.00128.24           O  
ATOM   2612  CB  GLU A1832     -14.533 284.989 -14.308  1.00128.24           C  
ATOM   2613  CG  GLU A1832     -14.423 285.527 -15.754  1.00128.24           C  
ATOM   2614  CD  GLU A1832     -13.621 284.644 -16.725  1.00128.24           C  
ATOM   2615  OE1 GLU A1832     -12.882 283.743 -16.268  1.00128.24           O  
ATOM   2616  OE2 GLU A1832     -13.756 284.899 -17.942  1.00128.24           O1-
ATOM   2617  N   VAL A1833     -14.767 285.059 -11.069  1.00121.76           N  
ATOM   2618  CA  VAL A1833     -15.126 284.323  -9.856  1.00121.76           C  
ATOM   2619  C   VAL A1833     -15.598 285.232  -8.698  1.00121.76           C  
ATOM   2620  O   VAL A1833     -16.476 284.802  -7.950  1.00121.76           O  
ATOM   2621  CB  VAL A1833     -13.948 283.419  -9.387  1.00121.76           C  
ATOM   2622  CG1 VAL A1833     -12.706 284.198  -8.920  1.00121.76           C  
ATOM   2623  CG2 VAL A1833     -14.359 282.384  -8.323  1.00121.76           C  
ATOM   2624  N   LYS A1834     -15.035 286.449  -8.567  1.00120.77           N  
ATOM   2625  CA  LYS A1834     -15.281 287.348  -7.436  1.00120.77           C  
ATOM   2626  C   LYS A1834     -15.710 288.741  -7.918  1.00120.77           C  
ATOM   2627  O   LYS A1834     -14.989 289.379  -8.686  1.00120.77           O  
ATOM   2628  CB  LYS A1834     -14.027 287.383  -6.531  1.00120.77           C  
ATOM   2629  CG  LYS A1834     -14.152 288.322  -5.311  1.00120.77           C  
ATOM   2630  CD  LYS A1834     -12.993 288.215  -4.300  1.00120.77           C  
ATOM   2631  CE  LYS A1834     -12.888 286.877  -3.540  1.00120.77           C  
ATOM   2632  NZ  LYS A1834     -14.081 286.590  -2.720  1.00120.77           N1+
ATOM   2633  N   THR A1835     -16.866 289.193  -7.403  1.00117.47           N  
ATOM   2634  CA  THR A1835     -17.471 290.495  -7.686  1.00117.47           C  
ATOM   2635  C   THR A1835     -16.829 291.652  -6.897  1.00117.47           C  
ATOM   2636  O   THR A1835     -16.844 292.774  -7.396  1.00117.47           O  
ATOM   2637  CB  THR A1835     -18.986 290.486  -7.354  1.00117.47           C  
ATOM   2638  CG2 THR A1835     -19.754 289.389  -8.102  1.00117.47           C  
ATOM   2639  OG1 THR A1835     -19.241 290.357  -5.964  1.00117.47           O  
ATOM   2640  N   ASP A1836     -16.256 291.379  -5.711  1.00119.06           N  
ATOM   2641  CA  ASP A1836     -15.531 292.368  -4.898  1.00119.06           C  
ATOM   2642  C   ASP A1836     -14.262 292.875  -5.592  1.00119.06           C  
ATOM   2643  O   ASP A1836     -13.937 294.054  -5.463  1.00119.06           O  
ATOM   2644  CB  ASP A1836     -15.177 291.854  -3.484  1.00119.06           C  
ATOM   2645  CG  ASP A1836     -16.365 291.382  -2.629  1.00119.06           C  
ATOM   2646  OD1 ASP A1836     -17.480 291.924  -2.802  1.00119.06           O  
ATOM   2647  OD2 ASP A1836     -16.097 290.585  -1.703  1.00119.06           O1-
ATOM   2648  N   PHE A1837     -13.602 291.989  -6.352  1.00114.68           N  
ATOM   2649  CA  PHE A1837     -12.470 292.337  -7.193  1.00114.68           C  
ATOM   2650  C   PHE A1837     -12.877 293.135  -8.445  1.00114.68           C  
ATOM   2651  O   PHE A1837     -12.097 293.985  -8.869  1.00114.68           O  
ATOM   2652  CB  PHE A1837     -11.690 291.063  -7.528  1.00114.68           C  
ATOM   2653  CG  PHE A1837     -10.443 291.312  -8.345  1.00114.68           C  
ATOM   2654  CD1 PHE A1837      -9.317 291.922  -7.758  1.00114.68           C  
ATOM   2655  CD2 PHE A1837     -10.450 291.061  -9.727  1.00114.68           C  
ATOM   2656  CE1 PHE A1837      -8.189 292.173  -8.520  1.00114.68           C  
ATOM   2657  CE2 PHE A1837      -9.317 291.322 -10.471  1.00114.68           C  
ATOM   2658  CZ  PHE A1837      -8.188 291.868  -9.873  1.00114.68           C  
ATOM   2659  N   CYS A1838     -14.091 292.892  -8.978  1.00114.95           N  
ATOM   2660  CA  CYS A1838     -14.693 293.675 -10.065  1.00114.95           C  
ATOM   2661  C   CYS A1838     -14.952 295.128  -9.632  1.00114.95           C  
ATOM   2662  O   CYS A1838     -14.601 296.050 -10.366  1.00114.95           O  
ATOM   2663  CB  CYS A1838     -16.007 293.077 -10.598  1.00114.95           C  
ATOM   2664  SG  CYS A1838     -15.733 291.449 -11.307  1.00114.95           S  
ATOM   2665  N   GLN A1839     -15.515 295.299  -8.424  1.00108.70           N  
ATOM   2666  CA  GLN A1839     -15.737 296.590  -7.772  1.00108.70           C  
ATOM   2667  C   GLN A1839     -14.434 297.359  -7.492  1.00108.70           C  
ATOM   2668  O   GLN A1839     -14.417 298.579  -7.653  1.00108.70           O  
ATOM   2669  CB  GLN A1839     -16.528 296.374  -6.467  1.00108.70           C  
ATOM   2670  CG  GLN A1839     -17.976 295.911  -6.699  1.00108.70           C  
ATOM   2671  CD  GLN A1839     -18.667 295.544  -5.389  1.00108.70           C  
ATOM   2672  NE2 GLN A1839     -19.415 296.488  -4.817  1.00108.70           N  
ATOM   2673  OE1 GLN A1839     -18.539 294.423  -4.904  1.00108.70           O  
ATOM   2674  N   THR A1840     -13.372 296.625  -7.111  1.00105.77           N  
ATOM   2675  CA  THR A1840     -12.043 297.177  -6.854  1.00105.77           C  
ATOM   2676  C   THR A1840     -11.331 297.619  -8.146  1.00105.77           C  
ATOM   2677  O   THR A1840     -10.770 298.710  -8.148  1.00105.77           O  
ATOM   2678  CB  THR A1840     -11.116 296.175  -6.107  1.00105.77           C  
ATOM   2679  CG2 THR A1840      -9.723 296.723  -5.738  1.00105.77           C  
ATOM   2680  OG1 THR A1840     -11.726 295.769  -4.898  1.00105.77           O  
ATOM   2681  N   VAL A1841     -11.360 296.785  -9.203  1.00102.55           N  
ATOM   2682  CA  VAL A1841     -10.591 296.992 -10.434  1.00102.55           C  
ATOM   2683  C   VAL A1841     -11.222 298.007 -11.418  1.00102.55           C  
ATOM   2684  O   VAL A1841     -10.476 298.610 -12.186  1.00102.55           O  
ATOM   2685  CB  VAL A1841     -10.311 295.651 -11.174  1.00102.55           C  
ATOM   2686  CG1 VAL A1841     -11.523 295.071 -11.919  1.00102.55           C  
ATOM   2687  CG2 VAL A1841      -9.115 295.732 -12.138  1.00102.55           C  
ATOM   2688  N   LEU A1842     -12.557 298.191 -11.383  1.00 99.30           N  
ATOM   2689  CA  LEU A1842     -13.315 299.025 -12.329  1.00 99.30           C  
ATOM   2690  C   LEU A1842     -12.845 300.493 -12.505  1.00 99.30           C  
ATOM   2691  O   LEU A1842     -12.759 300.918 -13.658  1.00 99.30           O  
ATOM   2692  CB  LEU A1842     -14.835 298.919 -12.035  1.00 99.30           C  
ATOM   2693  CG  LEU A1842     -15.773 299.722 -12.968  1.00 99.30           C  
ATOM   2694  CD1 LEU A1842     -15.643 299.314 -14.449  1.00 99.30           C  
ATOM   2695  CD2 LEU A1842     -17.230 299.644 -12.484  1.00 99.30           C  
ATOM   2696  N   PRO A1843     -12.494 301.231 -11.421  1.00 95.26           N  
ATOM   2697  CA  PRO A1843     -11.938 302.593 -11.547  1.00 95.26           C  
ATOM   2698  C   PRO A1843     -10.582 302.665 -12.276  1.00 95.26           C  
ATOM   2699  O   PRO A1843     -10.353 303.626 -13.009  1.00 95.26           O  
ATOM   2700  CB  PRO A1843     -11.825 303.095 -10.095  1.00 95.26           C  
ATOM   2701  CG  PRO A1843     -12.706 302.181  -9.263  1.00 95.26           C  
ATOM   2702  CD  PRO A1843     -12.635 300.864 -10.013  1.00 95.26           C  
ATOM   2703  N   TYR A1844      -9.728 301.644 -12.078  1.00 98.18           N  
ATOM   2704  CA  TYR A1844      -8.416 301.510 -12.717  1.00 98.18           C  
ATOM   2705  C   TYR A1844      -8.514 301.212 -14.222  1.00 98.18           C  
ATOM   2706  O   TYR A1844      -7.708 301.752 -14.980  1.00 98.18           O  
ATOM   2707  CB  TYR A1844      -7.586 300.418 -12.013  1.00 98.18           C  
ATOM   2708  CG  TYR A1844      -7.375 300.631 -10.525  1.00 98.18           C  
ATOM   2709  CD1 TYR A1844      -6.363 301.496 -10.076  1.00 98.18           C  
ATOM   2710  CD2 TYR A1844      -8.179 299.966  -9.582  1.00 98.18           C  
ATOM   2711  CE1 TYR A1844      -6.134 301.679  -8.699  1.00 98.18           C  
ATOM   2712  CE2 TYR A1844      -7.950 300.135  -8.202  1.00 98.18           C  
ATOM   2713  CZ  TYR A1844      -6.929 300.995  -7.760  1.00 98.18           C  
ATOM   2714  OH  TYR A1844      -6.725 301.169  -6.423  1.00 98.18           O  
ATOM   2715  N   LEU A1845      -9.513 300.401 -14.630  1.00101.96           N  
ATOM   2716  CA  LEU A1845      -9.843 300.146 -16.037  1.00101.96           C  
ATOM   2717  C   LEU A1845     -10.295 301.433 -16.739  1.00101.96           C  
ATOM   2718  O   LEU A1845      -9.728 301.775 -17.775  1.00101.96           O  
ATOM   2719  CB  LEU A1845     -10.944 299.066 -16.185  1.00101.96           C  
ATOM   2720  CG  LEU A1845     -10.594 297.660 -15.655  1.00101.96           C  
ATOM   2721  CD1 LEU A1845     -11.765 296.685 -15.896  1.00101.96           C  
ATOM   2722  CD2 LEU A1845      -9.271 297.111 -16.217  1.00101.96           C  
ATOM   2723  N   ILE A1846     -11.268 302.136 -16.131  1.00 99.56           N  
ATOM   2724  CA  ILE A1846     -11.815 303.405 -16.616  1.00 99.56           C  
ATOM   2725  C   ILE A1846     -10.739 304.493 -16.783  1.00 99.56           C  
ATOM   2726  O   ILE A1846     -10.739 305.151 -17.820  1.00 99.56           O  
ATOM   2727  CB  ILE A1846     -12.986 303.916 -15.720  1.00 99.56           C  
ATOM   2728  CG1 ILE A1846     -14.212 302.988 -15.887  1.00 99.56           C  
ATOM   2729  CG2 ILE A1846     -13.413 305.387 -15.954  1.00 99.56           C  
ATOM   2730  CD1 ILE A1846     -15.279 303.142 -14.797  1.00 99.56           C  
ATOM   2731  N   HIS A1847      -9.805 304.607 -15.819  1.00101.85           N  
ATOM   2732  CA  HIS A1847      -8.664 305.519 -15.915  1.00101.85           C  
ATOM   2733  C   HIS A1847      -7.709 305.177 -17.066  1.00101.85           C  
ATOM   2734  O   HIS A1847      -7.318 306.096 -17.779  1.00101.85           O  
ATOM   2735  CB  HIS A1847      -7.912 305.614 -14.574  1.00101.85           C  
ATOM   2736  CG  HIS A1847      -6.821 306.663 -14.531  1.00101.85           C  
ATOM   2737  CD2 HIS A1847      -6.753 307.878 -15.185  1.00101.85           C  
ATOM   2738  ND1 HIS A1847      -5.652 306.499 -13.786  1.00101.85           N  
ATOM   2739  CE1 HIS A1847      -4.913 307.566 -14.059  1.00101.85           C  
ATOM   2740  NE2 HIS A1847      -5.520 308.420 -14.879  1.00101.85           N  
ATOM   2741  N   ASP A1848      -7.372 303.888 -17.248  1.00113.65           N  
ATOM   2742  CA  ASP A1848      -6.459 303.427 -18.299  1.00113.65           C  
ATOM   2743  C   ASP A1848      -7.008 303.683 -19.719  1.00113.65           C  
ATOM   2744  O   ASP A1848      -6.255 304.132 -20.584  1.00113.65           O  
ATOM   2745  CB  ASP A1848      -6.093 301.945 -18.039  1.00113.65           C  
ATOM   2746  CG  ASP A1848      -5.022 301.343 -18.962  1.00113.65           C  
ATOM   2747  OD1 ASP A1848      -4.909 300.140 -19.168  1.00113.65           O  
ATOM   2748  OD2 ASP A1848      -4.164 302.263 -19.488  1.00113.65           O1-
ATOM   2749  N   ILE A1849      -8.314 303.438 -19.916  1.00109.22           N  
ATOM   2750  CA  ILE A1849      -9.021 303.716 -21.165  1.00109.22           C  
ATOM   2751  C   ILE A1849      -9.130 305.221 -21.489  1.00109.22           C  
ATOM   2752  O   ILE A1849      -8.907 305.594 -22.642  1.00109.22           O  
ATOM   2753  CB  ILE A1849     -10.399 302.991 -21.213  1.00109.22           C  
ATOM   2754  CG1 ILE A1849     -10.181 301.466 -21.411  1.00109.22           C  
ATOM   2755  CG2 ILE A1849     -11.384 303.510 -22.283  1.00109.22           C  
ATOM   2756  CD1 ILE A1849     -10.814 300.549 -20.360  1.00109.22           C  
ATOM   2757  N   LEU A1850      -9.406 306.049 -20.467  1.00103.15           N  
ATOM   2758  CA  LEU A1850      -9.500 307.505 -20.591  1.00103.15           C  
ATOM   2759  C   LEU A1850      -8.139 308.203 -20.777  1.00103.15           C  
ATOM   2760  O   LEU A1850      -8.115 309.287 -21.359  1.00103.15           O  
ATOM   2761  CB  LEU A1850     -10.258 308.091 -19.372  1.00103.15           C  
ATOM   2762  CG  LEU A1850     -11.774 308.301 -19.579  1.00103.15           C  
ATOM   2763  CD1 LEU A1850     -12.048 309.339 -20.689  1.00103.15           C  
ATOM   2764  CD2 LEU A1850     -12.570 306.995 -19.776  1.00103.15           C  
ATOM   2765  N   LEU A1851      -7.042 307.599 -20.284  1.00108.12           N  
ATOM   2766  CA  LEU A1851      -5.691 308.167 -20.325  1.00108.12           C  
ATOM   2767  C   LEU A1851      -5.121 308.273 -21.753  1.00108.12           C  
ATOM   2768  O   LEU A1851      -4.488 309.285 -22.052  1.00108.12           O  
ATOM   2769  CB  LEU A1851      -4.783 307.391 -19.338  1.00108.12           C  
ATOM   2770  CG  LEU A1851      -3.381 307.990 -19.070  1.00108.12           C  
ATOM   2771  CD1 LEU A1851      -2.867 307.550 -17.688  1.00108.12           C  
ATOM   2772  CD2 LEU A1851      -2.349 307.636 -20.157  1.00108.12           C  
ATOM   2773  N   GLN A1852      -5.390 307.268 -22.608  1.00116.48           N  
ATOM   2774  CA  GLN A1852      -4.997 307.264 -24.025  1.00116.48           C  
ATOM   2775  C   GLN A1852      -6.217 307.469 -24.940  1.00116.48           C  
ATOM   2776  O   GLN A1852      -6.276 306.879 -26.021  1.00116.48           O  
ATOM   2777  CB  GLN A1852      -4.252 305.955 -24.390  1.00116.48           C  
ATOM   2778  CG  GLN A1852      -3.064 305.542 -23.498  1.00116.48           C  
ATOM   2779  CD  GLN A1852      -1.867 306.498 -23.516  1.00116.48           C  
ATOM   2780  NE2 GLN A1852      -0.772 306.084 -22.878  1.00116.48           N  
ATOM   2781  OE1 GLN A1852      -1.913 307.589 -24.078  1.00116.48           O  
ATOM   2782  N   ASP A1853      -7.171 308.306 -24.505  1.00116.07           N  
ATOM   2783  CA  ASP A1853      -8.342 308.675 -25.291  1.00116.07           C  
ATOM   2784  C   ASP A1853      -7.939 309.608 -26.449  1.00116.07           C  
ATOM   2785  O   ASP A1853      -7.250 310.603 -26.224  1.00116.07           O  
ATOM   2786  CB  ASP A1853      -9.421 309.292 -24.381  1.00116.07           C  
ATOM   2787  CG  ASP A1853     -10.766 309.648 -25.025  1.00116.07           C  
ATOM   2788  OD1 ASP A1853     -11.091 309.143 -26.124  1.00116.07           O  
ATOM   2789  OD2 ASP A1853     -11.528 310.326 -24.312  1.00116.07           O1-
ATOM   2790  N   THR A1854      -8.394 309.250 -27.657  1.00123.14           N  
ATOM   2791  CA  THR A1854      -8.170 309.985 -28.894  1.00123.14           C  
ATOM   2792  C   THR A1854      -9.494 310.636 -29.337  1.00123.14           C  
ATOM   2793  O   THR A1854     -10.510 309.952 -29.479  1.00123.14           O  
ATOM   2794  CB  THR A1854      -7.670 309.030 -30.013  1.00123.14           C  
ATOM   2795  CG2 THR A1854      -6.334 308.355 -29.661  1.00123.14           C  
ATOM   2796  OG1 THR A1854      -8.604 308.012 -30.335  1.00123.14           O  
ATOM   2797  N   ASN A1855      -9.440 311.964 -29.549  1.00124.70           N  
ATOM   2798  CA  ASN A1855     -10.530 312.821 -30.047  1.00124.70           C  
ATOM   2799  C   ASN A1855     -11.768 312.862 -29.123  1.00124.70           C  
ATOM   2800  O   ASN A1855     -12.867 313.149 -29.597  1.00124.70           O  
ATOM   2801  CB  ASN A1855     -10.912 312.455 -31.509  1.00124.70           C  
ATOM   2802  CG  ASN A1855      -9.724 312.450 -32.478  1.00124.70           C  
ATOM   2803  ND2 ASN A1855      -9.663 311.449 -33.359  1.00124.70           N  
ATOM   2804  OD1 ASN A1855      -8.876 313.338 -32.440  1.00124.70           O  
ATOM   2805  N   GLU A1856     -11.564 312.582 -27.822  1.00120.93           N  
ATOM   2806  CA  GLU A1856     -12.564 312.604 -26.748  1.00120.93           C  
ATOM   2807  C   GLU A1856     -13.736 311.612 -26.936  1.00120.93           C  
ATOM   2808  O   GLU A1856     -14.793 311.805 -26.340  1.00120.93           O  
ATOM   2809  CB  GLU A1856     -13.009 314.051 -26.398  1.00120.93           C  
ATOM   2810  CG  GLU A1856     -11.903 314.915 -25.738  1.00120.93           C  
ATOM   2811  CD  GLU A1856     -10.815 315.469 -26.675  1.00120.93           C  
ATOM   2812  OE1 GLU A1856     -11.167 315.937 -27.781  1.00120.93           O  
ATOM   2813  OE2 GLU A1856      -9.637 315.433 -26.258  1.00120.93           O1-
ATOM   2814  N   SER A1857     -13.527 310.554 -27.741  1.00116.44           N  
ATOM   2815  CA  SER A1857     -14.532 309.547 -28.085  1.00116.44           C  
ATOM   2816  C   SER A1857     -14.970 308.695 -26.882  1.00116.44           C  
ATOM   2817  O   SER A1857     -16.174 308.546 -26.668  1.00116.44           O  
ATOM   2818  CB  SER A1857     -13.997 308.659 -29.223  1.00116.44           C  
ATOM   2819  OG  SER A1857     -13.957 309.386 -30.434  1.00116.44           O  
ATOM   2820  N   TRP A1858     -13.994 308.193 -26.099  1.00110.39           N  
ATOM   2821  CA  TRP A1858     -14.250 307.486 -24.843  1.00110.39           C  
ATOM   2822  C   TRP A1858     -14.840 308.399 -23.771  1.00110.39           C  
ATOM   2823  O   TRP A1858     -15.748 307.954 -23.080  1.00110.39           O  
ATOM   2824  CB  TRP A1858     -13.000 306.777 -24.288  1.00110.39           C  
ATOM   2825  CG  TRP A1858     -12.578 305.542 -25.011  1.00110.39           C  
ATOM   2826  CD1 TRP A1858     -11.484 305.390 -25.790  1.00110.39           C  
ATOM   2827  CD2 TRP A1858     -13.280 304.267 -25.042  1.00110.39           C  
ATOM   2828  CE2 TRP A1858     -12.518 303.350 -25.824  1.00110.39           C  
ATOM   2829  CE3 TRP A1858     -14.489 303.793 -24.484  1.00110.39           C  
ATOM   2830  NE1 TRP A1858     -11.438 304.091 -26.261  1.00110.39           N  
ATOM   2831  CZ2 TRP A1858     -12.922 302.017 -26.014  1.00110.39           C  
ATOM   2832  CZ3 TRP A1858     -14.915 302.466 -24.685  1.00110.39           C  
ATOM   2833  CH2 TRP A1858     -14.129 301.574 -25.440  1.00110.39           C  
ATOM   2834  N   ARG A1859     -14.351 309.647 -23.668  1.00102.30           N  
ATOM   2835  CA  ARG A1859     -14.843 310.640 -22.717  1.00102.30           C  
ATOM   2836  C   ARG A1859     -16.332 310.938 -22.916  1.00102.30           C  
ATOM   2837  O   ARG A1859     -17.065 310.854 -21.939  1.00102.30           O  
ATOM   2838  CB  ARG A1859     -13.966 311.909 -22.738  1.00102.30           C  
ATOM   2839  CG  ARG A1859     -14.381 312.974 -21.709  1.00102.30           C  
ATOM   2840  CD  ARG A1859     -13.433 314.182 -21.684  1.00102.30           C  
ATOM   2841  NE  ARG A1859     -13.747 315.084 -20.560  1.00102.30           N  
ATOM   2842  CZ  ARG A1859     -14.735 315.994 -20.473  1.00102.30           C  
ATOM   2843  NH1 ARG A1859     -15.580 316.239 -21.486  1.00102.30           N1+
ATOM   2844  NH2 ARG A1859     -14.881 316.678 -19.331  1.00102.30           N1+
ATOM   2845  N   ASN A1860     -16.759 311.210 -24.161  1.00109.79           N  
ATOM   2846  CA  ASN A1860     -18.163 311.459 -24.510  1.00109.79           C  
ATOM   2847  C   ASN A1860     -19.068 310.242 -24.246  1.00109.79           C  
ATOM   2848  O   ASN A1860     -20.147 310.435 -23.686  1.00109.79           O  
ATOM   2849  CB  ASN A1860     -18.291 311.922 -25.982  1.00109.79           C  
ATOM   2850  CG  ASN A1860     -17.594 313.243 -26.342  1.00109.79           C  
ATOM   2851  ND2 ASN A1860     -17.365 314.138 -25.376  1.00109.79           N  
ATOM   2852  OD1 ASN A1860     -17.269 313.461 -27.506  1.00109.79           O  
ATOM   2853  N   LEU A1861     -18.609 309.028 -24.606  1.00105.06           N  
ATOM   2854  CA  LEU A1861     -19.322 307.765 -24.377  1.00105.06           C  
ATOM   2855  C   LEU A1861     -19.548 307.486 -22.880  1.00105.06           C  
ATOM   2856  O   LEU A1861     -20.689 307.286 -22.467  1.00105.06           O  
ATOM   2857  CB  LEU A1861     -18.565 306.602 -25.067  1.00105.06           C  
ATOM   2858  CG  LEU A1861     -19.304 305.240 -25.042  1.00105.06           C  
ATOM   2859  CD1 LEU A1861     -20.592 305.277 -25.885  1.00105.06           C  
ATOM   2860  CD2 LEU A1861     -18.380 304.079 -25.460  1.00105.06           C  
ATOM   2861  N   LEU A1862     -18.450 307.510 -22.105  1.00101.18           N  
ATOM   2862  CA  LEU A1862     -18.420 307.293 -20.658  1.00101.18           C  
ATOM   2863  C   LEU A1862     -19.236 308.344 -19.895  1.00101.18           C  
ATOM   2864  O   LEU A1862     -19.970 307.961 -18.990  1.00101.18           O  
ATOM   2865  CB  LEU A1862     -16.959 307.288 -20.153  1.00101.18           C  
ATOM   2866  CG  LEU A1862     -16.254 305.915 -20.117  1.00101.18           C  
ATOM   2867  CD1 LEU A1862     -16.704 305.081 -18.910  1.00101.18           C  
ATOM   2868  CD2 LEU A1862     -16.305 305.109 -21.432  1.00101.18           C  
ATOM   2869  N   SER A1863     -19.124 309.626 -20.289  1.00101.29           N  
ATOM   2870  CA  SER A1863     -19.875 310.741 -19.708  1.00101.29           C  
ATOM   2871  C   SER A1863     -21.389 310.552 -19.854  1.00101.29           C  
ATOM   2872  O   SER A1863     -22.090 310.640 -18.851  1.00101.29           O  
ATOM   2873  CB  SER A1863     -19.463 312.076 -20.355  1.00101.29           C  
ATOM   2874  OG  SER A1863     -18.144 312.413 -19.994  1.00101.29           O  
ATOM   2875  N   THR A1864     -21.847 310.244 -21.080  1.00105.42           N  
ATOM   2876  CA  THR A1864     -23.258 310.034 -21.411  1.00105.42           C  
ATOM   2877  C   THR A1864     -23.898 308.865 -20.634  1.00105.42           C  
ATOM   2878  O   THR A1864     -25.013 309.023 -20.139  1.00105.42           O  
ATOM   2879  CB  THR A1864     -23.459 309.783 -22.932  1.00105.42           C  
ATOM   2880  CG2 THR A1864     -24.916 309.561 -23.379  1.00105.42           C  
ATOM   2881  OG1 THR A1864     -22.964 310.889 -23.660  1.00105.42           O  
ATOM   2882  N   HIS A1865     -23.174 307.739 -20.511  1.00105.49           N  
ATOM   2883  CA  HIS A1865     -23.642 306.551 -19.796  1.00105.49           C  
ATOM   2884  C   HIS A1865     -23.581 306.659 -18.266  1.00105.49           C  
ATOM   2885  O   HIS A1865     -24.464 306.109 -17.609  1.00105.49           O  
ATOM   2886  CB  HIS A1865     -22.897 305.310 -20.301  1.00105.49           C  
ATOM   2887  CG  HIS A1865     -23.441 304.803 -21.609  1.00105.49           C  
ATOM   2888  CD2 HIS A1865     -24.651 304.180 -21.840  1.00105.49           C  
ATOM   2889  ND1 HIS A1865     -22.758 304.934 -22.821  1.00105.49           N  
ATOM   2890  CE1 HIS A1865     -23.577 304.410 -23.723  1.00105.49           C  
ATOM   2891  NE2 HIS A1865     -24.709 303.942 -23.199  1.00105.49           N  
ATOM   2892  N   VAL A1866     -22.583 307.376 -17.723  1.00 99.20           N  
ATOM   2893  CA  VAL A1866     -22.479 307.677 -16.291  1.00 99.20           C  
ATOM   2894  C   VAL A1866     -23.563 308.678 -15.839  1.00 99.20           C  
ATOM   2895  O   VAL A1866     -24.139 308.487 -14.768  1.00 99.20           O  
ATOM   2896  CB  VAL A1866     -21.055 308.187 -15.913  1.00 99.20           C  
ATOM   2897  CG1 VAL A1866     -20.933 308.878 -14.541  1.00 99.20           C  
ATOM   2898  CG2 VAL A1866     -20.042 307.026 -15.967  1.00 99.20           C  
ATOM   2899  N   GLN A1867     -23.878 309.670 -16.692  1.00102.37           N  
ATOM   2900  CA  GLN A1867     -25.007 310.585 -16.517  1.00102.37           C  
ATOM   2901  C   GLN A1867     -26.364 309.865 -16.581  1.00102.37           C  
ATOM   2902  O   GLN A1867     -27.234 310.182 -15.774  1.00102.37           O  
ATOM   2903  CB  GLN A1867     -24.935 311.729 -17.552  1.00102.37           C  
ATOM   2904  CG  GLN A1867     -23.745 312.697 -17.362  1.00102.37           C  
ATOM   2905  CD  GLN A1867     -24.010 313.886 -16.438  1.00102.37           C  
ATOM   2906  NE2 GLN A1867     -24.680 313.675 -15.303  1.00102.37           N  
ATOM   2907  OE1 GLN A1867     -23.590 314.998 -16.743  1.00102.37           O  
ATOM   2908  N   GLY A1868     -26.494 308.879 -17.488  1.00103.72           N  
ATOM   2909  CA  GLY A1868     -27.677 308.030 -17.636  1.00103.72           C  
ATOM   2910  C   GLY A1868     -27.905 307.157 -16.393  1.00103.72           C  
ATOM   2911  O   GLY A1868     -29.046 307.039 -15.948  1.00103.72           O  
ATOM   2912  N   PHE A1869     -26.825 306.595 -15.814  1.00 97.03           N  
ATOM   2913  CA  PHE A1869     -26.840 305.834 -14.562  1.00 97.03           C  
ATOM   2914  C   PHE A1869     -27.311 306.678 -13.368  1.00 97.03           C  
ATOM   2915  O   PHE A1869     -28.253 306.269 -12.692  1.00 97.03           O  
ATOM   2916  CB  PHE A1869     -25.466 305.159 -14.317  1.00 97.03           C  
ATOM   2917  CG  PHE A1869     -25.341 304.359 -13.024  1.00 97.03           C  
ATOM   2918  CD1 PHE A1869     -25.076 305.009 -11.797  1.00 97.03           C  
ATOM   2919  CD2 PHE A1869     -25.659 302.984 -13.008  1.00 97.03           C  
ATOM   2920  CE1 PHE A1869     -25.113 304.296 -10.606  1.00 97.03           C  
ATOM   2921  CE2 PHE A1869     -25.657 302.282 -11.809  1.00 97.03           C  
ATOM   2922  CZ  PHE A1869     -25.397 302.937 -10.613  1.00 97.03           C  
ATOM   2923  N   PHE A1870     -26.659 307.833 -13.140  1.00 96.01           N  
ATOM   2924  CA  PHE A1870     -26.963 308.737 -12.028  1.00 96.01           C  
ATOM   2925  C   PHE A1870     -28.356 309.383 -12.089  1.00 96.01           C  
ATOM   2926  O   PHE A1870     -28.956 309.575 -11.034  1.00 96.01           O  
ATOM   2927  CB  PHE A1870     -25.855 309.800 -11.862  1.00 96.01           C  
ATOM   2928  CG  PHE A1870     -24.561 309.303 -11.236  1.00 96.01           C  
ATOM   2929  CD1 PHE A1870     -24.570 308.642  -9.987  1.00 96.01           C  
ATOM   2930  CD2 PHE A1870     -23.320 309.588 -11.843  1.00 96.01           C  
ATOM   2931  CE1 PHE A1870     -23.380 308.244  -9.395  1.00 96.01           C  
ATOM   2932  CE2 PHE A1870     -22.141 309.182 -11.234  1.00 96.01           C  
ATOM   2933  CZ  PHE A1870     -22.169 308.508 -10.020  1.00 96.01           C  
ATOM   2934  N   THR A1871     -28.868 309.654 -13.301  1.00107.67           N  
ATOM   2935  CA  THR A1871     -30.233 310.147 -13.512  1.00107.67           C  
ATOM   2936  C   THR A1871     -31.296 309.057 -13.241  1.00107.67           C  
ATOM   2937  O   THR A1871     -32.350 309.377 -12.690  1.00107.67           O  
ATOM   2938  CB  THR A1871     -30.433 310.690 -14.953  1.00107.67           C  
ATOM   2939  CG2 THR A1871     -31.839 311.233 -15.268  1.00107.67           C  
ATOM   2940  OG1 THR A1871     -29.523 311.747 -15.180  1.00107.67           O  
ATOM   2941  N   SER A1872     -30.986 307.793 -13.586  1.00111.89           N  
ATOM   2942  CA  SER A1872     -31.837 306.628 -13.317  1.00111.89           C  
ATOM   2943  C   SER A1872     -31.854 306.206 -11.836  1.00111.89           C  
ATOM   2944  O   SER A1872     -32.819 305.576 -11.408  1.00111.89           O  
ATOM   2945  CB  SER A1872     -31.413 305.452 -14.215  1.00111.89           C  
ATOM   2946  OG  SER A1872     -31.751 305.734 -15.557  1.00111.89           O  
ATOM   2947  N   CYS A1873     -30.817 306.586 -11.070  1.00109.35           N  
ATOM   2948  CA  CYS A1873     -30.754 306.413  -9.616  1.00109.35           C  
ATOM   2949  C   CYS A1873     -31.674 307.395  -8.868  1.00109.35           C  
ATOM   2950  O   CYS A1873     -32.033 307.107  -7.727  1.00109.35           O  
ATOM   2951  CB  CYS A1873     -29.314 306.553  -9.090  1.00109.35           C  
ATOM   2952  SG  CYS A1873     -28.317 305.165  -9.685  1.00109.35           S  
ATOM   2953  N   LEU A1874     -32.040 308.517  -9.515  1.00118.30           N  
ATOM   2954  CA  LEU A1874     -32.854 309.591  -8.943  1.00118.30           C  
ATOM   2955  C   LEU A1874     -34.313 309.576  -9.424  1.00118.30           C  
ATOM   2956  O   LEU A1874     -34.999 310.587  -9.273  1.00118.30           O  
ATOM   2957  CB  LEU A1874     -32.171 310.947  -9.212  1.00118.30           C  
ATOM   2958  CG  LEU A1874     -30.790 311.087  -8.546  1.00118.30           C  
ATOM   2959  CD1 LEU A1874     -30.164 312.437  -8.903  1.00118.30           C  
ATOM   2960  CD2 LEU A1874     -30.812 310.854  -7.026  1.00118.30           C  
ATOM   2961  N   ARG A1875     -34.802 308.423  -9.916  1.00130.71           N  
ATOM   2962  CA  ARG A1875     -36.242 308.167 -10.021  1.00130.71           C  
ATOM   2963  C   ARG A1875     -36.842 308.032  -8.617  1.00130.71           C  
ATOM   2964  O   ARG A1875     -36.203 307.442  -7.744  1.00130.71           O  
ATOM   2965  CB  ARG A1875     -36.516 306.923 -10.888  1.00130.71           C  
ATOM   2966  CG  ARG A1875     -35.897 306.974 -12.296  1.00130.71           C  
ATOM   2967  CD  ARG A1875     -36.155 308.271 -13.089  1.00130.71           C  
ATOM   2968  NE  ARG A1875     -35.322 308.342 -14.300  1.00130.71           N  
ATOM   2969  CZ  ARG A1875     -35.538 307.774 -15.501  1.00130.71           C  
ATOM   2970  NH1 ARG A1875     -36.625 307.033 -15.765  1.00130.71           N1+
ATOM   2971  NH2 ARG A1875     -34.626 307.957 -16.463  1.00130.71           N1+
ATOM   2972  N   HIS A1876     -38.028 308.643  -8.428  1.00151.34           N  
ATOM   2973  CA  HIS A1876     -38.715 308.896  -7.147  1.00151.34           C  
ATOM   2974  C   HIS A1876     -38.021 310.122  -6.571  1.00151.34           C  
ATOM   2975  O   HIS A1876     -37.575 310.185  -5.427  1.00151.34           O  
ATOM   2976  CB  HIS A1876     -38.752 307.677  -6.179  1.00151.34           C  
ATOM   2977  CG  HIS A1876     -39.200 306.382  -6.811  1.00151.34           C  
ATOM   2978  CD2 HIS A1876     -38.486 305.280  -7.226  1.00151.34           C  
ATOM   2979  ND1 HIS A1876     -40.524 306.107  -7.103  1.00151.34           N  
ATOM   2980  CE1 HIS A1876     -40.556 304.903  -7.675  1.00151.34           C  
ATOM   2981  NE2 HIS A1876     -39.356 304.341  -7.778  1.00151.34           N  
ATOM   2982  N   HIS A1895     -43.284 300.473 -11.919  1.00165.34           N  
ATOM   2983  CA  HIS A1895     -43.672 301.901 -11.908  1.00165.34           C  
ATOM   2984  C   HIS A1895     -42.733 302.738 -12.823  1.00165.34           C  
ATOM   2985  O   HIS A1895     -43.171 303.778 -13.315  1.00165.34           O  
ATOM   2986  CB  HIS A1895     -43.794 302.463 -10.464  1.00165.34           C  
ATOM   2987  CG  HIS A1895     -42.666 302.143  -9.504  1.00165.34           C  
ATOM   2988  CD2 HIS A1895     -41.316 301.974  -9.706  1.00165.34           C  
ATOM   2989  ND1 HIS A1895     -42.865 301.914  -8.151  1.00165.34           N  
ATOM   2990  CE1 HIS A1895     -41.674 301.633  -7.612  1.00165.34           C  
ATOM   2991  NE2 HIS A1895     -40.684 301.692  -8.495  1.00165.34           N  
ATOM   2992  N   PHE A1896     -41.480 302.298 -13.034  1.00157.62           N  
ATOM   2993  CA  PHE A1896     -40.501 302.859 -13.965  1.00157.62           C  
ATOM   2994  C   PHE A1896     -39.662 301.696 -14.510  1.00157.62           C  
ATOM   2995  O   PHE A1896     -39.414 300.732 -13.782  1.00157.62           O  
ATOM   2996  CB  PHE A1896     -39.573 303.881 -13.270  1.00157.62           C  
ATOM   2997  CG  PHE A1896     -40.215 305.137 -12.712  1.00157.62           C  
ATOM   2998  CD1 PHE A1896     -40.768 306.099 -13.583  1.00157.62           C  
ATOM   2999  CD2 PHE A1896     -40.316 305.332 -11.318  1.00157.62           C  
ATOM   3000  CE1 PHE A1896     -41.382 307.232 -13.065  1.00157.62           C  
ATOM   3001  CE2 PHE A1896     -40.927 306.477 -10.822  1.00157.62           C  
ATOM   3002  CZ  PHE A1896     -41.457 307.421 -11.691  1.00157.62           C  
ATOM   3003  N   PHE A1897     -39.220 301.818 -15.772  1.00151.63           N  
ATOM   3004  CA  PHE A1897     -38.396 300.816 -16.456  1.00151.63           C  
ATOM   3005  C   PHE A1897     -37.019 300.573 -15.807  1.00151.63           C  
ATOM   3006  O   PHE A1897     -36.612 299.416 -15.692  1.00151.63           O  
ATOM   3007  CB  PHE A1897     -38.324 301.145 -17.964  1.00151.63           C  
ATOM   3008  CG  PHE A1897     -37.363 300.308 -18.794  1.00151.63           C  
ATOM   3009  CD1 PHE A1897     -37.579 298.922 -18.947  1.00151.63           C  
ATOM   3010  CD2 PHE A1897     -36.212 300.893 -19.363  1.00151.63           C  
ATOM   3011  CE1 PHE A1897     -36.676 298.156 -19.671  1.00151.63           C  
ATOM   3012  CE2 PHE A1897     -35.321 300.109 -20.084  1.00151.63           C  
ATOM   3013  CZ  PHE A1897     -35.557 298.749 -20.243  1.00151.63           C  
ATOM   3014  N   ARG A1898     -36.359 301.658 -15.366  1.00143.29           N  
ATOM   3015  CA  ARG A1898     -35.122 301.616 -14.590  1.00143.29           C  
ATOM   3016  C   ARG A1898     -35.219 302.625 -13.445  1.00143.29           C  
ATOM   3017  O   ARG A1898     -35.321 303.829 -13.682  1.00143.29           O  
ATOM   3018  CB  ARG A1898     -33.882 301.857 -15.483  1.00143.29           C  
ATOM   3019  CG  ARG A1898     -33.676 300.779 -16.563  1.00143.29           C  
ATOM   3020  CD  ARG A1898     -33.353 299.382 -15.994  1.00143.29           C  
ATOM   3021  NE  ARG A1898     -33.568 298.311 -16.979  1.00143.29           N  
ATOM   3022  CZ  ARG A1898     -32.747 297.905 -17.961  1.00143.29           C  
ATOM   3023  NH1 ARG A1898     -31.578 298.510 -18.201  1.00143.29           N1+
ATOM   3024  NH2 ARG A1898     -33.110 296.863 -18.718  1.00143.29           N1+
ATOM   3025  N   CYS A1899     -35.190 302.075 -12.226  1.00155.07           N  
ATOM   3026  CA  CYS A1899     -35.336 302.756 -10.946  1.00155.07           C  
ATOM   3027  C   CYS A1899     -34.878 301.802  -9.835  1.00155.07           C  
ATOM   3028  O   CYS A1899     -34.623 300.624 -10.102  1.00155.07           O  
ATOM   3029  CB  CYS A1899     -36.788 303.222 -10.683  1.00155.07           C  
ATOM   3030  SG  CYS A1899     -38.019 301.876 -10.429  1.00155.07           S1-
ATOM   3031  N   CYS A1900     -34.850 302.331  -8.598  1.00153.92           N  
ATOM   3032  CA  CYS A1900     -34.670 301.579  -7.351  1.00153.92           C  
ATOM   3033  C   CYS A1900     -33.394 300.712  -7.376  1.00153.92           C  
ATOM   3034  O   CYS A1900     -33.420 299.563  -6.930  1.00153.92           O  
ATOM   3035  CB  CYS A1900     -35.938 300.768  -6.970  1.00153.92           C  
ATOM   3036  SG  CYS A1900     -37.418 301.762  -6.542  1.00153.92           S1-
ATOM   3037  N   LEU A1901     -32.309 301.277  -7.939  1.00130.75           N  
ATOM   3038  CA  LEU A1901     -31.011 300.620  -8.051  1.00130.75           C  
ATOM   3039  C   LEU A1901     -30.455 300.319  -6.657  1.00130.75           C  
ATOM   3040  O   LEU A1901     -30.578 301.156  -5.760  1.00130.75           O  
ATOM   3041  CB  LEU A1901     -30.012 301.495  -8.851  1.00130.75           C  
ATOM   3042  CG  LEU A1901     -30.252 301.601 -10.375  1.00130.75           C  
ATOM   3043  CD1 LEU A1901     -30.420 300.235 -11.058  1.00130.75           C  
ATOM   3044  CD2 LEU A1901     -31.362 302.594 -10.771  1.00130.75           C  
ATOM   3045  N   ASP A1902     -29.862 299.123  -6.514  1.00120.46           N  
ATOM   3046  CA  ASP A1902     -29.249 298.655  -5.274  1.00120.46           C  
ATOM   3047  C   ASP A1902     -28.131 299.619  -4.836  1.00120.46           C  
ATOM   3048  O   ASP A1902     -27.376 300.101  -5.684  1.00120.46           O  
ATOM   3049  CB  ASP A1902     -28.724 297.204  -5.429  1.00120.46           C  
ATOM   3050  CG  ASP A1902     -28.210 296.512  -4.150  1.00120.46           C  
ATOM   3051  OD1 ASP A1902     -28.680 296.856  -3.041  1.00120.46           O  
ATOM   3052  OD2 ASP A1902     -27.431 295.549  -4.315  1.00120.46           O1-
ATOM   3053  N   LYS A1903     -28.054 299.873  -3.521  1.00109.39           N  
ATOM   3054  CA  LYS A1903     -27.064 300.747  -2.892  1.00109.39           C  
ATOM   3055  C   LYS A1903     -25.607 300.338  -3.172  1.00109.39           C  
ATOM   3056  O   LYS A1903     -24.745 301.212  -3.173  1.00109.39           O  
ATOM   3057  CB  LYS A1903     -27.317 300.807  -1.371  1.00109.39           C  
ATOM   3058  CG  LYS A1903     -28.673 301.398  -0.943  1.00109.39           C  
ATOM   3059  CD  LYS A1903     -28.883 302.846  -1.411  1.00109.39           C  
ATOM   3060  CE  LYS A1903     -30.149 303.487  -0.828  1.00109.39           C  
ATOM   3061  NZ  LYS A1903     -30.323 304.865  -1.316  1.00109.39           N1+
ATOM   3062  N   LYS A1904     -25.362 299.042  -3.441  1.00107.27           N  
ATOM   3063  CA  LYS A1904     -24.060 298.509  -3.839  1.00107.27           C  
ATOM   3064  C   LYS A1904     -23.598 299.003  -5.219  1.00107.27           C  
ATOM   3065  O   LYS A1904     -22.431 299.371  -5.340  1.00107.27           O  
ATOM   3066  CB  LYS A1904     -24.079 296.971  -3.803  1.00107.27           C  
ATOM   3067  CG  LYS A1904     -24.327 296.394  -2.398  1.00107.27           C  
ATOM   3068  CD  LYS A1904     -24.243 294.856  -2.338  1.00107.27           C  
ATOM   3069  CE  LYS A1904     -22.864 294.241  -2.658  1.00107.27           C  
ATOM   3070  NZ  LYS A1904     -21.819 294.632  -1.695  1.00107.27           N1+
ATOM   3071  N   SER A1905     -24.506 299.033  -6.214  1.00104.73           N  
ATOM   3072  CA  SER A1905     -24.237 299.546  -7.564  1.00104.73           C  
ATOM   3073  C   SER A1905     -23.954 301.056  -7.564  1.00104.73           C  
ATOM   3074  O   SER A1905     -23.048 301.504  -8.268  1.00104.73           O  
ATOM   3075  CB  SER A1905     -25.427 299.249  -8.501  1.00104.73           C  
ATOM   3076  OG  SER A1905     -25.568 297.864  -8.727  1.00104.73           O  
ATOM   3077  N   GLN A1906     -24.724 301.795  -6.747  1.00100.47           N  
ATOM   3078  CA  GLN A1906     -24.583 303.230  -6.519  1.00100.47           C  
ATOM   3079  C   GLN A1906     -23.249 303.583  -5.847  1.00100.47           C  
ATOM   3080  O   GLN A1906     -22.559 304.466  -6.348  1.00100.47           O  
ATOM   3081  CB  GLN A1906     -25.773 303.743  -5.691  1.00100.47           C  
ATOM   3082  CG  GLN A1906     -27.125 303.611  -6.415  1.00100.47           C  
ATOM   3083  CD  GLN A1906     -28.316 304.077  -5.575  1.00100.47           C  
ATOM   3084  NE2 GLN A1906     -29.501 304.099  -6.184  1.00100.47           N  
ATOM   3085  OE1 GLN A1906     -28.184 304.408  -4.399  1.00100.47           O  
ATOM   3086  N   ARG A1907     -22.885 302.856  -4.773  1.00 94.34           N  
ATOM   3087  CA  ARG A1907     -21.600 302.987  -4.079  1.00 94.34           C  
ATOM   3088  C   ARG A1907     -20.386 302.612  -4.942  1.00 94.34           C  
ATOM   3089  O   ARG A1907     -19.336 303.223  -4.753  1.00 94.34           O  
ATOM   3090  CB  ARG A1907     -21.592 302.160  -2.778  1.00 94.34           C  
ATOM   3091  CG  ARG A1907     -22.365 302.825  -1.631  1.00 94.34           C  
ATOM   3092  CD  ARG A1907     -22.112 302.128  -0.286  1.00 94.34           C  
ATOM   3093  NE  ARG A1907     -22.907 302.724   0.801  1.00 94.34           N  
ATOM   3094  CZ  ARG A1907     -24.016 302.235   1.383  1.00 94.34           C  
ATOM   3095  NH1 ARG A1907     -24.561 301.065   1.017  1.00 94.34           N1+
ATOM   3096  NH2 ARG A1907     -24.593 302.943   2.361  1.00 94.34           N1+
ATOM   3097  N   THR A1908     -20.539 301.659  -5.877  1.00 92.56           N  
ATOM   3098  CA  THR A1908     -19.488 301.293  -6.830  1.00 92.56           C  
ATOM   3099  C   THR A1908     -19.210 302.427  -7.836  1.00 92.56           C  
ATOM   3100  O   THR A1908     -18.044 302.718  -8.091  1.00 92.56           O  
ATOM   3101  CB  THR A1908     -19.825 299.995  -7.611  1.00 92.56           C  
ATOM   3102  CG2 THR A1908     -18.758 299.542  -8.622  1.00 92.56           C  
ATOM   3103  OG1 THR A1908     -20.006 298.936  -6.692  1.00 92.56           O  
ATOM   3104  N   MET A1909     -20.273 303.085  -8.332  1.00 93.84           N  
ATOM   3105  CA  MET A1909     -20.181 304.259  -9.203  1.00 93.84           C  
ATOM   3106  C   MET A1909     -19.694 305.529  -8.481  1.00 93.84           C  
ATOM   3107  O   MET A1909     -18.981 306.311  -9.105  1.00 93.84           O  
ATOM   3108  CB  MET A1909     -21.525 304.479  -9.925  1.00 93.84           C  
ATOM   3109  CG  MET A1909     -21.716 303.524 -11.115  1.00 93.84           C  
ATOM   3110  SD  MET A1909     -20.756 303.964 -12.591  1.00 93.84           S  
ATOM   3111  CE  MET A1909     -19.658 302.531 -12.685  1.00 93.84           C  
ATOM   3112  N   LEU A1910     -20.024 305.699  -7.188  1.00 87.75           N  
ATOM   3113  CA  LEU A1910     -19.488 306.776  -6.347  1.00 87.75           C  
ATOM   3114  C   LEU A1910     -17.986 306.604  -6.069  1.00 87.75           C  
ATOM   3115  O   LEU A1910     -17.271 307.604  -6.087  1.00 87.75           O  
ATOM   3116  CB  LEU A1910     -20.258 306.864  -5.014  1.00 87.75           C  
ATOM   3117  CG  LEU A1910     -21.693 307.410  -5.133  1.00 87.75           C  
ATOM   3118  CD1 LEU A1910     -22.447 307.165  -3.819  1.00 87.75           C  
ATOM   3119  CD2 LEU A1910     -21.740 308.891  -5.554  1.00 87.75           C  
ATOM   3120  N   ALA A1911     -17.538 305.354  -5.854  1.00 87.09           N  
ATOM   3121  CA  ALA A1911     -16.131 304.988  -5.683  1.00 87.09           C  
ATOM   3122  C   ALA A1911     -15.302 305.182  -6.963  1.00 87.09           C  
ATOM   3123  O   ALA A1911     -14.151 305.605  -6.861  1.00 87.09           O  
ATOM   3124  CB  ALA A1911     -16.033 303.540  -5.181  1.00 87.09           C  
ATOM   3125  N   VAL A1912     -15.912 304.920  -8.135  1.00 85.75           N  
ATOM   3126  CA  VAL A1912     -15.349 305.214  -9.455  1.00 85.75           C  
ATOM   3127  C   VAL A1912     -15.134 306.726  -9.662  1.00 85.75           C  
ATOM   3128  O   VAL A1912     -14.020 307.113 -10.003  1.00 85.75           O  
ATOM   3129  CB  VAL A1912     -16.215 304.617 -10.610  1.00 85.75           C  
ATOM   3130  CG1 VAL A1912     -16.010 305.241 -12.008  1.00 85.75           C  
ATOM   3131  CG2 VAL A1912     -16.027 303.094 -10.724  1.00 85.75           C  
ATOM   3132  N   VAL A1913     -16.173 307.546  -9.414  1.00 86.95           N  
ATOM   3133  CA  VAL A1913     -16.108 309.009  -9.529  1.00 86.95           C  
ATOM   3134  C   VAL A1913     -15.107 309.644  -8.543  1.00 86.95           C  
ATOM   3135  O   VAL A1913     -14.378 310.552  -8.938  1.00 86.95           O  
ATOM   3136  CB  VAL A1913     -17.506 309.672  -9.348  1.00 86.95           C  
ATOM   3137  CG1 VAL A1913     -17.489 311.209  -9.190  1.00 86.95           C  
ATOM   3138  CG2 VAL A1913     -18.431 309.320 -10.524  1.00 86.95           C  
ATOM   3139  N   ASP A1914     -15.072 309.128  -7.303  1.00 89.36           N  
ATOM   3140  CA  ASP A1914     -14.164 309.545  -6.236  1.00 89.36           C  
ATOM   3141  C   ASP A1914     -12.689 309.274  -6.584  1.00 89.36           C  
ATOM   3142  O   ASP A1914     -11.870 310.183  -6.448  1.00 89.36           O  
ATOM   3143  CB  ASP A1914     -14.588 308.927  -4.883  1.00 89.36           C  
ATOM   3144  CG  ASP A1914     -13.694 309.295  -3.695  1.00 89.36           C  
ATOM   3145  OD1 ASP A1914     -13.733 310.480  -3.299  1.00 89.36           O  
ATOM   3146  OD2 ASP A1914     -12.901 308.424  -3.276  1.00 89.36           O1-
ATOM   3147  N   TYR A1915     -12.392 308.050  -7.061  1.00 87.71           N  
ATOM   3148  CA  TYR A1915     -11.074 307.660  -7.561  1.00 87.71           C  
ATOM   3149  C   TYR A1915     -10.628 308.529  -8.745  1.00 87.71           C  
ATOM   3150  O   TYR A1915      -9.531 309.077  -8.681  1.00 87.71           O  
ATOM   3151  CB  TYR A1915     -11.032 306.151  -7.897  1.00 87.71           C  
ATOM   3152  CG  TYR A1915      -9.763 305.688  -8.603  1.00 87.71           C  
ATOM   3153  CD1 TYR A1915      -8.619 305.331  -7.859  1.00 87.71           C  
ATOM   3154  CD2 TYR A1915      -9.707 305.663 -10.014  1.00 87.71           C  
ATOM   3155  CE1 TYR A1915      -7.423 304.982  -8.520  1.00 87.71           C  
ATOM   3156  CE2 TYR A1915      -8.513 305.316 -10.670  1.00 87.71           C  
ATOM   3157  CZ  TYR A1915      -7.364 304.994  -9.928  1.00 87.71           C  
ATOM   3158  OH  TYR A1915      -6.195 304.715 -10.575  1.00 87.71           O  
ATOM   3159  N   MET A1916     -11.484 308.653  -9.777  1.00 87.93           N  
ATOM   3160  CA  MET A1916     -11.210 309.437 -10.984  1.00 87.93           C  
ATOM   3161  C   MET A1916     -10.918 310.918 -10.699  1.00 87.93           C  
ATOM   3162  O   MET A1916      -9.959 311.437 -11.260  1.00 87.93           O  
ATOM   3163  CB  MET A1916     -12.352 309.285 -12.013  1.00 87.93           C  
ATOM   3164  CG  MET A1916     -12.387 307.932 -12.749  1.00 87.93           C  
ATOM   3165  SD  MET A1916     -10.876 307.425 -13.614  1.00 87.93           S  
ATOM   3166  CE  MET A1916     -10.483 308.918 -14.557  1.00 87.93           C  
ATOM   3167  N   ARG A1917     -11.686 311.536  -9.785  1.00 83.09           N  
ATOM   3168  CA  ARG A1917     -11.483 312.903  -9.296  1.00 83.09           C  
ATOM   3169  C   ARG A1917     -10.092 313.136  -8.671  1.00 83.09           C  
ATOM   3170  O   ARG A1917      -9.492 314.177  -8.937  1.00 83.09           O  
ATOM   3171  CB  ARG A1917     -12.623 313.240  -8.311  1.00 83.09           C  
ATOM   3172  CG  ARG A1917     -12.526 314.609  -7.599  1.00 83.09           C  
ATOM   3173  CD  ARG A1917     -13.582 314.795  -6.500  1.00 83.09           C  
ATOM   3174  NE  ARG A1917     -13.327 313.936  -5.327  1.00 83.09           N  
ATOM   3175  CZ  ARG A1917     -12.478 314.176  -4.311  1.00 83.09           C  
ATOM   3176  NH1 ARG A1917     -11.742 315.295  -4.234  1.00 83.09           N1+
ATOM   3177  NH2 ARG A1917     -12.363 313.268  -3.340  1.00 83.09           N1+
ATOM   3178  N   ARG A1918      -9.612 312.171  -7.865  1.00 88.75           N  
ATOM   3179  CA  ARG A1918      -8.291 312.206  -7.227  1.00 88.75           C  
ATOM   3180  C   ARG A1918      -7.118 312.101  -8.225  1.00 88.75           C  
ATOM   3181  O   ARG A1918      -6.040 312.597  -7.900  1.00 88.75           O  
ATOM   3182  CB  ARG A1918      -8.184 311.083  -6.171  1.00 88.75           C  
ATOM   3183  CG  ARG A1918      -9.048 311.289  -4.913  1.00 88.75           C  
ATOM   3184  CD  ARG A1918      -9.100 310.021  -4.031  1.00 88.75           C  
ATOM   3185  NE  ARG A1918      -8.718 310.281  -2.628  1.00 88.75           N  
ATOM   3186  CZ  ARG A1918      -9.500 310.351  -1.532  1.00 88.75           C  
ATOM   3187  NH1 ARG A1918     -10.832 310.218  -1.571  1.00 88.75           N1+
ATOM   3188  NH2 ARG A1918      -8.920 310.554  -0.344  1.00 88.75           N1+
ATOM   3189  N   GLN A1919      -7.326 311.467  -9.396  1.00 91.63           N  
ATOM   3190  CA  GLN A1919      -6.286 311.277 -10.416  1.00 91.63           C  
ATOM   3191  C   GLN A1919      -6.025 312.561 -11.213  1.00 91.63           C  
ATOM   3192  O   GLN A1919      -6.949 313.337 -11.442  1.00 91.63           O  
ATOM   3193  CB  GLN A1919      -6.665 310.130 -11.387  1.00 91.63           C  
ATOM   3194  CG  GLN A1919      -6.931 308.737 -10.774  1.00 91.63           C  
ATOM   3195  CD  GLN A1919      -6.106 308.414  -9.525  1.00 91.63           C  
ATOM   3196  NE2 GLN A1919      -6.764 308.189  -8.389  1.00 91.63           N  
ATOM   3197  OE1 GLN A1919      -4.882 308.375  -9.581  1.00 91.63           O  
ATOM   3198  N   LYS A1920      -4.766 312.727 -11.645  1.00 99.40           N  
ATOM   3199  CA  LYS A1920      -4.288 313.897 -12.373  1.00 99.40           C  
ATOM   3200  C   LYS A1920      -4.385 313.684 -13.894  1.00 99.40           C  
ATOM   3201  O   LYS A1920      -3.931 312.653 -14.391  1.00 99.40           O  
ATOM   3202  CB  LYS A1920      -2.864 314.215 -11.866  1.00 99.40           C  
ATOM   3203  CG  LYS A1920      -2.213 315.477 -12.459  1.00 99.40           C  
ATOM   3204  CD  LYS A1920      -1.290 315.187 -13.650  1.00 99.40           C  
ATOM   3205  CE  LYS A1920      -0.731 316.472 -14.271  1.00 99.40           C  
ATOM   3206  NZ  LYS A1920       0.084 316.182 -15.464  1.00 99.40           N1+
ATOM   3207  N   ARG A1921      -4.966 314.673 -14.598  1.00 99.04           N  
ATOM   3208  CA  ARG A1921      -5.186 314.654 -16.048  1.00 99.04           C  
ATOM   3209  C   ARG A1921      -3.894 314.957 -16.842  1.00 99.04           C  
ATOM   3210  O   ARG A1921      -3.121 315.811 -16.403  1.00 99.04           O  
ATOM   3211  CB  ARG A1921      -6.282 315.673 -16.417  1.00 99.04           C  
ATOM   3212  CG  ARG A1921      -7.667 315.258 -15.888  1.00 99.04           C  
ATOM   3213  CD  ARG A1921      -8.822 316.177 -16.311  1.00 99.04           C  
ATOM   3214  NE  ARG A1921      -9.143 316.047 -17.745  1.00 99.04           N  
ATOM   3215  CZ  ARG A1921      -9.951 316.834 -18.478  1.00 99.04           C  
ATOM   3216  NH1 ARG A1921     -10.585 317.892 -17.953  1.00 99.04           N1+
ATOM   3217  NH2 ARG A1921     -10.126 316.551 -19.775  1.00 99.04           N1+
ATOM   3218  N   PRO A1922      -3.704 314.305 -18.020  1.00106.49           N  
ATOM   3219  CA  PRO A1922      -2.564 314.562 -18.930  1.00106.49           C  
ATOM   3220  C   PRO A1922      -2.339 316.015 -19.393  1.00106.49           C  
ATOM   3221  O   PRO A1922      -1.207 316.349 -19.740  1.00106.49           O  
ATOM   3222  CB  PRO A1922      -2.839 313.661 -20.147  1.00106.49           C  
ATOM   3223  CG  PRO A1922      -3.697 312.534 -19.611  1.00106.49           C  
ATOM   3224  CD  PRO A1922      -4.538 313.219 -18.545  1.00106.49           C  
ATOM   3225  N   SER A1923      -3.398 316.844 -19.380  1.00115.40           N  
ATOM   3226  CA  SER A1923      -3.400 318.246 -19.814  1.00115.40           C  
ATOM   3227  C   SER A1923      -2.565 319.208 -18.931  1.00115.40           C  
ATOM   3228  O   SER A1923      -2.472 320.385 -19.277  1.00115.40           O  
ATOM   3229  CB  SER A1923      -4.874 318.699 -19.926  1.00115.40           C  
ATOM   3230  OG  SER A1923      -5.012 319.965 -20.540  1.00115.40           O  
ATOM   3231  N   SER A1924      -1.995 318.715 -17.814  1.00114.98           N  
ATOM   3232  CA  SER A1924      -1.254 319.479 -16.798  1.00114.98           C  
ATOM   3233  C   SER A1924      -2.140 320.487 -16.037  1.00114.98           C  
ATOM   3234  O   SER A1924      -1.651 321.518 -15.575  1.00114.98           O  
ATOM   3235  CB  SER A1924       0.083 320.035 -17.360  1.00114.98           C  
ATOM   3236  OG  SER A1924      -0.043 321.246 -18.079  1.00114.98           O  
ATOM   3237  N   GLY A1925      -3.434 320.145 -15.916  1.00107.20           N  
ATOM   3238  CA  GLY A1925      -4.461 320.967 -15.291  1.00107.20           C  
ATOM   3239  C   GLY A1925      -4.352 320.954 -13.762  1.00107.20           C  
ATOM   3240  O   GLY A1925      -3.568 320.215 -13.164  1.00107.20           O  
ATOM   3241  N   THR A1926      -5.186 321.800 -13.147  1.00 96.06           N  
ATOM   3242  CA  THR A1926      -5.354 321.935 -11.703  1.00 96.06           C  
ATOM   3243  C   THR A1926      -6.346 320.885 -11.159  1.00 96.06           C  
ATOM   3244  O   THR A1926      -6.977 320.175 -11.939  1.00 96.06           O  
ATOM   3245  CB  THR A1926      -5.908 323.348 -11.385  1.00 96.06           C  
ATOM   3246  CG2 THR A1926      -5.036 324.495 -11.923  1.00 96.06           C  
ATOM   3247  OG1 THR A1926      -7.243 323.519 -11.840  1.00 96.06           O  
ATOM   3248  N   ILE A1927      -6.480 320.818  -9.825  1.00 95.05           N  
ATOM   3249  CA  ILE A1927      -7.346 319.867  -9.119  1.00 95.05           C  
ATOM   3250  C   ILE A1927      -8.851 320.021  -9.441  1.00 95.05           C  
ATOM   3251  O   ILE A1927      -9.566 319.018  -9.437  1.00 95.05           O  
ATOM   3252  CB  ILE A1927      -7.112 319.940  -7.580  1.00 95.05           C  
ATOM   3253  CG1 ILE A1927      -5.621 319.699  -7.235  1.00 95.05           C  
ATOM   3254  CG2 ILE A1927      -8.018 319.010  -6.739  1.00 95.05           C  
ATOM   3255  CD1 ILE A1927      -5.025 318.377  -7.744  1.00 95.05           C  
ATOM   3256  N   PHE A1928      -9.295 321.247  -9.778  1.00 91.21           N  
ATOM   3257  CA  PHE A1928     -10.654 321.505 -10.255  1.00 91.21           C  
ATOM   3258  C   PHE A1928     -10.889 320.984 -11.686  1.00 91.21           C  
ATOM   3259  O   PHE A1928     -11.965 320.450 -11.943  1.00 91.21           O  
ATOM   3260  CB  PHE A1928     -11.006 322.997 -10.088  1.00 91.21           C  
ATOM   3261  CG  PHE A1928     -12.447 323.354 -10.418  1.00 91.21           C  
ATOM   3262  CD1 PHE A1928     -13.485 322.923  -9.563  1.00 91.21           C  
ATOM   3263  CD2 PHE A1928     -12.780 324.005 -11.626  1.00 91.21           C  
ATOM   3264  CE1 PHE A1928     -14.808 323.185  -9.888  1.00 91.21           C  
ATOM   3265  CE2 PHE A1928     -14.111 324.271 -11.925  1.00 91.21           C  
ATOM   3266  CZ  PHE A1928     -15.118 323.868 -11.056  1.00 91.21           C  
ATOM   3267  N   ASN A1929      -9.875 321.083 -12.567  1.00 96.79           N  
ATOM   3268  CA  ASN A1929      -9.878 320.468 -13.901  1.00 96.79           C  
ATOM   3269  C   ASN A1929      -9.856 318.928 -13.822  1.00 96.79           C  
ATOM   3270  O   ASN A1929     -10.566 318.282 -14.593  1.00 96.79           O  
ATOM   3271  CB  ASN A1929      -8.692 321.017 -14.733  1.00 96.79           C  
ATOM   3272  CG  ASN A1929      -8.716 320.604 -16.209  1.00 96.79           C  
ATOM   3273  ND2 ASN A1929      -9.741 321.035 -16.947  1.00 96.79           N  
ATOM   3274  OD1 ASN A1929      -7.821 319.907 -16.680  1.00 96.79           O  
ATOM   3275  N   ASP A1930      -9.086 318.392 -12.859  1.00 96.29           N  
ATOM   3276  CA  ASP A1930      -8.978 316.972 -12.519  1.00 96.29           C  
ATOM   3277  C   ASP A1930     -10.281 316.350 -11.996  1.00 96.29           C  
ATOM   3278  O   ASP A1930     -10.447 315.143 -12.141  1.00 96.29           O  
ATOM   3279  CB  ASP A1930      -7.823 316.678 -11.531  1.00 96.29           C  
ATOM   3280  CG  ASP A1930      -6.408 317.077 -11.990  1.00 96.29           C  
ATOM   3281  OD1 ASP A1930      -6.171 317.159 -13.217  1.00 96.29           O  
ATOM   3282  OD2 ASP A1930      -5.534 317.149 -11.099  1.00 96.29           O1-
ATOM   3283  N   ALA A1931     -11.206 317.159 -11.450  1.00 85.57           N  
ATOM   3284  CA  ALA A1931     -12.551 316.703 -11.099  1.00 85.57           C  
ATOM   3285  C   ALA A1931     -13.399 316.328 -12.330  1.00 85.57           C  
ATOM   3286  O   ALA A1931     -14.239 315.438 -12.217  1.00 85.57           O  
ATOM   3287  CB  ALA A1931     -13.254 317.765 -10.240  1.00 85.57           C  
ATOM   3288  N   PHE A1932     -13.145 316.971 -13.483  1.00 87.91           N  
ATOM   3289  CA  PHE A1932     -13.881 316.756 -14.730  1.00 87.91           C  
ATOM   3290  C   PHE A1932     -13.100 315.880 -15.723  1.00 87.91           C  
ATOM   3291  O   PHE A1932     -12.987 316.252 -16.891  1.00 87.91           O  
ATOM   3292  CB  PHE A1932     -14.291 318.116 -15.340  1.00 87.91           C  
ATOM   3293  CG  PHE A1932     -15.202 318.931 -14.447  1.00 87.91           C  
ATOM   3294  CD1 PHE A1932     -16.551 318.555 -14.279  1.00 87.91           C  
ATOM   3295  CD2 PHE A1932     -14.664 319.953 -13.640  1.00 87.91           C  
ATOM   3296  CE1 PHE A1932     -17.336 319.214 -13.344  1.00 87.91           C  
ATOM   3297  CE2 PHE A1932     -15.460 320.580 -12.695  1.00 87.91           C  
ATOM   3298  CZ  PHE A1932     -16.788 320.206 -12.543  1.00 87.91           C  
ATOM   3299  N   TRP A1933     -12.640 314.694 -15.280  1.00 93.48           N  
ATOM   3300  CA  TRP A1933     -12.174 313.619 -16.173  1.00 93.48           C  
ATOM   3301  C   TRP A1933     -13.241 313.185 -17.192  1.00 93.48           C  
ATOM   3302  O   TRP A1933     -12.921 313.005 -18.366  1.00 93.48           O  
ATOM   3303  CB  TRP A1933     -11.725 312.393 -15.358  1.00 93.48           C  
ATOM   3304  CG  TRP A1933     -10.257 312.277 -15.122  1.00 93.48           C  
ATOM   3305  CD1 TRP A1933      -9.604 312.631 -13.999  1.00 93.48           C  
ATOM   3306  CD2 TRP A1933      -9.235 311.787 -16.038  1.00 93.48           C  
ATOM   3307  CE2 TRP A1933      -7.982 311.781 -15.353  1.00 93.48           C  
ATOM   3308  CE3 TRP A1933      -9.242 311.326 -17.375  1.00 93.48           C  
ATOM   3309  NE1 TRP A1933      -8.267 312.323 -14.117  1.00 93.48           N  
ATOM   3310  CZ2 TRP A1933      -6.807 311.300 -15.950  1.00 93.48           C  
ATOM   3311  CZ3 TRP A1933      -8.061 310.869 -17.991  1.00 93.48           C  
ATOM   3312  CH2 TRP A1933      -6.851 310.833 -17.276  1.00 93.48           C  
ATOM   3313  N   LEU A1934     -14.484 313.076 -16.706  1.00 97.64           N  
ATOM   3314  CA  LEU A1934     -15.699 312.910 -17.488  1.00 97.64           C  
ATOM   3315  C   LEU A1934     -16.582 314.137 -17.220  1.00 97.64           C  
ATOM   3316  O   LEU A1934     -16.502 314.729 -16.140  1.00 97.64           O  
ATOM   3317  CB  LEU A1934     -16.396 311.600 -17.051  1.00 97.64           C  
ATOM   3318  CG  LEU A1934     -15.583 310.315 -17.326  1.00 97.64           C  
ATOM   3319  CD1 LEU A1934     -16.301 309.080 -16.760  1.00 97.64           C  
ATOM   3320  CD2 LEU A1934     -15.264 310.140 -18.819  1.00 97.64           C  
ATOM   3321  N   ASP A1935     -17.417 314.496 -18.207  1.00102.52           N  
ATOM   3322  CA  ASP A1935     -18.401 315.570 -18.106  1.00102.52           C  
ATOM   3323  C   ASP A1935     -19.565 315.090 -17.224  1.00102.52           C  
ATOM   3324  O   ASP A1935     -20.430 314.349 -17.692  1.00102.52           O  
ATOM   3325  CB  ASP A1935     -18.871 316.058 -19.500  1.00102.52           C  
ATOM   3326  CG  ASP A1935     -19.749 317.325 -19.533  1.00102.52           C  
ATOM   3327  OD1 ASP A1935     -19.763 318.082 -18.534  1.00102.52           O  
ATOM   3328  OD2 ASP A1935     -20.286 317.589 -20.630  1.00102.52           O1-
ATOM   3329  N   LEU A1936     -19.513 315.506 -15.953  1.00 91.83           N  
ATOM   3330  CA  LEU A1936     -20.500 315.201 -14.929  1.00 91.83           C  
ATOM   3331  C   LEU A1936     -21.126 316.517 -14.471  1.00 91.83           C  
ATOM   3332  O   LEU A1936     -20.407 317.454 -14.117  1.00 91.83           O  
ATOM   3333  CB  LEU A1936     -19.821 314.493 -13.727  1.00 91.83           C  
ATOM   3334  CG  LEU A1936     -19.919 312.951 -13.748  1.00 91.83           C  
ATOM   3335  CD1 LEU A1936     -19.242 312.312 -14.974  1.00 91.83           C  
ATOM   3336  CD2 LEU A1936     -19.393 312.352 -12.428  1.00 91.83           C  
ATOM   3337  N   ASN A1937     -22.462 316.505 -14.386  1.00 92.19           N  
ATOM   3338  CA  ASN A1937     -23.226 317.427 -13.564  1.00 92.19           C  
ATOM   3339  C   ASN A1937     -23.254 316.810 -12.155  1.00 92.19           C  
ATOM   3340  O   ASN A1937     -23.856 315.755 -11.958  1.00 92.19           O  
ATOM   3341  CB  ASN A1937     -24.629 317.626 -14.178  1.00 92.19           C  
ATOM   3342  CG  ASN A1937     -25.302 318.916 -13.701  1.00 92.19           C  
ATOM   3343  ND2 ASN A1937     -26.322 318.808 -12.852  1.00 92.19           N  
ATOM   3344  OD1 ASN A1937     -24.904 320.005 -14.104  1.00 92.19           O  
ATOM   3345  N   TYR A1938     -22.517 317.436 -11.226  1.00 82.55           N  
ATOM   3346  CA  TYR A1938     -22.235 316.897  -9.894  1.00 82.55           C  
ATOM   3347  C   TYR A1938     -23.394 316.979  -8.885  1.00 82.55           C  
ATOM   3348  O   TYR A1938     -23.234 316.464  -7.780  1.00 82.55           O  
ATOM   3349  CB  TYR A1938     -20.947 317.550  -9.353  1.00 82.55           C  
ATOM   3350  CG  TYR A1938     -19.685 316.787  -9.681  1.00 82.55           C  
ATOM   3351  CD1 TYR A1938     -19.382 315.621  -8.952  1.00 82.55           C  
ATOM   3352  CD2 TYR A1938     -18.809 317.235 -10.689  1.00 82.55           C  
ATOM   3353  CE1 TYR A1938     -18.199 314.913  -9.214  1.00 82.55           C  
ATOM   3354  CE2 TYR A1938     -17.619 316.525 -10.953  1.00 82.55           C  
ATOM   3355  CZ  TYR A1938     -17.316 315.365 -10.211  1.00 82.55           C  
ATOM   3356  OH  TYR A1938     -16.172 314.664 -10.442  1.00 82.55           O  
ATOM   3357  N   LEU A1939     -24.531 317.588  -9.260  1.00 93.03           N  
ATOM   3358  CA  LEU A1939     -25.709 317.710  -8.401  1.00 93.03           C  
ATOM   3359  C   LEU A1939     -26.445 316.375  -8.188  1.00 93.03           C  
ATOM   3360  O   LEU A1939     -26.865 316.093  -7.065  1.00 93.03           O  
ATOM   3361  CB  LEU A1939     -26.643 318.780  -8.990  1.00 93.03           C  
ATOM   3362  CG  LEU A1939     -27.790 319.222  -8.062  1.00 93.03           C  
ATOM   3363  CD1 LEU A1939     -27.293 319.686  -6.683  1.00 93.03           C  
ATOM   3364  CD2 LEU A1939     -28.607 320.329  -8.732  1.00 93.03           C  
ATOM   3365  N   GLU A1940     -26.551 315.570  -9.259  1.00 96.84           N  
ATOM   3366  CA  GLU A1940     -27.089 314.211  -9.239  1.00 96.84           C  
ATOM   3367  C   GLU A1940     -26.209 313.269  -8.414  1.00 96.84           C  
ATOM   3368  O   GLU A1940     -26.739 312.501  -7.615  1.00 96.84           O  
ATOM   3369  CB  GLU A1940     -27.257 313.642 -10.670  1.00 96.84           C  
ATOM   3370  CG  GLU A1940     -28.381 314.293 -11.513  1.00 96.84           C  
ATOM   3371  CD  GLU A1940     -28.031 315.601 -12.237  1.00 96.84           C  
ATOM   3372  OE1 GLU A1940     -26.867 316.039 -12.152  1.00 96.84           O  
ATOM   3373  OE2 GLU A1940     -28.944 316.157 -12.881  1.00 96.84           O1-
ATOM   3374  N   VAL A1941     -24.884 313.383  -8.601  1.00 87.92           N  
ATOM   3375  CA  VAL A1941     -23.873 312.607  -7.887  1.00 87.92           C  
ATOM   3376  C   VAL A1941     -23.839 312.964  -6.383  1.00 87.92           C  
ATOM   3377  O   VAL A1941     -23.645 312.067  -5.567  1.00 87.92           O  
ATOM   3378  CB  VAL A1941     -22.447 312.835  -8.464  1.00 87.92           C  
ATOM   3379  CG1 VAL A1941     -21.445 311.779  -7.964  1.00 87.92           C  
ATOM   3380  CG2 VAL A1941     -22.422 312.845 -10.004  1.00 87.92           C  
ATOM   3381  N   ALA A1942     -24.083 314.246  -6.047  1.00 85.96           N  
ATOM   3382  CA  ALA A1942     -24.220 314.744  -4.679  1.00 85.96           C  
ATOM   3383  C   ALA A1942     -25.461 314.194  -3.957  1.00 85.96           C  
ATOM   3384  O   ALA A1942     -25.347 313.837  -2.787  1.00 85.96           O  
ATOM   3385  CB  ALA A1942     -24.225 316.281  -4.672  1.00 85.96           C  
ATOM   3386  N   LYS A1943     -26.604 314.087  -4.660  1.00 91.51           N  
ATOM   3387  CA  LYS A1943     -27.816 313.472  -4.111  1.00 91.51           C  
ATOM   3388  C   LYS A1943     -27.692 311.950  -3.951  1.00 91.51           C  
ATOM   3389  O   LYS A1943     -28.167 311.422  -2.947  1.00 91.51           O  
ATOM   3390  CB  LYS A1943     -29.063 313.867  -4.925  1.00 91.51           C  
ATOM   3391  CG  LYS A1943     -30.372 313.328  -4.298  1.00 91.51           C  
ATOM   3392  CD  LYS A1943     -31.671 313.838  -4.943  1.00 91.51           C  
ATOM   3393  CE  LYS A1943     -31.863 315.362  -4.926  1.00 91.51           C  
ATOM   3394  NZ  LYS A1943     -31.778 315.950  -3.576  1.00 91.51           N1+
ATOM   3395  N   VAL A1944     -27.043 311.278  -4.916  1.00 88.94           N  
ATOM   3396  CA  VAL A1944     -26.761 309.844  -4.850  1.00 88.94           C  
ATOM   3397  C   VAL A1944     -25.752 309.505  -3.732  1.00 88.94           C  
ATOM   3398  O   VAL A1944     -25.949 308.499  -3.054  1.00 88.94           O  
ATOM   3399  CB  VAL A1944     -26.311 309.276  -6.228  1.00 88.94           C  
ATOM   3400  CG1 VAL A1944     -25.716 307.852  -6.191  1.00 88.94           C  
ATOM   3401  CG2 VAL A1944     -27.496 309.292  -7.213  1.00 88.94           C  
ATOM   3402  N   ALA A1945     -24.760 310.386  -3.497  1.00 86.52           N  
ATOM   3403  CA  ALA A1945     -23.844 310.336  -2.355  1.00 86.52           C  
ATOM   3404  C   ALA A1945     -24.561 310.502  -1.008  1.00 86.52           C  
ATOM   3405  O   ALA A1945     -24.283 309.723  -0.103  1.00 86.52           O  
ATOM   3406  CB  ALA A1945     -22.721 311.373  -2.522  1.00 86.52           C  
ATOM   3407  N   GLN A1946     -25.500 311.460  -0.915  1.00 86.66           N  
ATOM   3408  CA  GLN A1946     -26.343 311.691   0.261  1.00 86.66           C  
ATOM   3409  C   GLN A1946     -27.272 310.508   0.592  1.00 86.66           C  
ATOM   3410  O   GLN A1946     -27.388 310.152   1.765  1.00 86.66           O  
ATOM   3411  CB  GLN A1946     -27.105 313.025   0.086  1.00 86.66           C  
ATOM   3412  CG  GLN A1946     -28.187 313.371   1.135  1.00 86.66           C  
ATOM   3413  CD  GLN A1946     -27.716 313.301   2.593  1.00 86.66           C  
ATOM   3414  NE2 GLN A1946     -28.592 312.848   3.491  1.00 86.66           N  
ATOM   3415  OE1 GLN A1946     -26.588 313.669   2.910  1.00 86.66           O  
ATOM   3416  N   SER A1947     -27.880 309.898  -0.440  1.00 91.14           N  
ATOM   3417  CA  SER A1947     -28.717 308.702  -0.315  1.00 91.14           C  
ATOM   3418  C   SER A1947     -27.914 307.438   0.069  1.00 91.14           C  
ATOM   3419  O   SER A1947     -28.464 306.564   0.737  1.00 91.14           O  
ATOM   3420  CB  SER A1947     -29.562 308.532  -1.598  1.00 91.14           C  
ATOM   3421  OG  SER A1947     -28.874 307.870  -2.642  1.00 91.14           O  
ATOM   3422  N   CYS A1948     -26.628 307.392  -0.322  1.00 90.63           N  
ATOM   3423  CA  CYS A1948     -25.639 306.383   0.077  1.00 90.63           C  
ATOM   3424  C   CYS A1948     -24.935 306.748   1.404  1.00 90.63           C  
ATOM   3425  O   CYS A1948     -24.027 306.025   1.814  1.00 90.63           O  
ATOM   3426  CB  CYS A1948     -24.601 306.151  -1.039  1.00 90.63           C  
ATOM   3427  SG  CYS A1948     -25.388 305.316  -2.444  1.00 90.63           S  
ATOM   3428  N   ALA A1949     -25.371 307.843   2.052  1.00 91.05           N  
ATOM   3429  CA  ALA A1949     -24.943 308.356   3.354  1.00 91.05           C  
ATOM   3430  C   ALA A1949     -23.513 308.924   3.425  1.00 91.05           C  
ATOM   3431  O   ALA A1949     -23.069 309.236   4.526  1.00 91.05           O  
ATOM   3432  CB  ALA A1949     -25.226 307.327   4.464  1.00 91.05           C  
ATOM   3433  N   ALA A1950     -22.842 309.112   2.277  1.00 85.86           N  
ATOM   3434  CA  ALA A1950     -21.545 309.778   2.149  1.00 85.86           C  
ATOM   3435  C   ALA A1950     -21.738 311.306   2.141  1.00 85.86           C  
ATOM   3436  O   ALA A1950     -21.698 311.929   1.081  1.00 85.86           O  
ATOM   3437  CB  ALA A1950     -20.859 309.256   0.874  1.00 85.86           C  
ATOM   3438  N   HIS A1951     -22.001 311.866   3.334  1.00 83.07           N  
ATOM   3439  CA  HIS A1951     -22.411 313.256   3.545  1.00 83.07           C  
ATOM   3440  C   HIS A1951     -21.322 314.279   3.191  1.00 83.07           C  
ATOM   3441  O   HIS A1951     -21.632 315.268   2.535  1.00 83.07           O  
ATOM   3442  CB  HIS A1951     -22.894 313.448   4.997  1.00 83.07           C  
ATOM   3443  CG  HIS A1951     -23.877 312.410   5.481  1.00 83.07           C  
ATOM   3444  CD2 HIS A1951     -23.888 311.617   6.608  1.00 83.07           C  
ATOM   3445  ND1 HIS A1951     -25.011 312.057   4.770  1.00 83.07           N  
ATOM   3446  CE1 HIS A1951     -25.641 311.112   5.472  1.00 83.07           C  
ATOM   3447  NE2 HIS A1951     -25.015 310.791   6.598  1.00 83.07           N  
ATOM   3448  N   PHE A1952     -20.066 314.018   3.587  1.00 76.43           N  
ATOM   3449  CA  PHE A1952     -18.934 314.897   3.277  1.00 76.43           C  
ATOM   3450  C   PHE A1952     -18.596 314.916   1.776  1.00 76.43           C  
ATOM   3451  O   PHE A1952     -18.266 315.979   1.251  1.00 76.43           O  
ATOM   3452  CB  PHE A1952     -17.699 314.488   4.098  1.00 76.43           C  
ATOM   3453  CG  PHE A1952     -17.898 314.506   5.600  1.00 76.43           C  
ATOM   3454  CD1 PHE A1952     -18.075 315.729   6.280  1.00 76.43           C  
ATOM   3455  CD2 PHE A1952     -18.018 313.296   6.315  1.00 76.43           C  
ATOM   3456  CE1 PHE A1952     -18.326 315.732   7.646  1.00 76.43           C  
ATOM   3457  CE2 PHE A1952     -18.265 313.324   7.680  1.00 76.43           C  
ATOM   3458  CZ  PHE A1952     -18.421 314.535   8.343  1.00 76.43           C  
ATOM   3459  N   THR A1953     -18.725 313.750   1.118  1.00 74.17           N  
ATOM   3460  CA  THR A1953     -18.554 313.580  -0.327  1.00 74.17           C  
ATOM   3461  C   THR A1953     -19.661 314.296  -1.125  1.00 74.17           C  
ATOM   3462  O   THR A1953     -19.355 314.933  -2.131  1.00 74.17           O  
ATOM   3463  CB  THR A1953     -18.558 312.080  -0.725  1.00 74.17           C  
ATOM   3464  CG2 THR A1953     -18.324 311.801  -2.218  1.00 74.17           C  
ATOM   3465  OG1 THR A1953     -17.555 311.393  -0.004  1.00 74.17           O  
ATOM   3466  N   ALA A1954     -20.908 314.228  -0.621  1.00 75.17           N  
ATOM   3467  CA  ALA A1954     -22.067 314.950  -1.139  1.00 75.17           C  
ATOM   3468  C   ALA A1954     -21.928 316.474  -1.028  1.00 75.17           C  
ATOM   3469  O   ALA A1954     -22.326 317.171  -1.961  1.00 75.17           O  
ATOM   3470  CB  ALA A1954     -23.331 314.479  -0.407  1.00 75.17           C  
ATOM   3471  N   LEU A1955     -21.333 316.957   0.080  1.00 73.43           N  
ATOM   3472  CA  LEU A1955     -21.045 318.372   0.308  1.00 73.43           C  
ATOM   3473  C   LEU A1955     -20.008 318.902  -0.686  1.00 73.43           C  
ATOM   3474  O   LEU A1955     -20.258 319.927  -1.310  1.00 73.43           O  
ATOM   3475  CB  LEU A1955     -20.574 318.617   1.763  1.00 73.43           C  
ATOM   3476  CG  LEU A1955     -20.716 320.077   2.254  1.00 73.43           C  
ATOM   3477  CD1 LEU A1955     -22.137 320.658   2.081  1.00 73.43           C  
ATOM   3478  CD2 LEU A1955     -20.230 320.194   3.710  1.00 73.43           C  
ATOM   3479  N   LEU A1956     -18.893 318.168  -0.843  1.00 71.82           N  
ATOM   3480  CA  LEU A1956     -17.812 318.497  -1.768  1.00 71.82           C  
ATOM   3481  C   LEU A1956     -18.253 318.480  -3.245  1.00 71.82           C  
ATOM   3482  O   LEU A1956     -17.802 319.334  -4.002  1.00 71.82           O  
ATOM   3483  CB  LEU A1956     -16.600 317.582  -1.467  1.00 71.82           C  
ATOM   3484  CG  LEU A1956     -15.340 317.793  -2.342  1.00 71.82           C  
ATOM   3485  CD1 LEU A1956     -14.816 319.247  -2.299  1.00 71.82           C  
ATOM   3486  CD2 LEU A1956     -14.242 316.779  -1.964  1.00 71.82           C  
ATOM   3487  N   TYR A1957     -19.162 317.564  -3.620  1.00 77.08           N  
ATOM   3488  CA  TYR A1957     -19.748 317.503  -4.962  1.00 77.08           C  
ATOM   3489  C   TYR A1957     -20.764 318.627  -5.222  1.00 77.08           C  
ATOM   3490  O   TYR A1957     -20.825 319.109  -6.351  1.00 77.08           O  
ATOM   3491  CB  TYR A1957     -20.348 316.104  -5.213  1.00 77.08           C  
ATOM   3492  CG  TYR A1957     -19.365 314.941  -5.317  1.00 77.08           C  
ATOM   3493  CD1 TYR A1957     -17.964 315.129  -5.266  1.00 77.08           C  
ATOM   3494  CD2 TYR A1957     -19.872 313.633  -5.462  1.00 77.08           C  
ATOM   3495  CE1 TYR A1957     -17.095 314.030  -5.345  1.00 77.08           C  
ATOM   3496  CE2 TYR A1957     -18.997 312.533  -5.566  1.00 77.08           C  
ATOM   3497  CZ  TYR A1957     -17.605 312.731  -5.503  1.00 77.08           C  
ATOM   3498  OH  TYR A1957     -16.748 311.673  -5.573  1.00 77.08           O  
ATOM   3499  N   ALA A1958     -21.490 319.080  -4.185  1.00 77.95           N  
ATOM   3500  CA  ALA A1958     -22.354 320.260  -4.256  1.00 77.95           C  
ATOM   3501  C   ALA A1958     -21.562 321.570  -4.445  1.00 77.95           C  
ATOM   3502  O   ALA A1958     -22.018 322.424  -5.205  1.00 77.95           O  
ATOM   3503  CB  ALA A1958     -23.262 320.321  -3.019  1.00 77.95           C  
ATOM   3504  N   GLU A1959     -20.374 321.677  -3.815  1.00 83.42           N  
ATOM   3505  CA  GLU A1959     -19.415 322.771  -4.016  1.00 83.42           C  
ATOM   3506  C   GLU A1959     -18.836 322.799  -5.439  1.00 83.42           C  
ATOM   3507  O   GLU A1959     -18.803 323.870  -6.043  1.00 83.42           O  
ATOM   3508  CB  GLU A1959     -18.259 322.695  -2.993  1.00 83.42           C  
ATOM   3509  CG  GLU A1959     -18.662 322.902  -1.521  1.00 83.42           C  
ATOM   3510  CD  GLU A1959     -19.166 324.299  -1.145  1.00 83.42           C  
ATOM   3511  OE1 GLU A1959     -18.704 325.289  -1.753  1.00 83.42           O  
ATOM   3512  OE2 GLU A1959     -19.975 324.355  -0.194  1.00 83.42           O1-
ATOM   3513  N   ILE A1960     -18.414 321.626  -5.951  1.00 80.67           N  
ATOM   3514  CA  ILE A1960     -17.875 321.458  -7.304  1.00 80.67           C  
ATOM   3515  C   ILE A1960     -18.917 321.776  -8.394  1.00 80.67           C  
ATOM   3516  O   ILE A1960     -18.562 322.428  -9.374  1.00 80.67           O  
ATOM   3517  CB  ILE A1960     -17.286 320.029  -7.532  1.00 80.67           C  
ATOM   3518  CG1 ILE A1960     -16.023 319.811  -6.670  1.00 80.67           C  
ATOM   3519  CG2 ILE A1960     -16.949 319.683  -9.002  1.00 80.67           C  
ATOM   3520  CD1 ILE A1960     -15.614 318.335  -6.533  1.00 80.67           C  
ATOM   3521  N   TYR A1961     -20.179 321.358  -8.179  1.00 88.04           N  
ATOM   3522  CA  TYR A1961     -21.322 321.689  -9.030  1.00 88.04           C  
ATOM   3523  C   TYR A1961     -21.608 323.200  -9.089  1.00 88.04           C  
ATOM   3524  O   TYR A1961     -21.745 323.730 -10.190  1.00 88.04           O  
ATOM   3525  CB  TYR A1961     -22.576 320.902  -8.585  1.00 88.04           C  
ATOM   3526  CG  TYR A1961     -23.865 321.380  -9.232  1.00 88.04           C  
ATOM   3527  CD1 TYR A1961     -24.058 321.222 -10.620  1.00 88.04           C  
ATOM   3528  CD2 TYR A1961     -24.826 322.070  -8.462  1.00 88.04           C  
ATOM   3529  CE1 TYR A1961     -25.201 321.767 -11.235  1.00 88.04           C  
ATOM   3530  CE2 TYR A1961     -25.974 322.600  -9.077  1.00 88.04           C  
ATOM   3531  CZ  TYR A1961     -26.161 322.443 -10.463  1.00 88.04           C  
ATOM   3532  OH  TYR A1961     -27.278 322.943 -11.061  1.00 88.04           O  
ATOM   3533  N   ALA A1962     -21.721 323.843  -7.914  1.00 87.90           N  
ATOM   3534  CA  ALA A1962     -22.027 325.269  -7.777  1.00 87.90           C  
ATOM   3535  C   ALA A1962     -20.959 326.171  -8.410  1.00 87.90           C  
ATOM   3536  O   ALA A1962     -21.309 327.152  -9.066  1.00 87.90           O  
ATOM   3537  CB  ALA A1962     -22.220 325.607  -6.290  1.00 87.90           C  
ATOM   3538  N   ASP A1963     -19.686 325.778  -8.246  1.00 91.63           N  
ATOM   3539  CA  ASP A1963     -18.524 326.420  -8.847  1.00 91.63           C  
ATOM   3540  C   ASP A1963     -18.492 326.235 -10.376  1.00 91.63           C  
ATOM   3541  O   ASP A1963     -18.271 327.216 -11.083  1.00 91.63           O  
ATOM   3542  CB  ASP A1963     -17.231 325.926  -8.166  1.00 91.63           C  
ATOM   3543  CG  ASP A1963     -15.911 326.569  -8.613  1.00 91.63           C  
ATOM   3544  OD1 ASP A1963     -15.920 327.682  -9.184  1.00 91.63           O  
ATOM   3545  OD2 ASP A1963     -14.877 325.986  -8.235  1.00 91.63           O1-
ATOM   3546  N   LYS A1964     -18.747 325.008 -10.862  1.00 96.38           N  
ATOM   3547  CA  LYS A1964     -18.816 324.696 -12.291  1.00 96.38           C  
ATOM   3548  C   LYS A1964     -19.941 325.457 -13.005  1.00 96.38           C  
ATOM   3549  O   LYS A1964     -19.692 325.997 -14.077  1.00 96.38           O  
ATOM   3550  CB  LYS A1964     -18.915 323.170 -12.491  1.00 96.38           C  
ATOM   3551  CG  LYS A1964     -18.993 322.672 -13.950  1.00 96.38           C  
ATOM   3552  CD  LYS A1964     -17.761 323.036 -14.805  1.00 96.38           C  
ATOM   3553  CE  LYS A1964     -17.815 322.511 -16.253  1.00 96.38           C  
ATOM   3554  NZ  LYS A1964     -17.764 321.042 -16.343  1.00 96.38           N1+
ATOM   3555  N   LYS A1965     -21.123 325.545 -12.373  1.00103.07           N  
ATOM   3556  CA  LYS A1965     -22.266 326.317 -12.857  1.00103.07           C  
ATOM   3557  C   LYS A1965     -21.974 327.828 -12.946  1.00103.07           C  
ATOM   3558  O   LYS A1965     -22.385 328.451 -13.923  1.00103.07           O  
ATOM   3559  CB  LYS A1965     -23.503 325.996 -11.987  1.00103.07           C  
ATOM   3560  CG  LYS A1965     -24.809 326.718 -12.384  1.00103.07           C  
ATOM   3561  CD  LYS A1965     -25.258 326.517 -13.848  1.00103.07           C  
ATOM   3562  CE  LYS A1965     -25.569 325.065 -14.257  1.00103.07           C  
ATOM   3563  NZ  LYS A1965     -26.814 324.563 -13.652  1.00103.07           N1+
ATOM   3564  N   SER A1966     -21.232 328.373 -11.966  1.00105.21           N  
ATOM   3565  CA  SER A1966     -20.745 329.755 -11.971  1.00105.21           C  
ATOM   3566  C   SER A1966     -19.704 330.013 -13.082  1.00105.21           C  
ATOM   3567  O   SER A1966     -19.750 331.072 -13.706  1.00105.21           O  
ATOM   3568  CB  SER A1966     -20.207 330.107 -10.567  1.00105.21           C  
ATOM   3569  OG  SER A1966     -19.777 331.453 -10.485  1.00105.21           O  
ATOM   3570  N   MET A1967     -18.817 329.031 -13.325  1.00114.18           N  
ATOM   3571  CA  MET A1967     -17.786 329.053 -14.364  1.00114.18           C  
ATOM   3572  C   MET A1967     -18.367 328.986 -15.791  1.00114.18           C  
ATOM   3573  O   MET A1967     -17.829 329.628 -16.691  1.00114.18           O  
ATOM   3574  CB  MET A1967     -16.786 327.904 -14.109  1.00114.18           C  
ATOM   3575  CG  MET A1967     -15.388 328.123 -14.710  1.00114.18           C  
ATOM   3576  SD  MET A1967     -14.437 329.519 -14.037  1.00114.18           S  
ATOM   3577  CE  MET A1967     -14.413 329.115 -12.267  1.00114.18           C  
ATOM   3578  N   ASP A1968     -19.466 328.234 -15.958  1.00116.83           N  
ATOM   3579  CA  ASP A1968     -20.220 328.102 -17.209  1.00116.83           C  
ATOM   3580  C   ASP A1968     -21.130 329.314 -17.475  1.00116.83           C  
ATOM   3581  O   ASP A1968     -21.410 329.609 -18.636  1.00116.83           O  
ATOM   3582  CB  ASP A1968     -21.053 326.797 -17.273  1.00116.83           C  
ATOM   3583  CG  ASP A1968     -20.275 325.481 -17.090  1.00116.83           C  
ATOM   3584  OD1 ASP A1968     -19.039 325.468 -17.292  1.00116.83           O  
ATOM   3585  OD2 ASP A1968     -20.961 324.464 -16.843  1.00116.83           O1-
ATOM   3586  N   ASP A1969     -21.566 330.006 -16.409  1.00120.82           N  
ATOM   3587  CA  ASP A1969     -22.379 331.216 -16.505  1.00120.82           C  
ATOM   3588  C   ASP A1969     -21.535 332.442 -16.906  1.00120.82           C  
ATOM   3589  O   ASP A1969     -21.991 333.212 -17.749  1.00120.82           O  
ATOM   3590  CB  ASP A1969     -23.193 331.379 -15.196  1.00120.82           C  
ATOM   3591  CG  ASP A1969     -24.101 332.614 -15.114  1.00120.82           C  
ATOM   3592  OD1 ASP A1969     -24.338 333.209 -14.066  1.00120.82           O  
ATOM   3593  OD2 ASP A1969     -24.668 332.948 -16.309  1.00120.82           O1-
ATOM   3594  N   GLN A1970     -20.323 332.590 -16.336  1.00122.54           N  
ATOM   3595  CA  GLN A1970     -19.428 333.719 -16.623  1.00122.54           C  
ATOM   3596  C   GLN A1970     -18.818 333.689 -18.038  1.00122.54           C  
ATOM   3597  O   GLN A1970     -18.623 334.761 -18.607  1.00122.54           O  
ATOM   3598  CB  GLN A1970     -18.366 333.878 -15.507  1.00122.54           C  
ATOM   3599  CG  GLN A1970     -17.320 332.749 -15.369  1.00122.54           C  
ATOM   3600  CD  GLN A1970     -16.135 332.817 -16.342  1.00122.54           C  
ATOM   3601  NE2 GLN A1970     -15.613 331.660 -16.750  1.00122.54           N  
ATOM   3602  OE1 GLN A1970     -15.677 333.898 -16.706  1.00122.54           O  
ATOM   3603  N   GLU A1971     -18.538 332.487 -18.583  1.00127.12           N  
ATOM   3604  CA  GLU A1971     -17.977 332.320 -19.931  1.00127.12           C  
ATOM   3605  C   GLU A1971     -19.014 332.604 -21.038  1.00127.12           C  
ATOM   3606  O   GLU A1971     -18.614 332.976 -22.140  1.00127.12           O  
ATOM   3607  CB  GLU A1971     -17.278 330.944 -20.057  1.00127.12           C  
ATOM   3608  CG  GLU A1971     -18.190 329.696 -19.995  1.00127.12           C  
ATOM   3609  CD  GLU A1971     -18.771 329.166 -21.318  1.00127.12           C  
ATOM   3610  OE1 GLU A1971     -18.265 329.535 -22.400  1.00127.12           O  
ATOM   3611  OE2 GLU A1971     -19.731 328.369 -21.224  1.00127.12           O1-
ATOM   3612  N   LYS A1972     -20.317 332.501 -20.707  1.00125.00           N  
ATOM   3613  CA  LYS A1972     -21.435 332.994 -21.516  1.00125.00           C  
ATOM   3614  C   LYS A1972     -21.695 334.385 -20.975  1.00125.00           C  
ATOM   3615  O   LYS A1972     -21.432 335.403 -21.612  1.00125.00           O  
ATOM   3616  CB  LYS A1972     -22.681 332.095 -21.318  1.00125.00           C  
ATOM   3617  CG  LYS A1972     -22.614 330.710 -21.993  1.00125.00           C  
ATOM   3618  CD  LYS A1972     -22.446 330.741 -23.526  1.00125.00           C  
ATOM   3619  CE  LYS A1972     -21.000 330.474 -23.980  1.00125.00           C  
ATOM   3620  NZ  LYS A1972     -20.831 330.620 -25.435  1.00125.00           N1+
ATOM   3621  N   ILE A1986     -26.828 332.294  -4.177  1.00139.19           N  
ATOM   3622  CA  ILE A1986     -27.040 330.829  -4.130  1.00139.19           C  
ATOM   3623  C   ILE A1986     -28.505 330.514  -4.553  1.00139.19           C  
ATOM   3624  O   ILE A1986     -28.736 329.465  -5.153  1.00139.19           O  
ATOM   3625  CB  ILE A1986     -26.773 330.148  -2.740  1.00139.19           C  
ATOM   3626  CG1 ILE A1986     -25.559 330.737  -1.977  1.00139.19           C  
ATOM   3627  CG2 ILE A1986     -26.594 328.615  -2.865  1.00139.19           C  
ATOM   3628  CD1 ILE A1986     -25.477 330.291  -0.507  1.00139.19           C  
ATOM   3629  N   SER A1987     -29.469 331.402  -4.230  1.00147.14           N  
ATOM   3630  CA  SER A1987     -30.895 331.275  -4.546  1.00147.14           C  
ATOM   3631  C   SER A1987     -31.194 331.182  -6.055  1.00147.14           C  
ATOM   3632  O   SER A1987     -32.081 330.421  -6.438  1.00147.14           O  
ATOM   3633  CB  SER A1987     -31.669 332.420  -3.859  1.00147.14           C  
ATOM   3634  OG  SER A1987     -31.404 333.684  -4.441  1.00147.14           O  
ATOM   3635  N   SER A1988     -30.417 331.914  -6.872  1.00151.22           N  
ATOM   3636  CA  SER A1988     -30.443 331.850  -8.332  1.00151.22           C  
ATOM   3637  C   SER A1988     -29.949 330.497  -8.879  1.00151.22           C  
ATOM   3638  O   SER A1988     -30.520 330.000  -9.846  1.00151.22           O  
ATOM   3639  CB  SER A1988     -29.661 333.049  -8.906  1.00151.22           C  
ATOM   3640  OG  SER A1988     -28.272 332.968  -8.638  1.00151.22           O  
ATOM   3641  N   LEU A1989     -28.919 329.907  -8.246  1.00145.83           N  
ATOM   3642  CA  LEU A1989     -28.412 328.576  -8.587  1.00145.83           C  
ATOM   3643  C   LEU A1989     -29.413 327.470  -8.211  1.00145.83           C  
ATOM   3644  O   LEU A1989     -29.519 326.498  -8.955  1.00145.83           O  
ATOM   3645  CB  LEU A1989     -27.046 328.321  -7.909  1.00145.83           C  
ATOM   3646  CG  LEU A1989     -25.913 329.302  -8.287  1.00145.83           C  
ATOM   3647  CD1 LEU A1989     -24.659 329.047  -7.421  1.00145.83           C  
ATOM   3648  CD2 LEU A1989     -25.595 329.290  -9.798  1.00145.83           C  
ATOM   3649  N   SER A1990     -30.141 327.653  -7.095  1.00140.53           N  
ATOM   3650  CA  SER A1990     -31.141 326.714  -6.591  1.00140.53           C  
ATOM   3651  C   SER A1990     -32.411 326.632  -7.454  1.00140.53           C  
ATOM   3652  O   SER A1990     -32.912 325.527  -7.646  1.00140.53           O  
ATOM   3653  CB  SER A1990     -31.437 327.002  -5.108  1.00140.53           C  
ATOM   3654  OG  SER A1990     -32.429 327.987  -4.894  1.00140.53           O  
ATOM   3655  N   GLU A1991     -32.896 327.778  -7.967  1.00149.85           N  
ATOM   3656  CA  GLU A1991     -34.077 327.835  -8.830  1.00149.85           C  
ATOM   3657  C   GLU A1991     -33.765 327.363 -10.261  1.00149.85           C  
ATOM   3658  O   GLU A1991     -34.612 326.687 -10.840  1.00149.85           O  
ATOM   3659  CB  GLU A1991     -34.748 329.228  -8.751  1.00149.85           C  
ATOM   3660  CG  GLU A1991     -33.929 330.429  -9.282  1.00149.85           C  
ATOM   3661  CD  GLU A1991     -34.002 330.741 -10.788  1.00149.85           C  
ATOM   3662  OE1 GLU A1991     -34.932 330.256 -11.469  1.00149.85           O  
ATOM   3663  OE2 GLU A1991     -33.104 331.487 -11.239  1.00149.85           O1-
ATOM   3664  N   LYS A1992     -32.554 327.661 -10.778  1.00149.17           N  
ATOM   3665  CA  LYS A1992     -32.059 327.127 -12.052  1.00149.17           C  
ATOM   3666  C   LYS A1992     -31.884 325.607 -12.008  1.00149.17           C  
ATOM   3667  O   LYS A1992     -32.333 324.919 -12.921  1.00149.17           O  
ATOM   3668  CB  LYS A1992     -30.723 327.782 -12.456  1.00149.17           C  
ATOM   3669  CG  LYS A1992     -30.869 329.173 -13.089  1.00149.17           C  
ATOM   3670  CD  LYS A1992     -29.589 329.646 -13.808  1.00149.17           C  
ATOM   3671  CE  LYS A1992     -28.344 329.822 -12.918  1.00149.17           C  
ATOM   3672  NZ  LYS A1992     -28.474 330.969 -12.006  1.00149.17           N1+
ATOM   3673  N   SER A1993     -31.264 325.102 -10.932  1.00140.61           N  
ATOM   3674  CA  SER A1993     -31.110 323.671 -10.713  1.00140.61           C  
ATOM   3675  C   SER A1993     -32.455 322.941 -10.564  1.00140.61           C  
ATOM   3676  O   SER A1993     -32.594 321.856 -11.121  1.00140.61           O  
ATOM   3677  CB  SER A1993     -30.128 323.424  -9.560  1.00140.61           C  
ATOM   3678  OG  SER A1993     -30.635 323.751  -8.287  1.00140.61           O  
ATOM   3679  N   LYS A1994     -33.440 323.561  -9.893  1.00143.31           N  
ATOM   3680  CA  LYS A1994     -34.787 323.009  -9.766  1.00143.31           C  
ATOM   3681  C   LYS A1994     -35.573 323.018 -11.094  1.00143.31           C  
ATOM   3682  O   LYS A1994     -36.372 322.109 -11.311  1.00143.31           O  
ATOM   3683  CB  LYS A1994     -35.535 323.731  -8.623  1.00143.31           C  
ATOM   3684  CG  LYS A1994     -36.901 323.127  -8.237  1.00143.31           C  
ATOM   3685  CD  LYS A1994     -36.806 321.679  -7.722  1.00143.31           C  
ATOM   3686  CE  LYS A1994     -38.173 321.057  -7.409  1.00143.31           C  
ATOM   3687  NZ  LYS A1994     -38.037 319.671  -6.924  1.00143.31           N1+
ATOM   3688  N   GLU A1995     -35.312 324.014 -11.960  1.00150.44           N  
ATOM   3689  CA  GLU A1995     -35.900 324.154 -13.293  1.00150.44           C  
ATOM   3690  C   GLU A1995     -35.444 323.042 -14.257  1.00150.44           C  
ATOM   3691  O   GLU A1995     -36.290 322.299 -14.751  1.00150.44           O  
ATOM   3692  CB  GLU A1995     -35.615 325.575 -13.834  1.00150.44           C  
ATOM   3693  CG  GLU A1995     -36.125 325.858 -15.269  1.00150.44           C  
ATOM   3694  CD  GLU A1995     -35.728 327.224 -15.856  1.00150.44           C  
ATOM   3695  OE1 GLU A1995     -34.901 327.938 -15.243  1.00150.44           O  
ATOM   3696  OE2 GLU A1995     -36.254 327.526 -16.950  1.00150.44           O1-
ATOM   3697  N   GLU A1996     -34.125 322.965 -14.508  1.00150.74           N  
ATOM   3698  CA  GLU A1996     -33.520 322.007 -15.436  1.00150.74           C  
ATOM   3699  C   GLU A1996     -33.394 320.597 -14.831  1.00150.74           C  
ATOM   3700  O   GLU A1996     -34.025 319.670 -15.337  1.00150.74           O  
ATOM   3701  CB  GLU A1996     -32.149 322.518 -15.944  1.00150.74           C  
ATOM   3702  CG  GLU A1996     -32.194 323.518 -17.124  1.00150.74           C  
ATOM   3703  CD  GLU A1996     -32.593 324.957 -16.787  1.00150.74           C  
ATOM   3704  OE1 GLU A1996     -33.279 325.657 -17.523  1.00150.74           O  
ATOM   3705  OE2 GLU A1996     -32.044 325.415 -15.629  1.00150.74           O1-
ATOM   3706  N   THR A1997     -32.557 320.457 -13.788  1.00139.31           N  
ATOM   3707  CA  THR A1997     -32.186 319.169 -13.188  1.00139.31           C  
ATOM   3708  C   THR A1997     -33.295 318.518 -12.327  1.00139.31           C  
ATOM   3709  O   THR A1997     -33.220 317.315 -12.078  1.00139.31           O  
ATOM   3710  CB  THR A1997     -30.871 319.266 -12.351  1.00139.31           C  
ATOM   3711  CG2 THR A1997     -29.778 320.161 -12.958  1.00139.31           C  
ATOM   3712  OG1 THR A1997     -31.047 319.605 -10.992  1.00139.31           O  
ATOM   3713  N   GLY A1998     -34.291 319.309 -11.888  1.00137.46           N  
ATOM   3714  CA  GLY A1998     -35.388 318.852 -11.030  1.00137.46           C  
ATOM   3715  C   GLY A1998     -34.991 318.784  -9.544  1.00137.46           C  
ATOM   3716  O   GLY A1998     -35.798 318.330  -8.733  1.00137.46           O  
ATOM   3717  N   ILE A1999     -33.772 319.221  -9.186  1.00126.09           N  
ATOM   3718  CA  ILE A1999     -33.197 319.155  -7.845  1.00126.09           C  
ATOM   3719  C   ILE A1999     -32.818 320.580  -7.420  1.00126.09           C  
ATOM   3720  O   ILE A1999     -31.986 321.191  -8.084  1.00126.09           O  
ATOM   3721  CB  ILE A1999     -31.893 318.295  -7.851  1.00126.09           C  
ATOM   3722  CG1 ILE A1999     -32.150 316.833  -8.281  1.00126.09           C  
ATOM   3723  CG2 ILE A1999     -31.080 318.368  -6.535  1.00126.09           C  
ATOM   3724  CD1 ILE A1999     -30.874 316.077  -8.687  1.00126.09           C  
ATOM   3725  N   SER A2000     -33.384 321.069  -6.306  1.00120.74           N  
ATOM   3726  CA  SER A2000     -32.970 322.329  -5.679  1.00120.74           C  
ATOM   3727  C   SER A2000     -31.603 322.182  -4.979  1.00120.74           C  
ATOM   3728  O   SER A2000     -31.286 321.106  -4.468  1.00120.74           O  
ATOM   3729  CB  SER A2000     -34.106 322.811  -4.746  1.00120.74           C  
ATOM   3730  OG  SER A2000     -33.728 323.861  -3.874  1.00120.74           O  
ATOM   3731  N   LEU A2001     -30.822 323.274  -4.969  1.00112.20           N  
ATOM   3732  CA  LEU A2001     -29.525 323.331  -4.296  1.00112.20           C  
ATOM   3733  C   LEU A2001     -29.668 323.561  -2.779  1.00112.20           C  
ATOM   3734  O   LEU A2001     -28.902 322.956  -2.030  1.00112.20           O  
ATOM   3735  CB  LEU A2001     -28.635 324.398  -4.978  1.00112.20           C  
ATOM   3736  CG  LEU A2001     -27.160 324.437  -4.508  1.00112.20           C  
ATOM   3737  CD1 LEU A2001     -26.412 323.113  -4.768  1.00112.20           C  
ATOM   3738  CD2 LEU A2001     -26.417 325.640  -5.120  1.00112.20           C  
ATOM   3739  N   GLN A2002     -30.631 324.402  -2.344  1.00116.81           N  
ATOM   3740  CA  GLN A2002     -30.795 324.771  -0.929  1.00116.81           C  
ATOM   3741  C   GLN A2002     -31.248 323.608  -0.039  1.00116.81           C  
ATOM   3742  O   GLN A2002     -30.697 323.459   1.049  1.00116.81           O  
ATOM   3743  CB  GLN A2002     -31.805 325.925  -0.720  1.00116.81           C  
ATOM   3744  CG  GLN A2002     -31.590 327.246  -1.477  1.00116.81           C  
ATOM   3745  CD  GLN A2002     -30.185 327.854  -1.459  1.00116.81           C  
ATOM   3746  NE2 GLN A2002     -29.376 327.606  -0.427  1.00116.81           N  
ATOM   3747  OE1 GLN A2002     -29.843 328.585  -2.380  1.00116.81           O  
ATOM   3748  N   ASP A2003     -32.242 322.827  -0.501  1.00114.19           N  
ATOM   3749  CA  ASP A2003     -32.791 321.696   0.256  1.00114.19           C  
ATOM   3750  C   ASP A2003     -31.778 320.544   0.382  1.00114.19           C  
ATOM   3751  O   ASP A2003     -31.790 319.858   1.401  1.00114.19           O  
ATOM   3752  CB  ASP A2003     -34.167 321.241  -0.307  1.00114.19           C  
ATOM   3753  CG  ASP A2003     -34.210 320.507  -1.658  1.00114.19           C  
ATOM   3754  OD1 ASP A2003     -35.157 319.815  -2.022  1.00114.19           O  
ATOM   3755  OD2 ASP A2003     -33.118 320.726  -2.434  1.00114.19           O1-
ATOM   3756  N   LEU A2004     -30.904 320.389  -0.631  1.00100.55           N  
ATOM   3757  CA  LEU A2004     -29.832 319.409  -0.634  1.00100.55           C  
ATOM   3758  C   LEU A2004     -28.714 319.827   0.325  1.00100.55           C  
ATOM   3759  O   LEU A2004     -28.379 319.016   1.178  1.00100.55           O  
ATOM   3760  CB  LEU A2004     -29.351 319.125  -2.073  1.00100.55           C  
ATOM   3761  CG  LEU A2004     -28.315 317.979  -2.189  1.00100.55           C  
ATOM   3762  CD1 LEU A2004     -28.813 316.668  -1.541  1.00100.55           C  
ATOM   3763  CD2 LEU A2004     -27.892 317.770  -3.655  1.00100.55           C  
ATOM   3764  N   LEU A2005     -28.226 321.081   0.236  1.00 95.34           N  
ATOM   3765  CA  LEU A2005     -27.241 321.660   1.163  1.00 95.34           C  
ATOM   3766  C   LEU A2005     -27.692 321.621   2.634  1.00 95.34           C  
ATOM   3767  O   LEU A2005     -26.884 321.252   3.485  1.00 95.34           O  
ATOM   3768  CB  LEU A2005     -26.888 323.109   0.750  1.00 95.34           C  
ATOM   3769  CG  LEU A2005     -25.931 323.219  -0.457  1.00 95.34           C  
ATOM   3770  CD1 LEU A2005     -25.777 324.686  -0.894  1.00 95.34           C  
ATOM   3771  CD2 LEU A2005     -24.556 322.579  -0.184  1.00 95.34           C  
ATOM   3772  N   LEU A2006     -28.974 321.938   2.896  1.00 96.19           N  
ATOM   3773  CA  LEU A2006     -29.611 321.810   4.208  1.00 96.19           C  
ATOM   3774  C   LEU A2006     -29.623 320.357   4.709  1.00 96.19           C  
ATOM   3775  O   LEU A2006     -29.271 320.130   5.864  1.00 96.19           O  
ATOM   3776  CB  LEU A2006     -31.031 322.428   4.163  1.00 96.19           C  
ATOM   3777  CG  LEU A2006     -31.869 322.336   5.465  1.00 96.19           C  
ATOM   3778  CD1 LEU A2006     -31.184 323.004   6.677  1.00 96.19           C  
ATOM   3779  CD2 LEU A2006     -33.300 322.866   5.240  1.00 96.19           C  
ATOM   3780  N   GLU A2007     -29.984 319.408   3.828  1.00 95.69           N  
ATOM   3781  CA  GLU A2007     -29.968 317.973   4.106  1.00 95.69           C  
ATOM   3782  C   GLU A2007     -28.561 317.437   4.433  1.00 95.69           C  
ATOM   3783  O   GLU A2007     -28.449 316.642   5.364  1.00 95.69           O  
ATOM   3784  CB  GLU A2007     -30.665 317.206   2.959  1.00 95.69           C  
ATOM   3785  CG  GLU A2007     -30.718 315.672   3.137  1.00 95.69           C  
ATOM   3786  CD  GLU A2007     -31.374 314.885   1.989  1.00 95.69           C  
ATOM   3787  OE1 GLU A2007     -31.669 315.478   0.926  1.00 95.69           O  
ATOM   3788  OE2 GLU A2007     -31.553 313.663   2.193  1.00 95.69           O1-
ATOM   3789  N   ILE A2008     -27.522 317.904   3.710  1.00 86.36           N  
ATOM   3790  CA  ILE A2008     -26.133 317.511   3.956  1.00 86.36           C  
ATOM   3791  C   ILE A2008     -25.627 318.032   5.319  1.00 86.36           C  
ATOM   3792  O   ILE A2008     -25.044 317.253   6.070  1.00 86.36           O  
ATOM   3793  CB  ILE A2008     -25.106 317.995   2.881  1.00 86.36           C  
ATOM   3794  CG1 ILE A2008     -25.461 317.712   1.403  1.00 86.36           C  
ATOM   3795  CG2 ILE A2008     -23.728 317.381   3.163  1.00 86.36           C  
ATOM   3796  CD1 ILE A2008     -26.058 316.336   1.119  1.00 86.36           C  
ATOM   3797  N   TYR A2009     -25.874 319.321   5.619  1.00 85.14           N  
ATOM   3798  CA  TYR A2009     -25.472 319.964   6.873  1.00 85.14           C  
ATOM   3799  C   TYR A2009     -26.179 319.399   8.118  1.00 85.14           C  
ATOM   3800  O   TYR A2009     -25.536 319.297   9.163  1.00 85.14           O  
ATOM   3801  CB  TYR A2009     -25.647 321.497   6.762  1.00 85.14           C  
ATOM   3802  CG  TYR A2009     -24.589 322.235   5.953  1.00 85.14           C  
ATOM   3803  CD1 TYR A2009     -23.216 322.001   6.188  1.00 85.14           C  
ATOM   3804  CD2 TYR A2009     -24.969 323.205   5.001  1.00 85.14           C  
ATOM   3805  CE1 TYR A2009     -22.239 322.718   5.473  1.00 85.14           C  
ATOM   3806  CE2 TYR A2009     -23.991 323.913   4.275  1.00 85.14           C  
ATOM   3807  CZ  TYR A2009     -22.624 323.668   4.510  1.00 85.14           C  
ATOM   3808  OH  TYR A2009     -21.670 324.344   3.807  1.00 85.14           O  
ATOM   3809  N   ARG A2010     -27.454 318.997   7.981  1.00 92.42           N  
ATOM   3810  CA  ARG A2010     -28.206 318.278   9.014  1.00 92.42           C  
ATOM   3811  C   ARG A2010     -27.690 316.850   9.235  1.00 92.42           C  
ATOM   3812  O   ARG A2010     -27.668 316.404  10.382  1.00 92.42           O  
ATOM   3813  CB  ARG A2010     -29.700 318.242   8.651  1.00 92.42           C  
ATOM   3814  CG  ARG A2010     -30.410 319.600   8.820  1.00 92.42           C  
ATOM   3815  CD  ARG A2010     -31.898 319.566   8.432  1.00 92.42           C  
ATOM   3816  NE  ARG A2010     -32.667 318.707   9.356  1.00 92.42           N  
ATOM   3817  CZ  ARG A2010     -33.570 317.753   9.063  1.00 92.42           C  
ATOM   3818  NH1 ARG A2010     -34.017 317.539   7.816  1.00 92.42           N1+
ATOM   3819  NH2 ARG A2010     -34.024 316.978  10.055  1.00 92.42           N1+
ATOM   3820  N   SER A2011     -27.279 316.170   8.153  1.00 86.58           N  
ATOM   3821  CA  SER A2011     -26.745 314.810   8.202  1.00 86.58           C  
ATOM   3822  C   SER A2011     -25.345 314.736   8.842  1.00 86.58           C  
ATOM   3823  O   SER A2011     -25.061 313.766   9.544  1.00 86.58           O  
ATOM   3824  CB  SER A2011     -26.733 314.211   6.791  1.00 86.58           C  
ATOM   3825  OG  SER A2011     -28.043 313.966   6.326  1.00 86.58           O  
ATOM   3826  N   ILE A2012     -24.521 315.780   8.632  1.00 81.90           N  
ATOM   3827  CA  ILE A2012     -23.245 315.988   9.323  1.00 81.90           C  
ATOM   3828  C   ILE A2012     -23.458 316.290  10.824  1.00 81.90           C  
ATOM   3829  O   ILE A2012     -22.731 315.747  11.655  1.00 81.90           O  
ATOM   3830  CB  ILE A2012     -22.403 317.119   8.649  1.00 81.90           C  
ATOM   3831  CG1 ILE A2012     -21.921 316.665   7.249  1.00 81.90           C  
ATOM   3832  CG2 ILE A2012     -21.195 317.609   9.482  1.00 81.90           C  
ATOM   3833  CD1 ILE A2012     -21.358 317.792   6.370  1.00 81.90           C  
ATOM   3834  N   GLY A2013     -24.483 317.099  11.140  1.00 87.13           N  
ATOM   3835  CA  GLY A2013     -24.948 317.337  12.505  1.00 87.13           C  
ATOM   3836  C   GLY A2013     -24.196 318.469  13.221  1.00 87.13           C  
ATOM   3837  O   GLY A2013     -24.422 318.649  14.418  1.00 87.13           O  
ATOM   3838  N   GLU A2014     -23.328 319.233  12.529  1.00 91.36           N  
ATOM   3839  CA  GLU A2014     -22.624 320.387  13.100  1.00 91.36           C  
ATOM   3840  C   GLU A2014     -23.639 321.546  13.270  1.00 91.36           C  
ATOM   3841  O   GLU A2014     -24.296 321.897  12.287  1.00 91.36           O  
ATOM   3842  CB  GLU A2014     -21.447 320.757  12.165  1.00 91.36           C  
ATOM   3843  CG  GLU A2014     -20.367 321.661  12.813  1.00 91.36           C  
ATOM   3844  CD  GLU A2014     -20.723 323.148  12.970  1.00 91.36           C  
ATOM   3845  OE1 GLU A2014     -21.167 323.743  11.968  1.00 91.36           O  
ATOM   3846  OE2 GLU A2014     -20.535 323.677  14.088  1.00 91.36           O1-
ATOM   3847  N   PRO A2015     -23.801 322.076  14.506  1.00 93.80           N  
ATOM   3848  CA  PRO A2015     -24.911 322.989  14.835  1.00 93.80           C  
ATOM   3849  C   PRO A2015     -24.928 324.340  14.095  1.00 93.80           C  
ATOM   3850  O   PRO A2015     -26.006 324.768  13.685  1.00 93.80           O  
ATOM   3851  CB  PRO A2015     -24.802 323.169  16.362  1.00 93.80           C  
ATOM   3852  CG  PRO A2015     -23.351 322.865  16.689  1.00 93.80           C  
ATOM   3853  CD  PRO A2015     -23.012 321.761  15.698  1.00 93.80           C  
ATOM   3854  N   ASP A2016     -23.757 324.981  13.941  1.00 91.87           N  
ATOM   3855  CA  ASP A2016     -23.618 326.327  13.367  1.00 91.87           C  
ATOM   3856  C   ASP A2016     -23.867 326.407  11.851  1.00 91.87           C  
ATOM   3857  O   ASP A2016     -24.231 327.481  11.370  1.00 91.87           O  
ATOM   3858  CB  ASP A2016     -22.256 326.983  13.705  1.00 91.87           C  
ATOM   3859  CG  ASP A2016     -21.955 327.241  15.189  1.00 91.87           C  
ATOM   3860  OD1 ASP A2016     -22.862 327.084  16.036  1.00 91.87           O  
ATOM   3861  OD2 ASP A2016     -20.819 327.691  15.454  1.00 91.87           O1-
ATOM   3862  N   SER A2017     -23.676 325.292  11.128  1.00 90.66           N  
ATOM   3863  CA  SER A2017     -23.842 325.202   9.676  1.00 90.66           C  
ATOM   3864  C   SER A2017     -25.298 325.342   9.188  1.00 90.66           C  
ATOM   3865  O   SER A2017     -25.498 325.762   8.048  1.00 90.66           O  
ATOM   3866  CB  SER A2017     -23.178 323.910   9.162  1.00 90.66           C  
ATOM   3867  OG  SER A2017     -23.883 322.740   9.533  1.00 90.66           O  
ATOM   3868  N   LEU A2018     -26.276 325.013  10.051  1.00 93.75           N  
ATOM   3869  CA  LEU A2018     -27.707 325.072   9.739  1.00 93.75           C  
ATOM   3870  C   LEU A2018     -28.246 326.504   9.584  1.00 93.75           C  
ATOM   3871  O   LEU A2018     -29.217 326.698   8.854  1.00 93.75           O  
ATOM   3872  CB  LEU A2018     -28.527 324.333  10.823  1.00 93.75           C  
ATOM   3873  CG  LEU A2018     -28.090 322.886  11.137  1.00 93.75           C  
ATOM   3874  CD1 LEU A2018     -29.077 322.217  12.115  1.00 93.75           C  
ATOM   3875  CD2 LEU A2018     -27.863 322.029   9.882  1.00 93.75           C  
ATOM   3876  N   TYR A2019     -27.619 327.473  10.270  1.00 97.72           N  
ATOM   3877  CA  TYR A2019     -28.046 328.872  10.318  1.00 97.72           C  
ATOM   3878  C   TYR A2019     -27.801 329.635   9.006  1.00 97.72           C  
ATOM   3879  O   TYR A2019     -28.582 330.534   8.697  1.00 97.72           O  
ATOM   3880  CB  TYR A2019     -27.364 329.570  11.510  1.00 97.72           C  
ATOM   3881  CG  TYR A2019     -27.861 329.096  12.866  1.00 97.72           C  
ATOM   3882  CD1 TYR A2019     -27.458 327.845  13.378  1.00 97.72           C  
ATOM   3883  CD2 TYR A2019     -28.730 329.909  13.625  1.00 97.72           C  
ATOM   3884  CE1 TYR A2019     -27.934 327.403  14.624  1.00 97.72           C  
ATOM   3885  CE2 TYR A2019     -29.186 329.475  14.885  1.00 97.72           C  
ATOM   3886  CZ  TYR A2019     -28.797 328.216  15.381  1.00 97.72           C  
ATOM   3887  OH  TYR A2019     -29.247 327.794  16.598  1.00 97.72           O  
ATOM   3888  N   GLY A2020     -26.757 329.251   8.253  1.00 99.72           N  
ATOM   3889  CA  GLY A2020     -26.423 329.843   6.958  1.00 99.72           C  
ATOM   3890  C   GLY A2020     -26.681 328.868   5.808  1.00 99.72           C  
ATOM   3891  O   GLY A2020     -26.043 329.011   4.767  1.00 99.72           O  
ATOM   3892  N   CYS A2021     -27.585 327.884   5.984  1.00110.29           N  
ATOM   3893  CA  CYS A2021     -27.963 326.896   4.966  1.00110.29           C  
ATOM   3894  C   CYS A2021     -28.547 327.507   3.672  1.00110.29           C  
ATOM   3895  O   CYS A2021     -28.301 326.960   2.597  1.00110.29           O  
ATOM   3896  CB  CYS A2021     -28.894 325.809   5.547  1.00110.29           C  
ATOM   3897  SG  CYS A2021     -30.572 326.419   5.916  1.00110.29           S  
ATOM   3898  N   GLY A2022     -29.284 328.624   3.795  1.00121.83           N  
ATOM   3899  CA  GLY A2022     -29.931 329.285   2.670  1.00121.83           C  
ATOM   3900  C   GLY A2022     -31.160 330.066   3.144  1.00121.83           C  
ATOM   3901  O   GLY A2022     -31.573 329.984   4.302  1.00121.83           O  
ATOM   3902  N   GLY A2023     -31.736 330.826   2.199  1.00133.43           N  
ATOM   3903  CA  GLY A2023     -32.882 331.712   2.401  1.00133.43           C  
ATOM   3904  C   GLY A2023     -34.170 331.138   1.785  1.00133.43           C  
ATOM   3905  O   GLY A2023     -35.078 331.910   1.481  1.00133.43           O  
ATOM   3906  N   GLY A2024     -34.237 329.815   1.558  1.00131.76           N  
ATOM   3907  CA  GLY A2024     -35.292 329.148   0.800  1.00131.76           C  
ATOM   3908  C   GLY A2024     -36.599 329.010   1.594  1.00131.76           C  
ATOM   3909  O   GLY A2024     -37.519 329.806   1.411  1.00131.76           O  
ATOM   3910  N   LYS A2025     -36.704 327.921   2.374  1.00127.34           N  
ATOM   3911  CA  LYS A2025     -37.959 327.370   2.895  1.00127.34           C  
ATOM   3912  C   LYS A2025     -38.075 327.495   4.430  1.00127.34           C  
ATOM   3913  O   LYS A2025     -38.469 326.531   5.087  1.00127.34           O  
ATOM   3914  CB  LYS A2025     -38.099 325.899   2.404  1.00127.34           C  
ATOM   3915  CG  LYS A2025     -38.642 325.705   0.973  1.00127.34           C  
ATOM   3916  CD  LYS A2025     -37.726 326.131  -0.185  1.00127.34           C  
ATOM   3917  CE  LYS A2025     -36.335 325.472  -0.164  1.00127.34           C  
ATOM   3918  NZ  LYS A2025     -35.532 325.892  -1.324  1.00127.34           N1+
ATOM   3919  N   MET A2026     -37.786 328.682   4.995  1.00124.65           N  
ATOM   3920  CA  MET A2026     -38.054 328.960   6.416  1.00124.65           C  
ATOM   3921  C   MET A2026     -39.547 329.168   6.714  1.00124.65           C  
ATOM   3922  O   MET A2026     -39.948 328.960   7.854  1.00124.65           O  
ATOM   3923  CB  MET A2026     -37.256 330.170   6.940  1.00124.65           C  
ATOM   3924  CG  MET A2026     -35.729 330.026   6.849  1.00124.65           C  
ATOM   3925  SD  MET A2026     -35.006 330.435   5.240  1.00124.65           S  
ATOM   3926  CE  MET A2026     -35.232 332.236   5.252  1.00124.65           C  
ATOM   3927  N   LEU A2027     -40.345 329.557   5.704  1.00118.28           N  
ATOM   3928  CA  LEU A2027     -41.789 329.789   5.821  1.00118.28           C  
ATOM   3929  C   LEU A2027     -42.583 328.519   6.178  1.00118.28           C  
ATOM   3930  O   LEU A2027     -43.626 328.625   6.822  1.00118.28           O  
ATOM   3931  CB  LEU A2027     -42.328 330.390   4.503  1.00118.28           C  
ATOM   3932  CG  LEU A2027     -41.557 331.616   3.959  1.00118.28           C  
ATOM   3933  CD1 LEU A2027     -42.177 332.104   2.633  1.00118.28           C  
ATOM   3934  CD2 LEU A2027     -41.422 332.753   4.993  1.00118.28           C  
ATOM   3935  N   GLN A2028     -42.053 327.351   5.772  1.00115.26           N  
ATOM   3936  CA  GLN A2028     -42.581 326.021   6.063  1.00115.26           C  
ATOM   3937  C   GLN A2028     -42.519 325.756   7.583  1.00115.26           C  
ATOM   3938  O   GLN A2028     -41.442 325.934   8.159  1.00115.26           O  
ATOM   3939  CB  GLN A2028     -41.725 324.976   5.308  1.00115.26           C  
ATOM   3940  CG  GLN A2028     -41.536 325.189   3.787  1.00115.26           C  
ATOM   3941  CD  GLN A2028     -42.808 325.175   2.929  1.00115.26           C  
ATOM   3942  NE2 GLN A2028     -42.736 324.535   1.761  1.00115.26           N  
ATOM   3943  OE1 GLN A2028     -43.829 325.763   3.275  1.00115.26           O  
ATOM   3944  N   PRO A2029     -43.653 325.366   8.217  1.00108.31           N  
ATOM   3945  CA  PRO A2029     -43.699 325.119   9.671  1.00108.31           C  
ATOM   3946  C   PRO A2029     -42.695 324.098  10.223  1.00108.31           C  
ATOM   3947  O   PRO A2029     -42.236 324.284  11.346  1.00108.31           O  
ATOM   3948  CB  PRO A2029     -45.131 324.647   9.931  1.00108.31           C  
ATOM   3949  CG  PRO A2029     -45.947 325.218   8.791  1.00108.31           C  
ATOM   3950  CD  PRO A2029     -44.981 325.186   7.619  1.00108.31           C  
ATOM   3951  N   ILE A2030     -42.361 323.067   9.428  1.00107.24           N  
ATOM   3952  CA  ILE A2030     -41.416 322.010   9.785  1.00107.24           C  
ATOM   3953  C   ILE A2030     -39.991 322.566  10.009  1.00107.24           C  
ATOM   3954  O   ILE A2030     -39.343 322.170  10.975  1.00107.24           O  
ATOM   3955  CB  ILE A2030     -41.337 320.884   8.704  1.00107.24           C  
ATOM   3956  CG1 ILE A2030     -42.722 320.302   8.334  1.00107.24           C  
ATOM   3957  CG2 ILE A2030     -40.436 319.714   9.154  1.00107.24           C  
ATOM   3958  CD1 ILE A2030     -43.550 321.155   7.356  1.00107.24           C  
ATOM   3959  N   THR A2031     -39.551 323.499   9.145  1.00107.07           N  
ATOM   3960  CA  THR A2031     -38.245 324.153   9.241  1.00107.07           C  
ATOM   3961  C   THR A2031     -38.128 325.070  10.474  1.00107.07           C  
ATOM   3962  O   THR A2031     -37.104 325.006  11.152  1.00107.07           O  
ATOM   3963  CB  THR A2031     -37.917 324.984   7.974  1.00107.07           C  
ATOM   3964  CG2 THR A2031     -36.516 325.626   7.960  1.00107.07           C  
ATOM   3965  OG1 THR A2031     -38.019 324.151   6.835  1.00107.07           O  
ATOM   3966  N   ARG A2032     -39.187 325.847  10.776  1.00102.24           N  
ATOM   3967  CA  ARG A2032     -39.294 326.661  11.995  1.00102.24           C  
ATOM   3968  C   ARG A2032     -39.279 325.808  13.265  1.00102.24           C  
ATOM   3969  O   ARG A2032     -38.547 326.154  14.188  1.00102.24           O  
ATOM   3970  CB  ARG A2032     -40.579 327.510  11.978  1.00102.24           C  
ATOM   3971  CG  ARG A2032     -40.479 328.736  11.062  1.00102.24           C  
ATOM   3972  CD  ARG A2032     -41.824 329.412  10.747  1.00102.24           C  
ATOM   3973  NE  ARG A2032     -42.582 329.754  11.968  1.00102.24           N  
ATOM   3974  CZ  ARG A2032     -43.918 329.842  12.107  1.00102.24           C  
ATOM   3975  NH1 ARG A2032     -44.760 329.698  11.071  1.00102.24           N1+
ATOM   3976  NH2 ARG A2032     -44.424 330.067  13.326  1.00102.24           N1+
ATOM   3977  N   LEU A2033     -40.056 324.712  13.275  1.00102.76           N  
ATOM   3978  CA  LEU A2033     -40.134 323.756  14.378  1.00102.76           C  
ATOM   3979  C   LEU A2033     -38.778 323.133  14.716  1.00102.76           C  
ATOM   3980  O   LEU A2033     -38.392 323.189  15.879  1.00102.76           O  
ATOM   3981  CB  LEU A2033     -41.204 322.683  14.077  1.00102.76           C  
ATOM   3982  CG  LEU A2033     -42.632 323.195  14.337  1.00102.76           C  
ATOM   3983  CD1 LEU A2033     -43.702 322.283  13.703  1.00102.76           C  
ATOM   3984  CD2 LEU A2033     -42.856 323.413  15.842  1.00102.76           C  
ATOM   3985  N   ARG A2034     -38.052 322.626  13.706  1.00107.12           N  
ATOM   3986  CA  ARG A2034     -36.713 322.060  13.891  1.00107.12           C  
ATOM   3987  C   ARG A2034     -35.634 323.090  14.262  1.00107.12           C  
ATOM   3988  O   ARG A2034     -34.690 322.712  14.954  1.00107.12           O  
ATOM   3989  CB  ARG A2034     -36.299 321.233  12.665  1.00107.12           C  
ATOM   3990  CG  ARG A2034     -37.161 319.967  12.494  1.00107.12           C  
ATOM   3991  CD  ARG A2034     -36.608 318.982  11.457  1.00107.12           C  
ATOM   3992  NE  ARG A2034     -36.711 319.490  10.075  1.00107.12           N  
ATOM   3993  CZ  ARG A2034     -37.118 318.825   8.977  1.00107.12           C  
ATOM   3994  NH1 ARG A2034     -37.520 317.544   9.017  1.00107.12           N1+
ATOM   3995  NH2 ARG A2034     -37.122 319.467   7.801  1.00107.12           N1+
ATOM   3996  N   THR A2035     -35.803 324.362  13.862  1.00103.39           N  
ATOM   3997  CA  THR A2035     -34.941 325.458  14.313  1.00103.39           C  
ATOM   3998  C   THR A2035     -35.197 325.814  15.795  1.00103.39           C  
ATOM   3999  O   THR A2035     -34.232 326.061  16.515  1.00103.39           O  
ATOM   4000  CB  THR A2035     -35.098 326.732  13.442  1.00103.39           C  
ATOM   4001  CG2 THR A2035     -34.180 327.904  13.834  1.00103.39           C  
ATOM   4002  OG1 THR A2035     -34.812 326.413  12.093  1.00103.39           O  
ATOM   4003  N   TYR A2036     -36.466 325.760  16.245  1.00102.22           N  
ATOM   4004  CA  TYR A2036     -36.851 325.930  17.650  1.00102.22           C  
ATOM   4005  C   TYR A2036     -36.367 324.774  18.543  1.00102.22           C  
ATOM   4006  O   TYR A2036     -35.922 325.045  19.653  1.00102.22           O  
ATOM   4007  CB  TYR A2036     -38.381 326.111  17.795  1.00102.22           C  
ATOM   4008  CG  TYR A2036     -39.029 327.271  17.052  1.00102.22           C  
ATOM   4009  CD1 TYR A2036     -38.330 328.474  16.803  1.00102.22           C  
ATOM   4010  CD2 TYR A2036     -40.362 327.143  16.606  1.00102.22           C  
ATOM   4011  CE1 TYR A2036     -38.948 329.520  16.091  1.00102.22           C  
ATOM   4012  CE2 TYR A2036     -40.981 328.189  15.895  1.00102.22           C  
ATOM   4013  CZ  TYR A2036     -40.272 329.378  15.633  1.00102.22           C  
ATOM   4014  OH  TYR A2036     -40.869 330.388  14.934  1.00102.22           O  
ATOM   4015  N   GLU A2037     -36.419 323.527  18.042  1.00104.21           N  
ATOM   4016  CA  GLU A2037     -35.898 322.330  18.713  1.00104.21           C  
ATOM   4017  C   GLU A2037     -34.373 322.368  18.900  1.00104.21           C  
ATOM   4018  O   GLU A2037     -33.897 321.973  19.964  1.00104.21           O  
ATOM   4019  CB  GLU A2037     -36.289 321.072  17.917  1.00104.21           C  
ATOM   4020  CG  GLU A2037     -37.807 320.785  17.881  1.00104.21           C  
ATOM   4021  CD  GLU A2037     -38.256 319.895  16.711  1.00104.21           C  
ATOM   4022  OE1 GLU A2037     -39.441 320.019  16.340  1.00104.21           O  
ATOM   4023  OE2 GLU A2037     -37.432 319.114  16.185  1.00104.21           O1-
ATOM   4024  N   HIS A2038     -33.649 322.873  17.882  1.00104.80           N  
ATOM   4025  CA  HIS A2038     -32.202 323.097  17.910  1.00104.80           C  
ATOM   4026  C   HIS A2038     -31.796 324.122  18.984  1.00104.80           C  
ATOM   4027  O   HIS A2038     -30.879 323.854  19.760  1.00104.80           O  
ATOM   4028  CB  HIS A2038     -31.720 323.524  16.505  1.00104.80           C  
ATOM   4029  CG  HIS A2038     -30.223 323.660  16.360  1.00104.80           C  
ATOM   4030  CD2 HIS A2038     -29.345 322.805  15.729  1.00104.80           C  
ATOM   4031  ND1 HIS A2038     -29.497 324.730  16.899  1.00104.80           N  
ATOM   4032  CE1 HIS A2038     -28.231 324.456  16.625  1.00104.80           C  
ATOM   4033  NE2 HIS A2038     -28.085 323.339  15.916  1.00104.80           N  
ATOM   4034  N   GLU A2039     -32.504 325.262  19.006  1.00108.46           N  
ATOM   4035  CA  GLU A2039     -32.295 326.374  19.934  1.00108.46           C  
ATOM   4036  C   GLU A2039     -32.832 326.126  21.358  1.00108.46           C  
ATOM   4037  O   GLU A2039     -32.586 326.962  22.227  1.00108.46           O  
ATOM   4038  CB  GLU A2039     -32.944 327.635  19.329  1.00108.46           C  
ATOM   4039  CG  GLU A2039     -32.250 328.148  18.048  1.00108.46           C  
ATOM   4040  CD  GLU A2039     -32.979 329.293  17.321  1.00108.46           C  
ATOM   4041  OE1 GLU A2039     -34.114 329.649  17.714  1.00108.46           O  
ATOM   4042  OE2 GLU A2039     -32.377 329.806  16.353  1.00108.46           O1-
ATOM   4043  N   ALA A2040     -33.568 325.018  21.573  1.00104.33           N  
ATOM   4044  CA  ALA A2040     -34.254 324.650  22.819  1.00104.33           C  
ATOM   4045  C   ALA A2040     -35.359 325.648  23.235  1.00104.33           C  
ATOM   4046  O   ALA A2040     -35.611 325.832  24.426  1.00104.33           O  
ATOM   4047  CB  ALA A2040     -33.233 324.370  23.941  1.00104.33           C  
ATOM   4048  N   MET A2041     -36.013 326.255  22.231  1.00102.36           N  
ATOM   4049  CA  MET A2041     -37.129 327.193  22.350  1.00102.36           C  
ATOM   4050  C   MET A2041     -38.447 326.399  22.313  1.00102.36           C  
ATOM   4051  O   MET A2041     -39.222 326.519  21.365  1.00102.36           O  
ATOM   4052  CB  MET A2041     -37.032 328.238  21.210  1.00102.36           C  
ATOM   4053  CG  MET A2041     -35.718 329.040  21.188  1.00102.36           C  
ATOM   4054  SD  MET A2041     -35.544 330.320  22.458  1.00102.36           S  
ATOM   4055  CE  MET A2041     -36.316 331.707  21.591  1.00102.36           C  
ATOM   4056  N   TRP A2042     -38.649 325.558  23.340  1.00 99.08           N  
ATOM   4057  CA  TRP A2042     -39.733 324.575  23.422  1.00 99.08           C  
ATOM   4058  C   TRP A2042     -41.144 325.167  23.550  1.00 99.08           C  
ATOM   4059  O   TRP A2042     -42.099 324.485  23.182  1.00 99.08           O  
ATOM   4060  CB  TRP A2042     -39.452 323.597  24.572  1.00 99.08           C  
ATOM   4061  CG  TRP A2042     -38.139 322.885  24.497  1.00 99.08           C  
ATOM   4062  CD1 TRP A2042     -37.068 323.117  25.289  1.00 99.08           C  
ATOM   4063  CD2 TRP A2042     -37.719 321.873  23.535  1.00 99.08           C  
ATOM   4064  CE2 TRP A2042     -36.351 321.553  23.788  1.00 99.08           C  
ATOM   4065  CE3 TRP A2042     -38.351 321.197  22.466  1.00 99.08           C  
ATOM   4066  NE1 TRP A2042     -36.014 322.332  24.875  1.00 99.08           N  
ATOM   4067  CZ2 TRP A2042     -35.640 320.626  23.007  1.00 99.08           C  
ATOM   4068  CZ3 TRP A2042     -37.657 320.244  21.696  1.00 99.08           C  
ATOM   4069  CH2 TRP A2042     -36.300 319.968  21.954  1.00 99.08           C  
ATOM   4070  N   GLY A2043     -41.258 326.416  24.034  1.00 96.26           N  
ATOM   4071  CA  GLY A2043     -42.524 327.146  24.110  1.00 96.26           C  
ATOM   4072  C   GLY A2043     -43.013 327.526  22.704  1.00 96.26           C  
ATOM   4073  O   GLY A2043     -44.194 327.351  22.411  1.00 96.26           O  
ATOM   4074  N   LYS A2044     -42.100 327.983  21.825  1.00 92.06           N  
ATOM   4075  CA  LYS A2044     -42.375 328.254  20.410  1.00 92.06           C  
ATOM   4076  C   LYS A2044     -42.677 326.977  19.613  1.00 92.06           C  
ATOM   4077  O   LYS A2044     -43.536 327.022  18.730  1.00 92.06           O  
ATOM   4078  CB  LYS A2044     -41.193 329.000  19.763  1.00 92.06           C  
ATOM   4079  CG  LYS A2044     -40.963 330.410  20.323  1.00 92.06           C  
ATOM   4080  CD  LYS A2044     -39.881 331.164  19.538  1.00 92.06           C  
ATOM   4081  CE  LYS A2044     -39.694 332.605  20.036  1.00 92.06           C  
ATOM   4082  NZ  LYS A2044     -38.652 333.313  19.271  1.00 92.06           N1+
ATOM   4083  N   ALA A2045     -41.994 325.870  19.959  1.00 95.64           N  
ATOM   4084  CA  ALA A2045     -42.231 324.547  19.388  1.00 95.64           C  
ATOM   4085  C   ALA A2045     -43.643 324.027  19.703  1.00 95.64           C  
ATOM   4086  O   ALA A2045     -44.330 323.617  18.773  1.00 95.64           O  
ATOM   4087  CB  ALA A2045     -41.146 323.559  19.843  1.00 95.64           C  
ATOM   4088  N   LEU A2046     -44.074 324.131  20.975  1.00 93.85           N  
ATOM   4089  CA  LEU A2046     -45.423 323.784  21.438  1.00 93.85           C  
ATOM   4090  C   LEU A2046     -46.535 324.550  20.710  1.00 93.85           C  
ATOM   4091  O   LEU A2046     -47.475 323.915  20.232  1.00 93.85           O  
ATOM   4092  CB  LEU A2046     -45.550 324.022  22.964  1.00 93.85           C  
ATOM   4093  CG  LEU A2046     -45.414 322.754  23.825  1.00 93.85           C  
ATOM   4094  CD1 LEU A2046     -45.409 323.109  25.320  1.00 93.85           C  
ATOM   4095  CD2 LEU A2046     -46.478 321.687  23.487  1.00 93.85           C  
ATOM   4096  N   VAL A2047     -46.400 325.887  20.641  1.00 93.35           N  
ATOM   4097  CA  VAL A2047     -47.365 326.783  20.002  1.00 93.35           C  
ATOM   4098  C   VAL A2047     -47.530 326.491  18.500  1.00 93.35           C  
ATOM   4099  O   VAL A2047     -48.665 326.380  18.042  1.00 93.35           O  
ATOM   4100  CB  VAL A2047     -46.987 328.280  20.221  1.00 93.35           C  
ATOM   4101  CG1 VAL A2047     -47.735 329.294  19.326  1.00 93.35           C  
ATOM   4102  CG2 VAL A2047     -47.186 328.679  21.694  1.00 93.35           C  
ATOM   4103  N   THR A2048     -46.409 326.333  17.778  1.00 97.32           N  
ATOM   4104  CA  THR A2048     -46.409 326.068  16.340  1.00 97.32           C  
ATOM   4105  C   THR A2048     -46.857 324.631  15.992  1.00 97.32           C  
ATOM   4106  O   THR A2048     -47.571 324.471  15.005  1.00 97.32           O  
ATOM   4107  CB  THR A2048     -45.024 326.353  15.706  1.00 97.32           C  
ATOM   4108  CG2 THR A2048     -44.928 326.143  14.183  1.00 97.32           C  
ATOM   4109  OG1 THR A2048     -44.646 327.688  15.980  1.00 97.32           O  
ATOM   4110  N   TYR A2049     -46.515 323.623  16.819  1.00100.56           N  
ATOM   4111  CA  TYR A2049     -47.024 322.254  16.658  1.00100.56           C  
ATOM   4112  C   TYR A2049     -48.540 322.142  16.879  1.00100.56           C  
ATOM   4113  O   TYR A2049     -49.184 321.408  16.133  1.00100.56           O  
ATOM   4114  CB  TYR A2049     -46.298 321.254  17.581  1.00100.56           C  
ATOM   4115  CG  TYR A2049     -45.083 320.564  16.994  1.00100.56           C  
ATOM   4116  CD1 TYR A2049     -45.225 319.779  15.831  1.00100.56           C  
ATOM   4117  CD2 TYR A2049     -43.823 320.661  17.616  1.00100.56           C  
ATOM   4118  CE1 TYR A2049     -44.115 319.121  15.273  1.00100.56           C  
ATOM   4119  CE2 TYR A2049     -42.706 320.030  17.042  1.00100.56           C  
ATOM   4120  CZ  TYR A2049     -42.850 319.261  15.868  1.00100.56           C  
ATOM   4121  OH  TYR A2049     -41.774 318.634  15.314  1.00100.56           O  
ATOM   4122  N   ASP A2050     -49.073 322.864  17.879  1.00102.17           N  
ATOM   4123  CA  ASP A2050     -50.503 322.930  18.185  1.00102.17           C  
ATOM   4124  C   ASP A2050     -51.303 323.594  17.046  1.00102.17           C  
ATOM   4125  O   ASP A2050     -52.356 323.080  16.668  1.00102.17           O  
ATOM   4126  CB  ASP A2050     -50.745 323.615  19.555  1.00102.17           C  
ATOM   4127  CG  ASP A2050     -52.217 323.716  19.993  1.00102.17           C  
ATOM   4128  OD1 ASP A2050     -52.850 324.745  19.661  1.00102.17           O  
ATOM   4129  OD2 ASP A2050     -52.725 322.695  20.504  1.00102.17           O1-
ATOM   4130  N   LEU A2051     -50.784 324.723  16.538  1.00101.13           N  
ATOM   4131  CA  LEU A2051     -51.459 325.585  15.572  1.00101.13           C  
ATOM   4132  C   LEU A2051     -51.571 324.963  14.168  1.00101.13           C  
ATOM   4133  O   LEU A2051     -52.631 325.054  13.551  1.00101.13           O  
ATOM   4134  CB  LEU A2051     -50.719 326.942  15.543  1.00101.13           C  
ATOM   4135  CG  LEU A2051     -51.502 328.108  14.907  1.00101.13           C  
ATOM   4136  CD1 LEU A2051     -52.782 328.441  15.704  1.00101.13           C  
ATOM   4137  CD2 LEU A2051     -50.597 329.345  14.733  1.00101.13           C  
ATOM   4138  N   GLU A2052     -50.474 324.355  13.698  1.00105.74           N  
ATOM   4139  CA  GLU A2052     -50.327 323.828  12.343  1.00105.74           C  
ATOM   4140  C   GLU A2052     -50.877 322.402  12.280  1.00105.74           C  
ATOM   4141  O   GLU A2052     -50.428 321.566  13.055  1.00105.74           O  
ATOM   4142  CB  GLU A2052     -48.829 323.864  11.974  1.00105.74           C  
ATOM   4143  CG  GLU A2052     -48.189 325.271  12.102  1.00105.74           C  
ATOM   4144  CD  GLU A2052     -48.497 326.281  10.989  1.00105.74           C  
ATOM   4145  OE1 GLU A2052     -49.156 325.913   9.991  1.00105.74           O  
ATOM   4146  OE2 GLU A2052     -48.043 327.435  11.161  1.00105.74           O1-
ATOM   4147  N   THR A2053     -51.829 322.148  11.370  1.00112.07           N  
ATOM   4148  CA  THR A2053     -52.500 320.850  11.225  1.00112.07           C  
ATOM   4149  C   THR A2053     -52.091 320.112   9.931  1.00112.07           C  
ATOM   4150  O   THR A2053     -52.387 318.923   9.815  1.00112.07           O  
ATOM   4151  CB  THR A2053     -54.042 321.028  11.225  1.00112.07           C  
ATOM   4152  CG2 THR A2053     -54.565 321.769  12.466  1.00112.07           C  
ATOM   4153  OG1 THR A2053     -54.518 321.677  10.057  1.00112.07           O  
ATOM   4154  N   ALA A2054     -51.405 320.804   9.002  1.00112.16           N  
ATOM   4155  CA  ALA A2054     -50.870 320.241   7.757  1.00112.16           C  
ATOM   4156  C   ALA A2054     -49.689 319.273   7.965  1.00112.16           C  
ATOM   4157  O   ALA A2054     -49.396 318.487   7.064  1.00112.16           O  
ATOM   4158  CB  ALA A2054     -50.462 321.397   6.831  1.00112.16           C  
ATOM   4159  N   ILE A2055     -49.050 319.335   9.147  1.00112.15           N  
ATOM   4160  CA  ILE A2055     -47.990 318.433   9.598  1.00112.15           C  
ATOM   4161  C   ILE A2055     -48.568 317.005   9.787  1.00112.15           C  
ATOM   4162  O   ILE A2055     -49.611 316.888  10.436  1.00112.15           O  
ATOM   4163  CB  ILE A2055     -47.444 318.898  10.987  1.00112.15           C  
ATOM   4164  CG1 ILE A2055     -47.059 320.396  11.027  1.00112.15           C  
ATOM   4165  CG2 ILE A2055     -46.270 318.039  11.510  1.00112.15           C  
ATOM   4166  CD1 ILE A2055     -45.987 320.821  10.013  1.00112.15           C  
ATOM   4167  N   PRO A2056     -47.902 315.956   9.238  1.00115.36           N  
ATOM   4168  CA  PRO A2056     -48.236 314.540   9.514  1.00115.36           C  
ATOM   4169  C   PRO A2056     -48.401 314.214  11.009  1.00115.36           C  
ATOM   4170  O   PRO A2056     -47.549 314.606  11.806  1.00115.36           O  
ATOM   4171  CB  PRO A2056     -47.061 313.760   8.901  1.00115.36           C  
ATOM   4172  CG  PRO A2056     -46.572 314.646   7.772  1.00115.36           C  
ATOM   4173  CD  PRO A2056     -46.751 316.049   8.337  1.00115.36           C  
ATOM   4174  N   SER A2057     -49.518 313.544  11.340  1.00112.38           N  
ATOM   4175  CA  SER A2057     -49.999 313.244  12.693  1.00112.38           C  
ATOM   4176  C   SER A2057     -48.921 312.714  13.659  1.00112.38           C  
ATOM   4177  O   SER A2057     -48.742 313.298  14.726  1.00112.38           O  
ATOM   4178  CB  SER A2057     -51.207 312.288  12.577  1.00112.38           C  
ATOM   4179  OG  SER A2057     -51.768 311.951  13.830  1.00112.38           O  
ATOM   4180  N   SER A2058     -48.203 311.657  13.246  1.00110.79           N  
ATOM   4181  CA  SER A2058     -47.161 310.975  14.020  1.00110.79           C  
ATOM   4182  C   SER A2058     -46.036 311.911  14.497  1.00110.79           C  
ATOM   4183  O   SER A2058     -45.715 311.901  15.685  1.00110.79           O  
ATOM   4184  CB  SER A2058     -46.582 309.836  13.162  1.00110.79           C  
ATOM   4185  OG  SER A2058     -47.587 308.887  12.874  1.00110.79           O  
ATOM   4186  N   THR A2059     -45.513 312.736  13.574  1.00107.86           N  
ATOM   4187  CA  THR A2059     -44.510 313.772  13.837  1.00107.86           C  
ATOM   4188  C   THR A2059     -45.048 314.912  14.725  1.00107.86           C  
ATOM   4189  O   THR A2059     -44.293 315.447  15.537  1.00107.86           O  
ATOM   4190  CB  THR A2059     -44.003 314.409  12.513  1.00107.86           C  
ATOM   4191  CG2 THR A2059     -42.898 315.474  12.661  1.00107.86           C  
ATOM   4192  OG1 THR A2059     -43.514 313.390  11.664  1.00107.86           O  
ATOM   4193  N   ARG A2060     -46.342 315.242  14.563  1.00104.74           N  
ATOM   4194  CA  ARG A2060     -47.016 316.302  15.301  1.00104.74           C  
ATOM   4195  C   ARG A2060     -47.164 315.994  16.796  1.00104.74           C  
ATOM   4196  O   ARG A2060     -46.692 316.793  17.602  1.00104.74           O  
ATOM   4197  CB  ARG A2060     -48.349 316.674  14.628  1.00104.74           C  
ATOM   4198  CG  ARG A2060     -48.899 317.996  15.179  1.00104.74           C  
ATOM   4199  CD  ARG A2060     -49.973 318.646  14.304  1.00104.74           C  
ATOM   4200  NE  ARG A2060     -51.343 318.205  14.606  1.00104.74           N  
ATOM   4201  CZ  ARG A2060     -52.233 318.871  15.368  1.00104.74           C  
ATOM   4202  NH1 ARG A2060     -51.934 320.024  15.984  1.00104.74           N1+
ATOM   4203  NH2 ARG A2060     -53.464 318.371  15.519  1.00104.74           N1+
ATOM   4204  N   GLN A2061     -47.754 314.833  17.139  1.00105.45           N  
ATOM   4205  CA  GLN A2061     -47.828 314.351  18.522  1.00105.45           C  
ATOM   4206  C   GLN A2061     -46.449 314.087  19.142  1.00105.45           C  
ATOM   4207  O   GLN A2061     -46.280 314.387  20.320  1.00105.45           O  
ATOM   4208  CB  GLN A2061     -48.725 313.101  18.662  1.00105.45           C  
ATOM   4209  CG  GLN A2061     -50.241 313.388  18.678  1.00105.45           C  
ATOM   4210  CD  GLN A2061     -50.877 313.421  17.292  1.00105.45           C  
ATOM   4211  NE2 GLN A2061     -50.831 312.288  16.591  1.00105.45           N  
ATOM   4212  OE1 GLN A2061     -51.415 314.440  16.866  1.00105.45           O  
ATOM   4213  N   ALA A2062     -45.489 313.578  18.347  1.00101.28           N  
ATOM   4214  CA  ALA A2062     -44.115 313.334  18.791  1.00101.28           C  
ATOM   4215  C   ALA A2062     -43.381 314.600  19.253  1.00101.28           C  
ATOM   4216  O   ALA A2062     -42.724 314.568  20.294  1.00101.28           O  
ATOM   4217  CB  ALA A2062     -43.320 312.594  17.706  1.00101.28           C  
ATOM   4218  N   GLY A2063     -43.557 315.695  18.499  1.00100.65           N  
ATOM   4219  CA  GLY A2063     -42.966 316.992  18.795  1.00100.65           C  
ATOM   4220  C   GLY A2063     -43.692 317.713  19.939  1.00100.65           C  
ATOM   4221  O   GLY A2063     -43.027 318.387  20.724  1.00100.65           O  
ATOM   4222  N   ILE A2064     -45.026 317.551  20.065  1.00100.52           N  
ATOM   4223  CA  ILE A2064     -45.815 318.081  21.186  1.00100.52           C  
ATOM   4224  C   ILE A2064     -45.428 317.412  22.515  1.00100.52           C  
ATOM   4225  O   ILE A2064     -45.219 318.121  23.496  1.00100.52           O  
ATOM   4226  CB  ILE A2064     -47.359 317.950  20.974  1.00100.52           C  
ATOM   4227  CG1 ILE A2064     -47.817 318.882  19.837  1.00100.52           C  
ATOM   4228  CG2 ILE A2064     -48.215 318.226  22.232  1.00100.52           C  
ATOM   4229  CD1 ILE A2064     -49.224 318.602  19.289  1.00100.52           C  
ATOM   4230  N   ILE A2065     -45.310 316.074  22.507  1.00 96.52           N  
ATOM   4231  CA  ILE A2065     -44.931 315.278  23.671  1.00 96.52           C  
ATOM   4232  C   ILE A2065     -43.493 315.562  24.147  1.00 96.52           C  
ATOM   4233  O   ILE A2065     -43.291 315.684  25.354  1.00 96.52           O  
ATOM   4234  CB  ILE A2065     -45.121 313.751  23.429  1.00 96.52           C  
ATOM   4235  CG1 ILE A2065     -46.619 313.391  23.288  1.00 96.52           C  
ATOM   4236  CG2 ILE A2065     -44.462 312.847  24.495  1.00 96.52           C  
ATOM   4237  CD1 ILE A2065     -46.871 312.084  22.515  1.00 96.52           C  
ATOM   4238  N   GLN A2066     -42.541 315.709  23.207  1.00 97.86           N  
ATOM   4239  CA  GLN A2066     -41.155 316.090  23.497  1.00 97.86           C  
ATOM   4240  C   GLN A2066     -41.052 317.490  24.127  1.00 97.86           C  
ATOM   4241  O   GLN A2066     -40.343 317.648  25.120  1.00 97.86           O  
ATOM   4242  CB  GLN A2066     -40.297 315.992  22.216  1.00 97.86           C  
ATOM   4243  CG  GLN A2066     -38.800 316.325  22.436  1.00 97.86           C  
ATOM   4244  CD  GLN A2066     -37.988 316.439  21.146  1.00 97.86           C  
ATOM   4245  NE2 GLN A2066     -36.661 316.444  21.279  1.00 97.86           N  
ATOM   4246  OE1 GLN A2066     -38.535 316.557  20.052  1.00 97.86           O  
ATOM   4247  N   ALA A2067     -41.759 318.470  23.538  1.00 93.70           N  
ATOM   4248  CA  ALA A2067     -41.757 319.860  23.986  1.00 93.70           C  
ATOM   4249  C   ALA A2067     -42.446 320.063  25.348  1.00 93.70           C  
ATOM   4250  O   ALA A2067     -41.934 320.843  26.147  1.00 93.70           O  
ATOM   4251  CB  ALA A2067     -42.357 320.743  22.886  1.00 93.70           C  
ATOM   4252  N   LEU A2068     -43.532 319.315  25.625  1.00 93.07           N  
ATOM   4253  CA  LEU A2068     -44.174 319.222  26.945  1.00 93.07           C  
ATOM   4254  C   LEU A2068     -43.234 318.628  28.010  1.00 93.07           C  
ATOM   4255  O   LEU A2068     -43.150 319.173  29.110  1.00 93.07           O  
ATOM   4256  CB  LEU A2068     -45.460 318.364  26.853  1.00 93.07           C  
ATOM   4257  CG  LEU A2068     -46.688 319.106  26.288  1.00 93.07           C  
ATOM   4258  CD1 LEU A2068     -47.821 318.127  25.930  1.00 93.07           C  
ATOM   4259  CD2 LEU A2068     -47.195 320.203  27.240  1.00 93.07           C  
ATOM   4260  N   GLN A2069     -42.542 317.535  27.652  1.00 95.99           N  
ATOM   4261  CA  GLN A2069     -41.633 316.789  28.520  1.00 95.99           C  
ATOM   4262  C   GLN A2069     -40.398 317.595  28.958  1.00 95.99           C  
ATOM   4263  O   GLN A2069     -40.074 317.584  30.145  1.00 95.99           O  
ATOM   4264  CB  GLN A2069     -41.255 315.477  27.808  1.00 95.99           C  
ATOM   4265  CG  GLN A2069     -40.366 314.520  28.623  1.00 95.99           C  
ATOM   4266  CD  GLN A2069     -40.170 313.146  27.975  1.00 95.99           C  
ATOM   4267  NE2 GLN A2069     -40.537 312.967  26.703  1.00 95.99           N  
ATOM   4268  OE1 GLN A2069     -39.677 312.237  28.632  1.00 95.99           O  
ATOM   4269  N   ASN A2070     -39.752 318.292  28.004  1.00 96.92           N  
ATOM   4270  CA  ASN A2070     -38.559 319.111  28.252  1.00 96.92           C  
ATOM   4271  C   ASN A2070     -38.871 320.409  29.029  1.00 96.92           C  
ATOM   4272  O   ASN A2070     -38.001 320.883  29.760  1.00 96.92           O  
ATOM   4273  CB  ASN A2070     -37.837 319.435  26.918  1.00 96.92           C  
ATOM   4274  CG  ASN A2070     -36.302 319.534  27.003  1.00 96.92           C  
ATOM   4275  ND2 ASN A2070     -35.742 319.995  28.124  1.00 96.92           N  
ATOM   4276  OD1 ASN A2070     -35.615 319.211  26.039  1.00 96.92           O  
ATOM   4277  N   LEU A2071     -40.100 320.937  28.898  1.00 91.36           N  
ATOM   4278  CA  LEU A2071     -40.585 322.085  29.672  1.00 91.36           C  
ATOM   4279  C   LEU A2071     -41.049 321.716  31.094  1.00 91.36           C  
ATOM   4280  O   LEU A2071     -41.468 322.614  31.823  1.00 91.36           O  
ATOM   4281  CB  LEU A2071     -41.708 322.802  28.889  1.00 91.36           C  
ATOM   4282  CG  LEU A2071     -41.213 323.585  27.659  1.00 91.36           C  
ATOM   4283  CD1 LEU A2071     -42.405 324.069  26.808  1.00 91.36           C  
ATOM   4284  CD2 LEU A2071     -40.273 324.744  28.050  1.00 91.36           C  
ATOM   4285  N   GLY A2072     -40.971 320.434  31.487  1.00 90.59           N  
ATOM   4286  CA  GLY A2072     -41.294 319.983  32.839  1.00 90.59           C  
ATOM   4287  C   GLY A2072     -42.807 319.897  33.105  1.00 90.59           C  
ATOM   4288  O   GLY A2072     -43.201 319.755  34.262  1.00 90.59           O  
ATOM   4289  N   LEU A2073     -43.660 319.968  32.069  1.00 89.30           N  
ATOM   4290  CA  LEU A2073     -45.108 319.778  32.170  1.00 89.30           C  
ATOM   4291  C   LEU A2073     -45.398 318.269  32.251  1.00 89.30           C  
ATOM   4292  O   LEU A2073     -45.662 317.643  31.228  1.00 89.30           O  
ATOM   4293  CB  LEU A2073     -45.813 320.456  30.968  1.00 89.30           C  
ATOM   4294  CG  LEU A2073     -45.993 321.988  31.095  1.00 89.30           C  
ATOM   4295  CD1 LEU A2073     -44.666 322.758  30.987  1.00 89.30           C  
ATOM   4296  CD2 LEU A2073     -47.027 322.521  30.082  1.00 89.30           C  
ATOM   4297  N   CYS A2074     -45.272 317.710  33.466  1.00 98.68           N  
ATOM   4298  CA  CYS A2074     -45.318 316.272  33.740  1.00 98.68           C  
ATOM   4299  C   CYS A2074     -46.756 315.744  33.796  1.00 98.68           C  
ATOM   4300  O   CYS A2074     -47.082 314.817  33.055  1.00 98.68           O  
ATOM   4301  CB  CYS A2074     -44.570 315.928  35.040  1.00 98.68           C  
ATOM   4302  SG  CYS A2074     -42.793 316.153  34.773  1.00 98.68           S  
ATOM   4303  N   HIS A2075     -47.587 316.343  34.666  1.00100.33           N  
ATOM   4304  CA  HIS A2075     -48.993 315.971  34.847  1.00100.33           C  
ATOM   4305  C   HIS A2075     -49.869 316.341  33.643  1.00100.33           C  
ATOM   4306  O   HIS A2075     -50.759 315.566  33.301  1.00100.33           O  
ATOM   4307  CB  HIS A2075     -49.548 316.592  36.141  1.00100.33           C  
ATOM   4308  CG  HIS A2075     -48.835 316.144  37.391  1.00100.33           C  
ATOM   4309  CD2 HIS A2075     -49.148 315.094  38.229  1.00100.33           C  
ATOM   4310  ND1 HIS A2075     -47.684 316.779  37.870  1.00100.33           N  
ATOM   4311  CE1 HIS A2075     -47.355 316.103  38.963  1.00100.33           C  
ATOM   4312  NE2 HIS A2075     -48.186 315.093  39.223  1.00100.33           N  
ATOM   4313  N   ILE A2076     -49.571 317.481  32.996  1.00 92.31           N  
ATOM   4314  CA  ILE A2076     -50.210 317.907  31.750  1.00 92.31           C  
ATOM   4315  C   ILE A2076     -49.880 316.962  30.578  1.00 92.31           C  
ATOM   4316  O   ILE A2076     -50.777 316.679  29.788  1.00 92.31           O  
ATOM   4317  CB  ILE A2076     -49.848 319.378  31.386  1.00 92.31           C  
ATOM   4318  CG1 ILE A2076     -50.506 320.353  32.390  1.00 92.31           C  
ATOM   4319  CG2 ILE A2076     -50.177 319.805  29.934  1.00 92.31           C  
ATOM   4320  CD1 ILE A2076     -49.952 321.784  32.334  1.00 92.31           C  
ATOM   4321  N   LEU A2077     -48.636 316.446  30.519  1.00 96.99           N  
ATOM   4322  CA  LEU A2077     -48.230 315.430  29.549  1.00 96.99           C  
ATOM   4323  C   LEU A2077     -48.921 314.077  29.780  1.00 96.99           C  
ATOM   4324  O   LEU A2077     -49.336 313.458  28.804  1.00 96.99           O  
ATOM   4325  CB  LEU A2077     -46.690 315.301  29.521  1.00 96.99           C  
ATOM   4326  CG  LEU A2077     -46.104 314.231  28.575  1.00 96.99           C  
ATOM   4327  CD1 LEU A2077     -46.443 314.527  27.103  1.00 96.99           C  
ATOM   4328  CD2 LEU A2077     -44.590 314.062  28.788  1.00 96.99           C  
ATOM   4329  N   SER A2078     -49.057 313.657  31.050  1.00 94.75           N  
ATOM   4330  CA  SER A2078     -49.740 312.422  31.441  1.00 94.75           C  
ATOM   4331  C   SER A2078     -51.233 312.427  31.059  1.00 94.75           C  
ATOM   4332  O   SER A2078     -51.711 311.436  30.510  1.00 94.75           O  
ATOM   4333  CB  SER A2078     -49.518 312.170  32.947  1.00 94.75           C  
ATOM   4334  OG  SER A2078     -50.091 310.948  33.369  1.00 94.75           O  
ATOM   4335  N   VAL A2079     -51.919 313.555  31.314  1.00 96.43           N  
ATOM   4336  CA  VAL A2079     -53.316 313.782  30.939  1.00 96.43           C  
ATOM   4337  C   VAL A2079     -53.501 313.935  29.414  1.00 96.43           C  
ATOM   4338  O   VAL A2079     -54.511 313.459  28.895  1.00 96.43           O  
ATOM   4339  CB  VAL A2079     -53.902 315.021  31.681  1.00 96.43           C  
ATOM   4340  CG1 VAL A2079     -55.271 315.519  31.167  1.00 96.43           C  
ATOM   4341  CG2 VAL A2079     -54.013 314.746  33.193  1.00 96.43           C  
ATOM   4342  N   TYR A2080     -52.520 314.543  28.720  1.00 97.15           N  
ATOM   4343  CA  TYR A2080     -52.497 314.662  27.260  1.00 97.15           C  
ATOM   4344  C   TYR A2080     -52.376 313.295  26.564  1.00 97.15           C  
ATOM   4345  O   TYR A2080     -53.145 313.037  25.642  1.00 97.15           O  
ATOM   4346  CB  TYR A2080     -51.403 315.653  26.808  1.00 97.15           C  
ATOM   4347  CG  TYR A2080     -51.309 315.853  25.304  1.00 97.15           C  
ATOM   4348  CD1 TYR A2080     -52.359 316.500  24.620  1.00 97.15           C  
ATOM   4349  CD2 TYR A2080     -50.196 315.371  24.581  1.00 97.15           C  
ATOM   4350  CE1 TYR A2080     -52.311 316.647  23.220  1.00 97.15           C  
ATOM   4351  CE2 TYR A2080     -50.148 315.522  23.182  1.00 97.15           C  
ATOM   4352  CZ  TYR A2080     -51.208 316.150  22.499  1.00 97.15           C  
ATOM   4353  OH  TYR A2080     -51.164 316.276  21.142  1.00 97.15           O  
ATOM   4354  N   LEU A2081     -51.471 312.429  27.056  1.00101.13           N  
ATOM   4355  CA  LEU A2081     -51.317 311.046  26.596  1.00101.13           C  
ATOM   4356  C   LEU A2081     -52.566 310.184  26.846  1.00101.13           C  
ATOM   4357  O   LEU A2081     -52.888 309.346  26.004  1.00101.13           O  
ATOM   4358  CB  LEU A2081     -50.082 310.396  27.264  1.00101.13           C  
ATOM   4359  CG  LEU A2081     -48.714 310.884  26.738  1.00101.13           C  
ATOM   4360  CD1 LEU A2081     -47.559 310.247  27.539  1.00101.13           C  
ATOM   4361  CD2 LEU A2081     -48.555 310.680  25.218  1.00101.13           C  
ATOM   4362  N   LYS A2082     -53.265 310.430  27.968  1.00105.47           N  
ATOM   4363  CA  LYS A2082     -54.505 309.743  28.322  1.00105.47           C  
ATOM   4364  C   LYS A2082     -55.687 310.150  27.420  1.00105.47           C  
ATOM   4365  O   LYS A2082     -56.535 309.306  27.132  1.00105.47           O  
ATOM   4366  CB  LYS A2082     -54.809 309.997  29.816  1.00105.47           C  
ATOM   4367  CG  LYS A2082     -55.778 308.990  30.467  1.00105.47           C  
ATOM   4368  CD  LYS A2082     -55.348 307.511  30.371  1.00105.47           C  
ATOM   4369  CE  LYS A2082     -53.902 307.239  30.837  1.00105.47           C  
ATOM   4370  NZ  LYS A2082     -53.553 305.812  30.730  1.00105.47           N1+
ATOM   4371  N   GLY A2083     -55.699 311.417  26.969  1.00110.63           N  
ATOM   4372  CA  GLY A2083     -56.708 311.964  26.063  1.00110.63           C  
ATOM   4373  C   GLY A2083     -56.486 311.495  24.617  1.00110.63           C  
ATOM   4374  O   GLY A2083     -57.467 311.257  23.912  1.00110.63           O  
ATOM   4375  N   LEU A2084     -55.221 311.324  24.183  1.00112.74           N  
ATOM   4376  CA  LEU A2084     -54.855 310.807  22.856  1.00112.74           C  
ATOM   4377  C   LEU A2084     -55.230 309.329  22.642  1.00112.74           C  
ATOM   4378  O   LEU A2084     -55.386 308.925  21.490  1.00112.74           O  
ATOM   4379  CB  LEU A2084     -53.340 310.988  22.605  1.00112.74           C  
ATOM   4380  CG  LEU A2084     -52.878 312.436  22.339  1.00112.74           C  
ATOM   4381  CD1 LEU A2084     -51.337 312.494  22.324  1.00112.74           C  
ATOM   4382  CD2 LEU A2084     -53.505 313.034  21.060  1.00112.74           C  
ATOM   4383  N   ASP A2085     -55.396 308.564  23.737  1.00128.61           N  
ATOM   4384  CA  ASP A2085     -55.794 307.153  23.726  1.00128.61           C  
ATOM   4385  C   ASP A2085     -57.237 306.930  23.206  1.00128.61           C  
ATOM   4386  O   ASP A2085     -57.572 305.806  22.840  1.00128.61           O  
ATOM   4387  CB  ASP A2085     -55.595 306.524  25.131  1.00128.61           C  
ATOM   4388  CG  ASP A2085     -55.574 304.984  25.207  1.00128.61           C  
ATOM   4389  OD1 ASP A2085     -55.134 304.338  24.228  1.00128.61           O  
ATOM   4390  OD2 ASP A2085     -55.850 304.482  26.319  1.00128.61           O1-
ATOM   4391  N   TYR A2086     -58.060 307.994  23.141  1.00137.98           N  
ATOM   4392  CA  TYR A2086     -59.399 307.965  22.540  1.00137.98           C  
ATOM   4393  C   TYR A2086     -59.360 307.708  21.022  1.00137.98           C  
ATOM   4394  O   TYR A2086     -60.233 307.000  20.517  1.00137.98           O  
ATOM   4395  CB  TYR A2086     -60.146 309.282  22.839  1.00137.98           C  
ATOM   4396  CG  TYR A2086     -60.441 309.632  24.294  1.00137.98           C  
ATOM   4397  CD1 TYR A2086     -60.200 308.732  25.358  1.00137.98           C  
ATOM   4398  CD2 TYR A2086     -60.990 310.900  24.579  1.00137.98           C  
ATOM   4399  CE1 TYR A2086     -60.498 309.100  26.683  1.00137.98           C  
ATOM   4400  CE2 TYR A2086     -61.295 311.266  25.904  1.00137.98           C  
ATOM   4401  CZ  TYR A2086     -61.050 310.366  26.957  1.00137.98           C  
ATOM   4402  OH  TYR A2086     -61.348 310.719  28.240  1.00137.98           O  
ATOM   4403  N   GLU A2087     -58.333 308.242  20.335  1.00152.17           N  
ATOM   4404  CA  GLU A2087     -58.061 307.979  18.923  1.00152.17           C  
ATOM   4405  C   GLU A2087     -57.052 306.819  18.810  1.00152.17           C  
ATOM   4406  O   GLU A2087     -55.912 307.014  18.388  1.00152.17           O  
ATOM   4407  CB  GLU A2087     -57.601 309.277  18.229  1.00152.17           C  
ATOM   4408  CG  GLU A2087     -57.573 309.145  16.686  1.00152.17           C  
ATOM   4409  CD  GLU A2087     -56.831 310.258  15.930  1.00152.17           C  
ATOM   4410  OE1 GLU A2087     -56.459 311.280  16.549  1.00152.17           O  
ATOM   4411  OE2 GLU A2087     -56.636 310.053  14.711  1.00152.17           O1-
ATOM   4412  N   ASN A2088     -57.509 305.623  19.206  1.00156.24           N  
ATOM   4413  CA  ASN A2088     -56.754 304.366  19.193  1.00156.24           C  
ATOM   4414  C   ASN A2088     -56.717 303.654  17.824  1.00156.24           C  
ATOM   4415  O   ASN A2088     -56.069 302.611  17.734  1.00156.24           O  
ATOM   4416  CB  ASN A2088     -57.273 303.428  20.316  1.00156.24           C  
ATOM   4417  CG  ASN A2088     -58.775 303.093  20.306  1.00156.24           C  
ATOM   4418  ND2 ASN A2088     -59.182 302.185  21.193  1.00156.24           N  
ATOM   4419  OD1 ASN A2088     -59.562 303.635  19.530  1.00156.24           O  
ATOM   4420  N   LYS A2089     -57.392 304.202  16.794  1.00159.43           N  
ATOM   4421  CA  LYS A2089     -57.432 303.649  15.433  1.00159.43           C  
ATOM   4422  C   LYS A2089     -56.047 303.574  14.765  1.00159.43           C  
ATOM   4423  O   LYS A2089     -55.745 302.569  14.123  1.00159.43           O  
ATOM   4424  CB  LYS A2089     -58.406 304.457  14.543  1.00159.43           C  
ATOM   4425  CG  LYS A2089     -59.903 304.138  14.738  1.00159.43           C  
ATOM   4426  CD  LYS A2089     -60.554 304.672  16.026  1.00159.43           C  
ATOM   4427  CE  LYS A2089     -60.561 306.208  16.123  1.00159.43           C  
ATOM   4428  NZ  LYS A2089     -61.343 306.674  17.282  1.00159.43           N1+
ATOM   4429  N   ASP A2090     -55.243 304.630  14.957  1.00159.10           N  
ATOM   4430  CA  ASP A2090     -53.871 304.765  14.477  1.00159.10           C  
ATOM   4431  C   ASP A2090     -52.949 304.882  15.698  1.00159.10           C  
ATOM   4432  O   ASP A2090     -53.126 305.784  16.518  1.00159.10           O  
ATOM   4433  CB  ASP A2090     -53.730 305.940  13.467  1.00159.10           C  
ATOM   4434  CG  ASP A2090     -54.195 307.358  13.856  1.00159.10           C  
ATOM   4435  OD1 ASP A2090     -53.724 308.369  13.345  1.00159.10           O  
ATOM   4436  OD2 ASP A2090     -55.211 307.403  14.764  1.00159.10           O1-
ATOM   4437  N   TRP A2091     -52.010 303.930  15.810  1.00140.75           N  
ATOM   4438  CA  TRP A2091     -51.187 303.723  16.999  1.00140.75           C  
ATOM   4439  C   TRP A2091     -49.807 303.208  16.560  1.00140.75           C  
ATOM   4440  O   TRP A2091     -49.510 302.020  16.692  1.00140.75           O  
ATOM   4441  CB  TRP A2091     -51.961 302.789  17.957  1.00140.75           C  
ATOM   4442  CG  TRP A2091     -51.368 302.567  19.314  1.00140.75           C  
ATOM   4443  CD1 TRP A2091     -50.696 301.462  19.708  1.00140.75           C  
ATOM   4444  CD2 TRP A2091     -51.360 303.472  20.459  1.00140.75           C  
ATOM   4445  CE2 TRP A2091     -50.681 302.826  21.537  1.00140.75           C  
ATOM   4446  CE3 TRP A2091     -51.870 304.770  20.706  1.00140.75           C  
ATOM   4447  NE1 TRP A2091     -50.304 301.605  21.022  1.00140.75           N  
ATOM   4448  CZ2 TRP A2091     -50.524 303.429  22.796  1.00140.75           C  
ATOM   4449  CZ3 TRP A2091     -51.730 305.380  21.969  1.00140.75           C  
ATOM   4450  CH2 TRP A2091     -51.068 304.706  23.014  1.00140.75           C  
ATOM   4451  N   CYS A2092     -49.011 304.127  15.987  1.00135.49           N  
ATOM   4452  CA  CYS A2092     -47.681 303.882  15.416  1.00135.49           C  
ATOM   4453  C   CYS A2092     -46.586 303.804  16.514  1.00135.49           C  
ATOM   4454  O   CYS A2092     -46.830 304.322  17.602  1.00135.49           O  
ATOM   4455  CB  CYS A2092     -47.389 304.945  14.335  1.00135.49           C  
ATOM   4456  SG  CYS A2092     -47.119 306.593  15.044  1.00135.49           S  
ATOM   4457  N   PRO A2093     -45.413 303.177  16.228  1.00132.75           N  
ATOM   4458  CA  PRO A2093     -44.370 302.856  17.237  1.00132.75           C  
ATOM   4459  C   PRO A2093     -43.866 303.990  18.146  1.00132.75           C  
ATOM   4460  O   PRO A2093     -43.553 303.726  19.307  1.00132.75           O  
ATOM   4461  CB  PRO A2093     -43.214 302.271  16.411  1.00132.75           C  
ATOM   4462  CG  PRO A2093     -43.895 301.664  15.202  1.00132.75           C  
ATOM   4463  CD  PRO A2093     -45.019 302.649  14.917  1.00132.75           C  
ATOM   4464  N   GLU A2094     -43.817 305.222  17.610  1.00128.47           N  
ATOM   4465  CA  GLU A2094     -43.414 306.439  18.315  1.00128.47           C  
ATOM   4466  C   GLU A2094     -44.319 306.780  19.507  1.00128.47           C  
ATOM   4467  O   GLU A2094     -43.809 307.304  20.494  1.00128.47           O  
ATOM   4468  CB  GLU A2094     -43.343 307.643  17.346  1.00128.47           C  
ATOM   4469  CG  GLU A2094     -42.266 307.529  16.240  1.00128.47           C  
ATOM   4470  CD  GLU A2094     -42.591 306.632  15.031  1.00128.47           C  
ATOM   4471  OE1 GLU A2094     -43.787 306.359  14.779  1.00128.47           O  
ATOM   4472  OE2 GLU A2094     -41.617 306.225  14.362  1.00128.47           O1-
ATOM   4473  N   LEU A2095     -45.622 306.453  19.415  1.00122.90           N  
ATOM   4474  CA  LEU A2095     -46.583 306.650  20.498  1.00122.90           C  
ATOM   4475  C   LEU A2095     -46.264 305.744  21.692  1.00122.90           C  
ATOM   4476  O   LEU A2095     -46.122 306.291  22.780  1.00122.90           O  
ATOM   4477  CB  LEU A2095     -48.049 306.511  20.017  1.00122.90           C  
ATOM   4478  CG  LEU A2095     -48.656 307.796  19.399  1.00122.90           C  
ATOM   4479  CD1 LEU A2095     -48.821 308.938  20.426  1.00122.90           C  
ATOM   4480  CD2 LEU A2095     -47.935 308.259  18.118  1.00122.90           C  
ATOM   4481  N   GLU A2096     -46.068 304.426  21.486  1.00120.63           N  
ATOM   4482  CA  GLU A2096     -45.626 303.499  22.540  1.00120.63           C  
ATOM   4483  C   GLU A2096     -44.325 303.952  23.216  1.00120.63           C  
ATOM   4484  O   GLU A2096     -44.311 304.068  24.437  1.00120.63           O  
ATOM   4485  CB  GLU A2096     -45.478 302.042  22.041  1.00120.63           C  
ATOM   4486  CG  GLU A2096     -46.809 301.345  21.688  1.00120.63           C  
ATOM   4487  CD  GLU A2096     -47.095 301.262  20.190  1.00120.63           C  
ATOM   4488  OE1 GLU A2096     -47.578 300.281  19.634  1.00120.63           O  
ATOM   4489  OE2 GLU A2096     -46.807 302.421  19.546  1.00120.63           O1-
ATOM   4490  N   GLU A2097     -43.295 304.276  22.415  1.00108.66           N  
ATOM   4491  CA  GLU A2097     -41.989 304.734  22.894  1.00108.66           C  
ATOM   4492  C   GLU A2097     -42.052 305.977  23.802  1.00108.66           C  
ATOM   4493  O   GLU A2097     -41.362 306.014  24.819  1.00108.66           O  
ATOM   4494  CB  GLU A2097     -41.057 304.934  21.674  1.00108.66           C  
ATOM   4495  CG  GLU A2097     -39.589 305.338  21.970  1.00108.66           C  
ATOM   4496  CD  GLU A2097     -38.706 304.264  22.634  1.00108.66           C  
ATOM   4497  OE1 GLU A2097     -39.210 303.173  22.967  1.00108.66           O  
ATOM   4498  OE2 GLU A2097     -37.503 304.551  22.811  1.00108.66           O1-
ATOM   4499  N   LEU A2098     -42.918 306.935  23.440  1.00104.59           N  
ATOM   4500  CA  LEU A2098     -43.180 308.159  24.191  1.00104.59           C  
ATOM   4501  C   LEU A2098     -44.058 307.947  25.436  1.00104.59           C  
ATOM   4502  O   LEU A2098     -43.806 308.603  26.447  1.00104.59           O  
ATOM   4503  CB  LEU A2098     -43.832 309.173  23.241  1.00104.59           C  
ATOM   4504  CG  LEU A2098     -42.850 309.823  22.245  1.00104.59           C  
ATOM   4505  CD1 LEU A2098     -43.622 310.604  21.174  1.00104.59           C  
ATOM   4506  CD2 LEU A2098     -41.780 310.700  22.931  1.00104.59           C  
ATOM   4507  N   HIS A2099     -45.047 307.037  25.360  1.00109.18           N  
ATOM   4508  CA  HIS A2099     -45.880 306.625  26.494  1.00109.18           C  
ATOM   4509  C   HIS A2099     -45.070 305.897  27.577  1.00109.18           C  
ATOM   4510  O   HIS A2099     -45.252 306.202  28.753  1.00109.18           O  
ATOM   4511  CB  HIS A2099     -47.070 305.756  26.037  1.00109.18           C  
ATOM   4512  CG  HIS A2099     -48.268 306.503  25.503  1.00109.18           C  
ATOM   4513  CD2 HIS A2099     -49.484 306.800  26.075  1.00109.18           C  
ATOM   4514  ND1 HIS A2099     -48.344 306.997  24.215  1.00109.18           N  
ATOM   4515  CE1 HIS A2099     -49.551 307.540  24.059  1.00109.18           C  
ATOM   4516  NE2 HIS A2099     -50.296 307.465  25.153  1.00109.18           N  
ATOM   4517  N   TYR A2100     -44.171 304.988  27.161  1.00 93.69           N  
ATOM   4518  CA  TYR A2100     -43.229 304.297  28.039  1.00 93.69           C  
ATOM   4519  C   TYR A2100     -42.146 305.222  28.612  1.00 93.69           C  
ATOM   4520  O   TYR A2100     -41.784 305.024  29.771  1.00 93.69           O  
ATOM   4521  CB  TYR A2100     -42.627 303.069  27.328  1.00 93.69           C  
ATOM   4522  CG  TYR A2100     -43.525 301.846  27.379  1.00 93.69           C  
ATOM   4523  CD1 TYR A2100     -43.634 301.116  28.580  1.00 93.69           C  
ATOM   4524  CD2 TYR A2100     -44.249 301.418  26.247  1.00 93.69           C  
ATOM   4525  CE1 TYR A2100     -44.446 299.967  28.644  1.00 93.69           C  
ATOM   4526  CE2 TYR A2100     -45.062 300.272  26.308  1.00 93.69           C  
ATOM   4527  CZ  TYR A2100     -45.156 299.542  27.505  1.00 93.69           C  
ATOM   4528  OH  TYR A2100     -45.931 298.421  27.559  1.00 93.69           O  
ATOM   4529  N   GLN A2101     -41.699 306.236  27.842  1.00 90.45           N  
ATOM   4530  CA  GLN A2101     -40.765 307.261  28.317  1.00 90.45           C  
ATOM   4531  C   GLN A2101     -41.371 308.104  29.451  1.00 90.45           C  
ATOM   4532  O   GLN A2101     -40.735 308.255  30.492  1.00 90.45           O  
ATOM   4533  CB  GLN A2101     -40.252 308.147  27.164  1.00 90.45           C  
ATOM   4534  CG  GLN A2101     -39.086 309.065  27.602  1.00 90.45           C  
ATOM   4535  CD  GLN A2101     -38.491 309.954  26.505  1.00 90.45           C  
ATOM   4536  NE2 GLN A2101     -39.127 310.044  25.334  1.00 90.45           N  
ATOM   4537  OE1 GLN A2101     -37.446 310.563  26.720  1.00 90.45           O  
ATOM   4538  N   ALA A2102     -42.609 308.582  29.238  1.00 90.28           N  
ATOM   4539  CA  ALA A2102     -43.402 309.304  30.228  1.00 90.28           C  
ATOM   4540  C   ALA A2102     -43.758 308.452  31.459  1.00 90.28           C  
ATOM   4541  O   ALA A2102     -43.783 308.999  32.559  1.00 90.28           O  
ATOM   4542  CB  ALA A2102     -44.669 309.852  29.556  1.00 90.28           C  
ATOM   4543  N   ALA A2103     -43.996 307.142  31.266  1.00 89.96           N  
ATOM   4544  CA  ALA A2103     -44.328 306.196  32.331  1.00 89.96           C  
ATOM   4545  C   ALA A2103     -43.172 305.939  33.311  1.00 89.96           C  
ATOM   4546  O   ALA A2103     -43.436 305.914  34.513  1.00 89.96           O  
ATOM   4547  CB  ALA A2103     -44.839 304.875  31.737  1.00 89.96           C  
ATOM   4548  N   TRP A2104     -41.930 305.774  32.805  1.00 83.91           N  
ATOM   4549  CA  TRP A2104     -40.755 305.576  33.663  1.00 83.91           C  
ATOM   4550  C   TRP A2104     -40.288 306.888  34.320  1.00 83.91           C  
ATOM   4551  O   TRP A2104     -39.866 306.839  35.475  1.00 83.91           O  
ATOM   4552  CB  TRP A2104     -39.614 304.812  32.937  1.00 83.91           C  
ATOM   4553  CG  TRP A2104     -38.681 305.546  32.012  1.00 83.91           C  
ATOM   4554  CD1 TRP A2104     -38.690 305.466  30.664  1.00 83.91           C  
ATOM   4555  CD2 TRP A2104     -37.590 306.464  32.341  1.00 83.91           C  
ATOM   4556  CE2 TRP A2104     -37.021 306.953  31.127  1.00 83.91           C  
ATOM   4557  CE3 TRP A2104     -37.021 306.940  33.545  1.00 83.91           C  
ATOM   4558  NE1 TRP A2104     -37.735 306.312  30.142  1.00 83.91           N  
ATOM   4559  CZ2 TRP A2104     -35.960 307.876  31.104  1.00 83.91           C  
ATOM   4560  CZ3 TRP A2104     -35.971 307.877  33.537  1.00 83.91           C  
ATOM   4561  CH2 TRP A2104     -35.433 308.342  32.322  1.00 83.91           C  
ATOM   4562  N   ARG A2105     -40.373 308.024  33.598  1.00 87.42           N  
ATOM   4563  CA  ARG A2105     -39.971 309.339  34.110  1.00 87.42           C  
ATOM   4564  C   ARG A2105     -40.909 309.869  35.199  1.00 87.42           C  
ATOM   4565  O   ARG A2105     -40.425 310.219  36.274  1.00 87.42           O  
ATOM   4566  CB  ARG A2105     -39.887 310.385  32.985  1.00 87.42           C  
ATOM   4567  CG  ARG A2105     -38.620 310.297  32.130  1.00 87.42           C  
ATOM   4568  CD  ARG A2105     -38.300 311.675  31.549  1.00 87.42           C  
ATOM   4569  NE  ARG A2105     -37.181 311.654  30.601  1.00 87.42           N  
ATOM   4570  CZ  ARG A2105     -36.552 312.740  30.120  1.00 87.42           C  
ATOM   4571  NH1 ARG A2105     -36.915 313.985  30.464  1.00 87.42           N1+
ATOM   4572  NH2 ARG A2105     -35.527 312.572  29.278  1.00 87.42           N1+
ATOM   4573  N   ASN A2106     -42.217 309.936  34.898  1.00 93.58           N  
ATOM   4574  CA  ASN A2106     -43.237 310.431  35.830  1.00 93.58           C  
ATOM   4575  C   ASN A2106     -43.603 309.399  36.907  1.00 93.58           C  
ATOM   4576  O   ASN A2106     -44.321 309.766  37.836  1.00 93.58           O  
ATOM   4577  CB  ASN A2106     -44.503 310.898  35.074  1.00 93.58           C  
ATOM   4578  CG  ASN A2106     -44.268 312.058  34.101  1.00 93.58           C  
ATOM   4579  ND2 ASN A2106     -45.124 312.180  33.085  1.00 93.58           N  
ATOM   4580  OD1 ASN A2106     -43.346 312.851  34.273  1.00 93.58           O  
ATOM   4581  N   MET A2107     -43.093 308.158  36.783  1.00 96.78           N  
ATOM   4582  CA  MET A2107     -43.214 307.075  37.759  1.00 96.78           C  
ATOM   4583  C   MET A2107     -44.686 306.711  38.022  1.00 96.78           C  
ATOM   4584  O   MET A2107     -45.154 306.795  39.157  1.00 96.78           O  
ATOM   4585  CB  MET A2107     -42.389 307.417  39.028  1.00 96.78           C  
ATOM   4586  CG  MET A2107     -40.878 307.254  38.792  1.00 96.78           C  
ATOM   4587  SD  MET A2107     -39.788 307.577  40.206  1.00 96.78           S  
ATOM   4588  CE  MET A2107     -40.463 306.501  41.500  1.00 96.78           C  
ATOM   4589  N   GLN A2108     -45.389 306.342  36.938  1.00102.07           N  
ATOM   4590  CA  GLN A2108     -46.796 305.944  36.973  1.00102.07           C  
ATOM   4591  C   GLN A2108     -46.969 304.481  37.413  1.00102.07           C  
ATOM   4592  O   GLN A2108     -47.900 304.198  38.164  1.00102.07           O  
ATOM   4593  CB  GLN A2108     -47.450 306.194  35.594  1.00102.07           C  
ATOM   4594  CG  GLN A2108     -47.409 307.656  35.086  1.00102.07           C  
ATOM   4595  CD  GLN A2108     -48.063 308.694  36.008  1.00102.07           C  
ATOM   4596  NE2 GLN A2108     -47.766 309.973  35.776  1.00102.07           N  
ATOM   4597  OE1 GLN A2108     -48.846 308.366  36.897  1.00102.07           O  
ATOM   4598  N   TRP A2109     -46.060 303.595  36.960  1.00104.32           N  
ATOM   4599  CA  TRP A2109     -45.932 302.174  37.331  1.00104.32           C  
ATOM   4600  C   TRP A2109     -47.073 301.236  36.895  1.00104.32           C  
ATOM   4601  O   TRP A2109     -46.957 300.032  37.128  1.00104.32           O  
ATOM   4602  CB  TRP A2109     -45.622 302.018  38.841  1.00104.32           C  
ATOM   4603  CG  TRP A2109     -44.378 302.727  39.270  1.00104.32           C  
ATOM   4604  CD1 TRP A2109     -44.303 303.870  39.984  1.00104.32           C  
ATOM   4605  CD2 TRP A2109     -43.013 302.392  38.910  1.00104.32           C  
ATOM   4606  CE2 TRP A2109     -42.150 303.426  39.372  1.00104.32           C  
ATOM   4607  CE3 TRP A2109     -42.421 301.321  38.218  1.00104.32           C  
ATOM   4608  NE1 TRP A2109     -42.988 304.278  40.053  1.00104.32           N  
ATOM   4609  CZ2 TRP A2109     -40.771 303.420  39.113  1.00104.32           C  
ATOM   4610  CZ3 TRP A2109     -41.039 301.285  37.977  1.00104.32           C  
ATOM   4611  CH2 TRP A2109     -40.210 302.330  38.436  1.00104.32           C  
ATOM   4612  N   ASP A2110     -48.124 301.777  36.257  1.00114.10           N  
ATOM   4613  CA  ASP A2110     -49.360 301.065  35.921  1.00114.10           C  
ATOM   4614  C   ASP A2110     -49.607 300.961  34.404  1.00114.10           C  
ATOM   4615  O   ASP A2110     -50.438 300.140  34.013  1.00114.10           O  
ATOM   4616  CB  ASP A2110     -50.598 301.695  36.617  1.00114.10           C  
ATOM   4617  CG  ASP A2110     -50.545 301.808  38.155  1.00114.10           C  
ATOM   4618  OD1 ASP A2110     -49.836 301.005  38.803  1.00114.10           O  
ATOM   4619  OD2 ASP A2110     -51.343 302.617  38.676  1.00114.10           O1-
ATOM   4620  N   HIS A2111     -48.905 301.754  33.569  1.00114.33           N  
ATOM   4621  CA  HIS A2111     -49.031 301.709  32.107  1.00114.33           C  
ATOM   4622  C   HIS A2111     -48.368 300.443  31.538  1.00114.33           C  
ATOM   4623  O   HIS A2111     -47.143 300.391  31.439  1.00114.33           O  
ATOM   4624  CB  HIS A2111     -48.463 303.001  31.477  1.00114.33           C  
ATOM   4625  CG  HIS A2111     -48.627 303.078  29.973  1.00114.33           C  
ATOM   4626  CD2 HIS A2111     -49.579 303.689  29.186  1.00114.33           C  
ATOM   4627  ND1 HIS A2111     -47.757 302.462  29.086  1.00114.33           N  
ATOM   4628  CE1 HIS A2111     -48.221 302.685  27.854  1.00114.33           C  
ATOM   4629  NE2 HIS A2111     -49.324 303.425  27.838  1.00114.33           N  
ATOM   4630  N   CYS A2112     -49.195 299.452  31.170  1.00121.45           N  
ATOM   4631  CA  CYS A2112     -48.757 298.132  30.706  1.00121.45           C  
ATOM   4632  C   CYS A2112     -49.390 297.963  29.342  1.00121.45           C  
ATOM   4633  O   CYS A2112     -49.123 297.013  28.609  1.00121.45           O  
ATOM   4634  CB  CYS A2112     -49.166 296.992  31.670  1.00121.45           C  
ATOM   4635  SG  CYS A2112     -48.387 297.205  33.301  1.00121.45           S  
ATOM   4636  N   GLY A2121     -40.152 293.974  17.931  1.00101.87           N  
ATOM   4637  CA  GLY A2121     -39.570 293.629  19.207  1.00101.87           C  
ATOM   4638  C   GLY A2121     -39.613 294.813  20.192  1.00101.87           C  
ATOM   4639  O   GLY A2121     -40.007 295.934  19.856  1.00101.87           O  
ATOM   4640  N   THR A2122     -39.199 294.538  21.443  1.00 99.36           N  
ATOM   4641  CA  THR A2122     -39.175 295.514  22.535  1.00 99.36           C  
ATOM   4642  C   THR A2122     -38.143 296.631  22.262  1.00 99.36           C  
ATOM   4643  O   THR A2122     -37.063 296.344  21.751  1.00 99.36           O  
ATOM   4644  CB  THR A2122     -38.881 294.834  23.903  1.00 99.36           C  
ATOM   4645  CG2 THR A2122     -38.916 295.763  25.127  1.00 99.36           C  
ATOM   4646  OG1 THR A2122     -39.839 293.822  24.143  1.00 99.36           O  
ATOM   4647  N   SER A2123     -38.512 297.884  22.550  1.00 93.99           N  
ATOM   4648  CA  SER A2123     -37.702 299.076  22.284  1.00 93.99           C  
ATOM   4649  C   SER A2123     -36.989 299.582  23.553  1.00 93.99           C  
ATOM   4650  O   SER A2123     -37.042 298.917  24.589  1.00 93.99           O  
ATOM   4651  CB  SER A2123     -38.612 300.105  21.591  1.00 93.99           C  
ATOM   4652  OG  SER A2123     -39.689 300.464  22.423  1.00 93.99           O  
ATOM   4653  N   TYR A2124     -36.269 300.713  23.436  1.00 88.48           N  
ATOM   4654  CA  TYR A2124     -35.406 301.249  24.494  1.00 88.48           C  
ATOM   4655  C   TYR A2124     -36.153 301.627  25.787  1.00 88.48           C  
ATOM   4656  O   TYR A2124     -35.835 301.065  26.834  1.00 88.48           O  
ATOM   4657  CB  TYR A2124     -34.527 302.400  23.958  1.00 88.48           C  
ATOM   4658  CG  TYR A2124     -33.685 303.072  25.030  1.00 88.48           C  
ATOM   4659  CD1 TYR A2124     -32.562 302.404  25.560  1.00 88.48           C  
ATOM   4660  CD2 TYR A2124     -34.059 304.330  25.546  1.00 88.48           C  
ATOM   4661  CE1 TYR A2124     -31.830 302.987  26.611  1.00 88.48           C  
ATOM   4662  CE2 TYR A2124     -33.326 304.909  26.599  1.00 88.48           C  
ATOM   4663  CZ  TYR A2124     -32.213 304.235  27.134  1.00 88.48           C  
ATOM   4664  OH  TYR A2124     -31.501 304.795  28.152  1.00 88.48           O  
ATOM   4665  N   HIS A2125     -37.115 302.562  25.699  1.00 87.07           N  
ATOM   4666  CA  HIS A2125     -37.886 303.030  26.857  1.00 87.07           C  
ATOM   4667  C   HIS A2125     -38.853 301.982  27.427  1.00 87.07           C  
ATOM   4668  O   HIS A2125     -39.131 302.033  28.625  1.00 87.07           O  
ATOM   4669  CB  HIS A2125     -38.595 304.355  26.537  1.00 87.07           C  
ATOM   4670  CG  HIS A2125     -37.644 305.516  26.385  1.00 87.07           C  
ATOM   4671  CD2 HIS A2125     -36.605 305.955  27.176  1.00 87.07           C  
ATOM   4672  ND1 HIS A2125     -37.680 306.385  25.312  1.00 87.07           N  
ATOM   4673  CE1 HIS A2125     -36.700 307.274  25.488  1.00 87.07           C  
ATOM   4674  NE2 HIS A2125     -36.021 307.089  26.612  1.00 87.07           N  
ATOM   4675  N   GLU A2126     -39.277 301.016  26.591  1.00 96.90           N  
ATOM   4676  CA  GLU A2126     -39.958 299.798  27.027  1.00 96.90           C  
ATOM   4677  C   GLU A2126     -39.067 298.932  27.927  1.00 96.90           C  
ATOM   4678  O   GLU A2126     -39.512 298.559  29.008  1.00 96.90           O  
ATOM   4679  CB  GLU A2126     -40.449 298.984  25.818  1.00 96.90           C  
ATOM   4680  CG  GLU A2126     -41.583 299.675  25.044  1.00 96.90           C  
ATOM   4681  CD  GLU A2126     -42.148 298.911  23.837  1.00 96.90           C  
ATOM   4682  OE1 GLU A2126     -41.672 297.791  23.552  1.00 96.90           O  
ATOM   4683  OE2 GLU A2126     -43.071 299.472  23.207  1.00 96.90           O1-
ATOM   4684  N   SER A2127     -37.820 298.674  27.491  1.00 90.84           N  
ATOM   4685  CA  SER A2127     -36.832 297.892  28.235  1.00 90.84           C  
ATOM   4686  C   SER A2127     -36.407 298.550  29.559  1.00 90.84           C  
ATOM   4687  O   SER A2127     -36.239 297.831  30.540  1.00 90.84           O  
ATOM   4688  CB  SER A2127     -35.585 297.625  27.373  1.00 90.84           C  
ATOM   4689  OG  SER A2127     -35.867 296.769  26.288  1.00 90.84           O  
ATOM   4690  N   LEU A2128     -36.269 299.890  29.577  1.00 87.49           N  
ATOM   4691  CA  LEU A2128     -35.987 300.672  30.785  1.00 87.49           C  
ATOM   4692  C   LEU A2128     -37.136 300.617  31.796  1.00 87.49           C  
ATOM   4693  O   LEU A2128     -36.863 300.445  32.982  1.00 87.49           O  
ATOM   4694  CB  LEU A2128     -35.654 302.141  30.432  1.00 87.49           C  
ATOM   4695  CG  LEU A2128     -34.150 302.461  30.509  1.00 87.49           C  
ATOM   4696  CD1 LEU A2128     -33.326 301.678  29.474  1.00 87.49           C  
ATOM   4697  CD2 LEU A2128     -33.911 303.977  30.405  1.00 87.49           C  
ATOM   4698  N   TYR A2129     -38.384 300.737  31.309  1.00 93.41           N  
ATOM   4699  CA  TYR A2129     -39.588 300.622  32.125  1.00 93.41           C  
ATOM   4700  C   TYR A2129     -39.752 299.215  32.725  1.00 93.41           C  
ATOM   4701  O   TYR A2129     -39.987 299.127  33.924  1.00 93.41           O  
ATOM   4702  CB  TYR A2129     -40.821 301.077  31.321  1.00 93.41           C  
ATOM   4703  CG  TYR A2129     -42.136 300.989  32.075  1.00 93.41           C  
ATOM   4704  CD1 TYR A2129     -42.490 301.986  33.008  1.00 93.41           C  
ATOM   4705  CD2 TYR A2129     -43.003 299.900  31.856  1.00 93.41           C  
ATOM   4706  CE1 TYR A2129     -43.713 301.906  33.700  1.00 93.41           C  
ATOM   4707  CE2 TYR A2129     -44.226 299.819  32.545  1.00 93.41           C  
ATOM   4708  CZ  TYR A2129     -44.586 300.829  33.456  1.00 93.41           C  
ATOM   4709  OH  TYR A2129     -45.779 300.759  34.107  1.00 93.41           O  
ATOM   4710  N   ASN A2130     -39.583 298.160  31.904  1.00 95.05           N  
ATOM   4711  CA  ASN A2130     -39.666 296.747  32.306  1.00 95.05           C  
ATOM   4712  C   ASN A2130     -38.552 296.332  33.279  1.00 95.05           C  
ATOM   4713  O   ASN A2130     -38.818 295.546  34.187  1.00 95.05           O  
ATOM   4714  CB  ASN A2130     -39.621 295.818  31.068  1.00 95.05           C  
ATOM   4715  CG  ASN A2130     -40.785 295.929  30.073  1.00 95.05           C  
ATOM   4716  ND2 ASN A2130     -41.875 296.618  30.421  1.00 95.05           N  
ATOM   4717  OD1 ASN A2130     -40.695 295.385  28.976  1.00 95.05           O  
ATOM   4718  N   ALA A2131     -37.340 296.880  33.097  1.00 95.02           N  
ATOM   4719  CA  ALA A2131     -36.225 296.722  34.026  1.00 95.02           C  
ATOM   4720  C   ALA A2131     -36.529 297.383  35.380  1.00 95.02           C  
ATOM   4721  O   ALA A2131     -36.323 296.766  36.421  1.00 95.02           O  
ATOM   4722  CB  ALA A2131     -34.950 297.291  33.389  1.00 95.02           C  
ATOM   4723  N   LEU A2132     -37.093 298.595  35.341  1.00 90.56           N  
ATOM   4724  CA  LEU A2132     -37.557 299.321  36.514  1.00 90.56           C  
ATOM   4725  C   LEU A2132     -38.738 298.644  37.247  1.00 90.56           C  
ATOM   4726  O   LEU A2132     -38.747 298.704  38.478  1.00 90.56           O  
ATOM   4727  CB  LEU A2132     -37.853 300.773  36.093  1.00 90.56           C  
ATOM   4728  CG  LEU A2132     -36.628 301.710  36.141  1.00 90.56           C  
ATOM   4729  CD1 LEU A2132     -36.960 303.069  35.497  1.00 90.56           C  
ATOM   4730  CD2 LEU A2132     -36.076 301.880  37.576  1.00 90.56           C  
ATOM   4731  N   GLN A2133     -39.668 297.976  36.523  1.00 99.94           N  
ATOM   4732  CA  GLN A2133     -40.714 297.110  37.102  1.00 99.94           C  
ATOM   4733  C   GLN A2133     -40.071 296.001  37.947  1.00 99.94           C  
ATOM   4734  O   GLN A2133     -40.374 295.876  39.130  1.00 99.94           O  
ATOM   4735  CB  GLN A2133     -41.602 296.409  36.028  1.00 99.94           C  
ATOM   4736  CG  GLN A2133     -42.530 297.242  35.125  1.00 99.94           C  
ATOM   4737  CD  GLN A2133     -43.492 298.158  35.869  1.00 99.94           C  
ATOM   4738  NE2 GLN A2133     -44.535 297.596  36.483  1.00 99.94           N  
ATOM   4739  OE1 GLN A2133     -43.308 299.369  35.861  1.00 99.94           O  
ATOM   4740  N   SER A2134     -39.159 295.260  37.297  1.00101.95           N  
ATOM   4741  CA  SER A2134     -38.428 294.115  37.825  1.00101.95           C  
ATOM   4742  C   SER A2134     -37.540 294.451  39.035  1.00101.95           C  
ATOM   4743  O   SER A2134     -37.367 293.591  39.894  1.00101.95           O  
ATOM   4744  CB  SER A2134     -37.583 293.521  36.684  1.00101.95           C  
ATOM   4745  OG  SER A2134     -38.404 293.023  35.647  1.00101.95           O  
ATOM   4746  N   LEU A2135     -37.018 295.689  39.096  1.00102.79           N  
ATOM   4747  CA  LEU A2135     -36.180 296.182  40.187  1.00102.79           C  
ATOM   4748  C   LEU A2135     -36.990 296.464  41.468  1.00102.79           C  
ATOM   4749  O   LEU A2135     -36.500 296.147  42.549  1.00102.79           O  
ATOM   4750  CB  LEU A2135     -35.385 297.415  39.701  1.00102.79           C  
ATOM   4751  CG  LEU A2135     -34.091 297.708  40.493  1.00102.79           C  
ATOM   4752  CD1 LEU A2135     -33.037 296.586  40.340  1.00102.79           C  
ATOM   4753  CD2 LEU A2135     -33.512 299.083  40.108  1.00102.79           C  
ATOM   4754  N   ARG A2136     -38.227 296.986  41.336  1.00106.65           N  
ATOM   4755  CA  ARG A2136     -39.175 297.118  42.453  1.00106.65           C  
ATOM   4756  C   ARG A2136     -39.690 295.755  42.943  1.00106.65           C  
ATOM   4757  O   ARG A2136     -39.765 295.542  44.154  1.00106.65           O  
ATOM   4758  CB  ARG A2136     -40.383 297.983  42.055  1.00106.65           C  
ATOM   4759  CG  ARG A2136     -40.054 299.447  41.732  1.00106.65           C  
ATOM   4760  CD  ARG A2136     -41.296 300.257  41.320  1.00106.65           C  
ATOM   4761  NE  ARG A2136     -42.225 300.537  42.436  1.00106.65           N  
ATOM   4762  CZ  ARG A2136     -43.341 299.863  42.781  1.00106.65           C  
ATOM   4763  NH1 ARG A2136     -43.768 298.770  42.128  1.00106.65           N1+
ATOM   4764  NH2 ARG A2136     -44.063 300.297  43.819  1.00106.65           N1+
ATOM   4765  N   ASP A2137     -40.021 294.865  41.991  1.00113.95           N  
ATOM   4766  CA  ASP A2137     -40.525 293.506  42.229  1.00113.95           C  
ATOM   4767  C   ASP A2137     -39.453 292.538  42.775  1.00113.95           C  
ATOM   4768  O   ASP A2137     -39.813 291.468  43.261  1.00113.95           O  
ATOM   4769  CB  ASP A2137     -41.205 292.907  40.968  1.00113.95           C  
ATOM   4770  CG  ASP A2137     -42.347 293.734  40.342  1.00113.95           C  
ATOM   4771  OD1 ASP A2137     -42.989 294.528  41.069  1.00113.95           O  
ATOM   4772  OD2 ASP A2137     -42.643 293.470  39.155  1.00113.95           O1-
ATOM   4773  N   ARG A2138     -38.170 292.935  42.700  1.00115.52           N  
ATOM   4774  CA  ARG A2138     -36.973 292.202  43.129  1.00115.52           C  
ATOM   4775  C   ARG A2138     -36.664 290.932  42.309  1.00115.52           C  
ATOM   4776  O   ARG A2138     -35.980 290.040  42.811  1.00115.52           O  
ATOM   4777  CB  ARG A2138     -36.949 291.932  44.653  1.00115.52           C  
ATOM   4778  CG  ARG A2138     -37.322 293.133  45.547  1.00115.52           C  
ATOM   4779  CD  ARG A2138     -36.485 293.237  46.835  1.00115.52           C  
ATOM   4780  NE  ARG A2138     -36.519 292.011  47.657  1.00115.52           N  
ATOM   4781  CZ  ARG A2138     -35.610 291.623  48.573  1.00115.52           C  
ATOM   4782  NH1 ARG A2138     -34.532 292.364  48.874  1.00115.52           N1+
ATOM   4783  NH2 ARG A2138     -35.785 290.455  49.205  1.00115.52           N1+
ATOM   4784  N   GLU A2139     -37.149 290.881  41.059  1.00116.02           N  
ATOM   4785  CA  GLU A2139     -36.934 289.777  40.128  1.00116.02           C  
ATOM   4786  C   GLU A2139     -35.752 290.141  39.218  1.00116.02           C  
ATOM   4787  O   GLU A2139     -35.944 290.683  38.130  1.00116.02           O  
ATOM   4788  CB  GLU A2139     -38.244 289.487  39.352  1.00116.02           C  
ATOM   4789  CG  GLU A2139     -39.520 289.340  40.217  1.00116.02           C  
ATOM   4790  CD  GLU A2139     -39.413 288.353  41.386  1.00116.02           C  
ATOM   4791  OE1 GLU A2139     -38.601 287.434  41.455  1.00116.02           O  
ATOM   4792  OE2 GLU A2139     -40.346 288.604  42.347  1.00116.02           O1-
ATOM   4793  N   PHE A2140     -34.535 289.881  39.723  1.00110.93           N  
ATOM   4794  CA  PHE A2140     -33.280 290.327  39.111  1.00110.93           C  
ATOM   4795  C   PHE A2140     -32.891 289.595  37.820  1.00110.93           C  
ATOM   4796  O   PHE A2140     -32.111 290.149  37.048  1.00110.93           O  
ATOM   4797  CB  PHE A2140     -32.138 290.279  40.143  1.00110.93           C  
ATOM   4798  CG  PHE A2140     -32.436 291.090  41.388  1.00110.93           C  
ATOM   4799  CD1 PHE A2140     -32.832 292.439  41.278  1.00110.93           C  
ATOM   4800  CD2 PHE A2140     -32.341 290.498  42.665  1.00110.93           C  
ATOM   4801  CE1 PHE A2140     -33.207 293.138  42.412  1.00110.93           C  
ATOM   4802  CE2 PHE A2140     -32.690 291.230  43.790  1.00110.93           C  
ATOM   4803  CZ  PHE A2140     -33.132 292.540  43.663  1.00110.93           C  
ATOM   4804  N   SER A2141     -33.452 288.396  37.590  1.00106.59           N  
ATOM   4805  CA  SER A2141     -33.273 287.613  36.369  1.00106.59           C  
ATOM   4806  C   SER A2141     -33.778 288.365  35.124  1.00106.59           C  
ATOM   4807  O   SER A2141     -32.954 288.775  34.310  1.00106.59           O  
ATOM   4808  CB  SER A2141     -33.881 286.207  36.564  1.00106.59           C  
ATOM   4809  OG  SER A2141     -35.281 286.234  36.778  1.00106.59           O  
ATOM   4810  N   THR A2142     -35.098 288.604  35.046  1.00103.45           N  
ATOM   4811  CA  THR A2142     -35.770 289.371  33.992  1.00103.45           C  
ATOM   4812  C   THR A2142     -35.287 290.835  33.857  1.00103.45           C  
ATOM   4813  O   THR A2142     -35.291 291.356  32.743  1.00103.45           O  
ATOM   4814  CB  THR A2142     -37.318 289.312  34.157  1.00103.45           C  
ATOM   4815  CG2 THR A2142     -37.811 289.699  35.562  1.00103.45           C  
ATOM   4816  OG1 THR A2142     -38.000 290.139  33.229  1.00103.45           O  
ATOM   4817  N   PHE A2143     -34.811 291.437  34.961  1.00 98.79           N  
ATOM   4818  CA  PHE A2143     -34.111 292.721  34.974  1.00 98.79           C  
ATOM   4819  C   PHE A2143     -32.831 292.714  34.121  1.00 98.79           C  
ATOM   4820  O   PHE A2143     -32.723 293.527  33.206  1.00 98.79           O  
ATOM   4821  CB  PHE A2143     -33.837 293.134  36.431  1.00 98.79           C  
ATOM   4822  CG  PHE A2143     -32.928 294.324  36.647  1.00 98.79           C  
ATOM   4823  CD1 PHE A2143     -33.371 295.599  36.266  1.00 98.79           C  
ATOM   4824  CD2 PHE A2143     -31.624 294.169  37.160  1.00 98.79           C  
ATOM   4825  CE1 PHE A2143     -32.581 296.712  36.486  1.00 98.79           C  
ATOM   4826  CE2 PHE A2143     -30.831 295.292  37.351  1.00 98.79           C  
ATOM   4827  CZ  PHE A2143     -31.324 296.554  37.045  1.00 98.79           C  
ATOM   4828  N   TYR A2144     -31.915 291.773  34.415  1.00 99.26           N  
ATOM   4829  CA  TYR A2144     -30.663 291.592  33.680  1.00 99.26           C  
ATOM   4830  C   TYR A2144     -30.859 291.154  32.219  1.00 99.26           C  
ATOM   4831  O   TYR A2144     -30.086 291.611  31.380  1.00 99.26           O  
ATOM   4832  CB  TYR A2144     -29.726 290.615  34.424  1.00 99.26           C  
ATOM   4833  CG  TYR A2144     -29.091 291.123  35.712  1.00 99.26           C  
ATOM   4834  CD1 TYR A2144     -28.494 292.403  35.772  1.00 99.26           C  
ATOM   4835  CD2 TYR A2144     -29.040 290.286  36.848  1.00 99.26           C  
ATOM   4836  CE1 TYR A2144     -27.865 292.841  36.954  1.00 99.26           C  
ATOM   4837  CE2 TYR A2144     -28.409 290.725  38.030  1.00 99.26           C  
ATOM   4838  CZ  TYR A2144     -27.816 292.000  38.081  1.00 99.26           C  
ATOM   4839  OH  TYR A2144     -27.182 292.418  39.215  1.00 99.26           O  
ATOM   4840  N   GLU A2145     -31.885 290.332  31.925  1.00101.16           N  
ATOM   4841  CA  GLU A2145     -32.224 289.936  30.552  1.00101.16           C  
ATOM   4842  C   GLU A2145     -32.793 291.097  29.718  1.00101.16           C  
ATOM   4843  O   GLU A2145     -32.480 291.180  28.531  1.00101.16           O  
ATOM   4844  CB  GLU A2145     -33.192 288.727  30.519  1.00101.16           C  
ATOM   4845  CG  GLU A2145     -32.757 287.431  31.249  1.00101.16           C  
ATOM   4846  CD  GLU A2145     -31.265 287.082  31.157  1.00101.16           C  
ATOM   4847  OE1 GLU A2145     -30.773 286.960  30.014  1.00101.16           O  
ATOM   4848  OE2 GLU A2145     -30.639 286.936  32.231  1.00101.16           O1-
ATOM   4849  N   SER A2146     -33.582 291.984  30.351  1.00 95.84           N  
ATOM   4850  CA  SER A2146     -34.128 293.190  29.728  1.00 95.84           C  
ATOM   4851  C   SER A2146     -33.033 294.223  29.403  1.00 95.84           C  
ATOM   4852  O   SER A2146     -33.081 294.805  28.322  1.00 95.84           O  
ATOM   4853  CB  SER A2146     -35.253 293.771  30.611  1.00 95.84           C  
ATOM   4854  OG  SER A2146     -35.894 294.872  29.999  1.00 95.84           O  
ATOM   4855  N   LEU A2147     -32.046 294.388  30.305  1.00 91.41           N  
ATOM   4856  CA  LEU A2147     -30.882 295.251  30.090  1.00 91.41           C  
ATOM   4857  C   LEU A2147     -29.910 294.691  29.041  1.00 91.41           C  
ATOM   4858  O   LEU A2147     -29.406 295.473  28.238  1.00 91.41           O  
ATOM   4859  CB  LEU A2147     -30.133 295.509  31.415  1.00 91.41           C  
ATOM   4860  CG  LEU A2147     -30.908 296.306  32.486  1.00 91.41           C  
ATOM   4861  CD1 LEU A2147     -30.113 296.336  33.805  1.00 91.41           C  
ATOM   4862  CD2 LEU A2147     -31.337 297.715  32.026  1.00 91.41           C  
ATOM   4863  N   LYS A2148     -29.690 293.364  29.036  1.00 92.68           N  
ATOM   4864  CA  LYS A2148     -28.899 292.643  28.033  1.00 92.68           C  
ATOM   4865  C   LYS A2148     -29.452 292.850  26.617  1.00 92.68           C  
ATOM   4866  O   LYS A2148     -28.698 293.229  25.722  1.00 92.68           O  
ATOM   4867  CB  LYS A2148     -28.836 291.146  28.413  1.00 92.68           C  
ATOM   4868  CG  LYS A2148     -28.105 290.230  27.410  1.00 92.68           C  
ATOM   4869  CD  LYS A2148     -28.252 288.725  27.703  1.00 92.68           C  
ATOM   4870  CE  LYS A2148     -27.895 288.255  29.128  1.00 92.68           C  
ATOM   4871  NZ  LYS A2148     -26.463 288.379  29.441  1.00 92.68           N1+
ATOM   4872  N   TYR A2149     -30.767 292.630  26.464  1.00 93.53           N  
ATOM   4873  CA  TYR A2149     -31.497 292.835  25.220  1.00 93.53           C  
ATOM   4874  C   TYR A2149     -31.520 294.311  24.769  1.00 93.53           C  
ATOM   4875  O   TYR A2149     -31.414 294.556  23.568  1.00 93.53           O  
ATOM   4876  CB  TYR A2149     -32.901 292.211  25.355  1.00 93.53           C  
ATOM   4877  CG  TYR A2149     -33.789 292.427  24.147  1.00 93.53           C  
ATOM   4878  CD1 TYR A2149     -33.700 291.579  23.023  1.00 93.53           C  
ATOM   4879  CD2 TYR A2149     -34.652 293.536  24.123  1.00 93.53           C  
ATOM   4880  CE1 TYR A2149     -34.462 291.853  21.869  1.00 93.53           C  
ATOM   4881  CE2 TYR A2149     -35.387 293.818  22.965  1.00 93.53           C  
ATOM   4882  CZ  TYR A2149     -35.304 292.983  21.836  1.00 93.53           C  
ATOM   4883  OH  TYR A2149     -36.030 293.278  20.719  1.00 93.53           O  
ATOM   4884  N   ALA A2150     -31.619 295.255  25.725  1.00 89.02           N  
ATOM   4885  CA  ALA A2150     -31.570 296.697  25.471  1.00 89.02           C  
ATOM   4886  C   ALA A2150     -30.217 297.161  24.916  1.00 89.02           C  
ATOM   4887  O   ALA A2150     -30.218 297.933  23.961  1.00 89.02           O  
ATOM   4888  CB  ALA A2150     -31.910 297.480  26.745  1.00 89.02           C  
ATOM   4889  N   ARG A2151     -29.102 296.651  25.482  1.00 88.13           N  
ATOM   4890  CA  ARG A2151     -27.744 296.873  24.974  1.00 88.13           C  
ATOM   4891  C   ARG A2151     -27.586 296.329  23.551  1.00 88.13           C  
ATOM   4892  O   ARG A2151     -27.236 297.111  22.672  1.00 88.13           O  
ATOM   4893  CB  ARG A2151     -26.670 296.229  25.876  1.00 88.13           C  
ATOM   4894  CG  ARG A2151     -26.480 296.896  27.241  1.00 88.13           C  
ATOM   4895  CD  ARG A2151     -25.509 296.095  28.121  1.00 88.13           C  
ATOM   4896  NE  ARG A2151     -25.198 296.788  29.381  1.00 88.13           N  
ATOM   4897  CZ  ARG A2151     -24.691 296.243  30.503  1.00 88.13           C  
ATOM   4898  NH1 ARG A2151     -24.361 294.946  30.593  1.00 88.13           N1+
ATOM   4899  NH2 ARG A2151     -24.513 297.022  31.574  1.00 88.13           N1+
ATOM   4900  N   VAL A2152     -27.865 295.024  23.365  1.00 93.07           N  
ATOM   4901  CA  VAL A2152     -27.724 294.290  22.103  1.00 93.07           C  
ATOM   4902  C   VAL A2152     -28.548 294.892  20.949  1.00 93.07           C  
ATOM   4903  O   VAL A2152     -28.020 294.987  19.842  1.00 93.07           O  
ATOM   4904  CB  VAL A2152     -28.067 292.778  22.275  1.00 93.07           C  
ATOM   4905  CG1 VAL A2152     -28.268 291.980  20.965  1.00 93.07           C  
ATOM   4906  CG2 VAL A2152     -26.986 292.075  23.114  1.00 93.07           C  
ATOM   4907  N   LYS A2153     -29.788 295.330  21.234  1.00100.66           N  
ATOM   4908  CA  LYS A2153     -30.618 296.062  20.279  1.00100.66           C  
ATOM   4909  C   LYS A2153     -30.009 297.429  19.933  1.00100.66           C  
ATOM   4910  O   LYS A2153     -29.858 297.716  18.751  1.00100.66           O  
ATOM   4911  CB  LYS A2153     -32.074 296.184  20.782  1.00100.66           C  
ATOM   4912  CG  LYS A2153     -32.998 296.889  19.769  1.00100.66           C  
ATOM   4913  CD  LYS A2153     -34.472 296.927  20.194  1.00100.66           C  
ATOM   4914  CE  LYS A2153     -35.391 297.674  19.204  1.00100.66           C  
ATOM   4915  NZ  LYS A2153     -35.527 296.979  17.912  1.00100.66           N1+
ATOM   4916  N   GLU A2154     -29.661 298.228  20.955  1.00 98.99           N  
ATOM   4917  CA  GLU A2154     -29.172 299.599  20.800  1.00 98.99           C  
ATOM   4918  C   GLU A2154     -27.846 299.711  20.019  1.00 98.99           C  
ATOM   4919  O   GLU A2154     -27.743 300.583  19.155  1.00 98.99           O  
ATOM   4920  CB  GLU A2154     -29.129 300.283  22.188  1.00 98.99           C  
ATOM   4921  CG  GLU A2154     -28.758 301.782  22.196  1.00 98.99           C  
ATOM   4922  CD  GLU A2154     -29.685 302.657  21.336  1.00 98.99           C  
ATOM   4923  OE1 GLU A2154     -30.920 302.484  21.438  1.00 98.99           O  
ATOM   4924  OE2 GLU A2154     -29.145 303.497  20.585  1.00 98.99           O1-
ATOM   4925  N   VAL A2155     -26.890 298.799  20.278  1.00 99.87           N  
ATOM   4926  CA  VAL A2155     -25.654 298.699  19.495  1.00 99.87           C  
ATOM   4927  C   VAL A2155     -25.868 298.142  18.073  1.00 99.87           C  
ATOM   4928  O   VAL A2155     -25.114 298.536  17.185  1.00 99.87           O  
ATOM   4929  CB  VAL A2155     -24.537 297.863  20.173  1.00 99.87           C  
ATOM   4930  CG1 VAL A2155     -23.970 298.565  21.408  1.00 99.87           C  
ATOM   4931  CG2 VAL A2155     -24.894 296.406  20.503  1.00 99.87           C  
ATOM   4932  N   GLU A2156     -26.899 297.301  17.861  1.00108.40           N  
ATOM   4933  CA  GLU A2156     -27.330 296.869  16.530  1.00108.40           C  
ATOM   4934  C   GLU A2156     -27.885 298.034  15.690  1.00108.40           C  
ATOM   4935  O   GLU A2156     -27.450 298.200  14.550  1.00108.40           O  
ATOM   4936  CB  GLU A2156     -28.269 295.636  16.611  1.00108.40           C  
ATOM   4937  CG  GLU A2156     -29.074 295.278  15.332  1.00108.40           C  
ATOM   4938  CD  GLU A2156     -28.248 295.042  14.054  1.00108.40           C
[truncated: 541,443 more chars]
